# Supplementary material for: Using Organic Contaminants to Constrain the Terrestrial Journey of the Martian Meteorite Lafayette
Source: Astrobiology. 2022 Oct 31;22(11):1351–62. doi: 10.1089/ast.2021.0180 (PMC9618387; doi:10.1089/ast.2021.0180)
Supplement: Supplemental data [file Suppl_MaterialSM2.xlsm]

## Sheet: Single
PeakID			Individual	Samples
Mass				Intensity
RT
FORMULA			Raw Peaks	12C
Isomers
name
confidence
Map
Pathway
DB
TrypDB
KEGGid#
INCHIkey
Synonyms
SMILES
logD (9)
pos (9)
neg (9)
HBD
HBA
RT%err
Polarity
Charge
Adduct
PPMc
altPPM
Cisotope %error
Related peaks
BP
mzdiff
relation.ship
addfrag
Groups
max intensity
RSD:QC
maxRSD
Detections
codadw
EIC Rel Intensity
Isomeric peaks

## Sheet: allBasePeaks
Mass	RT	FORMULA	Isomers	Putative metabolite	confidence	Central	DB	ppm	RT%err	altPPM	Groups	BP	mzdiff	relation.ship	addfrag	Cisotope %error	Related peaks	RSD:QC	maxRSD	max intensity	relation.id	TvsCTRL	Pvalue	Adduct	Polarity	Detections	FBD1_01	FBD1_02	FBD1_03	FBD2_01	FBD2_02	FBD2_03	FBD3_01	FBD3_02	FBD3_03	FBD3_04	FBD3_05	FBD3_06	FBD4_01	FBD4_02	FBD4_03	JS_01	JS_02	JS_03	La_01	La_02	La_03	Na_01	Na_02
256.24	3.64117	C16H32O2	16	Hexadecanoic acid	8	Central	KEGG_Metacyc_Lipidmaps_HMDB	0.542572	-10.605		FBD1'FBD2'FBD3'FBD3_2'FBD4'JS_0'La_0'Na_0'Pooled'Si_0'Sv_0	Hexadecanoic acid	0	bp		-0.7	xC13xFA	0.2	0.49	333572288	neg0	1.34536	0.0130353	H	neg	39	175100288	146544160	149787520	190984736	149803296	162833472	93360624	157659264	159533824	108892696	293756736	333572288	165167056	193007344	165795936	239751440	164827776	272854592	209701024	204451168	220092944	193100432	168876624
531.432	3.5505										FBD3'Na_0'Pooled		0	bp		C29	xC13x-NH3	0.16	1.66	179036560	pos0	0.0503755	0.185951		pos	39	12106897	9209683	495379	2490211	179810	993015	1.26285e+06	411473	302092	13102756	54880.5	665885	138077	9667267	134819	320326	5.4901e+06	309957	161629	121039	816120	227404	345000
76.0159	6.45192	C2H4O3	1	Glycolate	3	0	KEGG_Metacyc_Lipidmaps_HMDB	-2.20861	-78.579		FBD1'FBD2'FBD3'FBD3_2'FBD4'JS_0'La_0'Na_0'Pooled'Si_0'Sv_0	Glycolate	0	bp		0.3	xC13	0.15	0.55	157977264	neg1	1.16547	0.0929648	H	neg	39	94422464	105863096	89255576	78284400	87594208	95847568	124840920	119501192	112777952	150777024	157977264	145146208	77614888	77861784	81840592	103103776	115228616	102088544	118487184	101828480	117135168	95189216	122057728
431.231	3.75924										FBD1'FBD2'FBD3'FBD3_2'FBD4'JS_0'La_0'Na_0'Pooled'Si_0'Sv_0		0	bp		C24	xC13x-NH3	0.1	0.68	127696512	pos1	1.51707	0.081942		pos	39	46542740	33279546	40488476	55994248	40770772	53380988	36122288	51330092	127696512	31114508	83156064	60720116	48901024	76520992	77177720	40536640	50548680	115148720	66440236	46636332	69443784	65350268	36593456
301.189	4.6678										FBD1'FBD2'FBD3'FBD3_2'FBD4'JS_0'La_0'Na_0'Pooled'Si_0'Sv_0		0	bp		C14	xC13	0.3	0.62	117122864	pos2	1.05728	0.781676		posneg	39	37368008	49007812	52467664	57196028	34688200	74154552	67653688	51458272	52867240	51491580	117122864	109519864	57151892	95571440	61847572	63138980	46850444	42817184	61105684	35128580	50562772	78476784	40115228
301.189	6.90173										FBD1'FBD2'FBD3'FBD3_2'FBD4'JS_0'La_0'Na_0'Pooled'Sv_0		0	bp		C15	xC13	0.54	1.53	114304872	pos3	3.82328	0.108935		pos	39	6831784	3.65983e+06	5574996	3.76353e+06	2663143	6116627	13442738	19881254	16176862	49244904	114304872	52762580	1.37995e+06	3.23457e+06	1.65812e+06	19449956	16457200	19134124	28302218	9730369	23394584	8670350	18755596
287.282	4.32967	C17H37NO2	1	[SP (17:0)] heptadecasphinganine	7	0	Lipidmaps	-0.542708	-11.2095		FBD1'FBD2'FBD3'FBD3_2'FBD4'JS_0'La_0'Na_0'Pooled'Si_0'Sv_0	[SP (17:0)] heptadecasphinganine	0	bp		-0.9	xC13xC13	0.19	0.51	95806912	pos4	1.17888	0.510444	H	posposneg	39	37903112	39170768	38902496	34790016	27970242	47887692	31528202	41538936	36285556	27270530	42245856	40359096	44657812	47702612	35139100	95806912	40475748	44859820	62306168	33026790	41388852	48660048	37983792
201.173	7.52887	C11H23NO2	2	[FA amino(11:0)] 11-amino-undecanoic acid	7	0	Lipidmaps	0.197373	-0.167183		FBD1'FBD2'FBD3'FBD3_2'FBD4'JS_0'La_0'Na_0'Pooled'Si_0'Sv_0	[FA amino(11:0)] 11-amino-undecanoic acid	0	bp		-1.1	xC13	0.18	0.59	77938024	pos6	1.33281	0.355937	H	pos	39	5909208	8.33794e+06	4.13281e+06	7.82752e+06	4936512	5.02351e+06	5259251	8480976	7553220	77938024	76151312	27674262	5688566	8135406	4692801	10189788	6229689	6.60995e+06	11068752	5965309	7.46301e+06	18149978	12531669
679.473	3.82713										FBD1'FBD2'FBD3'FBD3_2'FBD4'JS_0'La_0'Na_0'Pooled'Si_0'Sv_0		0	bp		C42	x-NH3xC13	0.25	0.52	77008904	pos7	1.25241	0.368385		pos	39	29996618	39363080	32328380	77008904	32501876	34581768	50058420	68948192	71927904	45909856	65849096	67904664	43676780	51896200	44235516	40604380	38924144	52778320	57023756	36887764	33444002	44725312	35962868
122.037	6.92976	C7H6O2	6	Benzoate	8	Central	KEGG_Metacyc_HMDB	0.253735	-5.19898	0.253735	FBD1'FBD2'FBD3'FBD3_2'FBD4'JS_0'Na_0'Pooled'Sv_0	Benzoate	0	bp		-0.2	xC13	0.25	1.16	65860388	neg2	2.27657	0.485163	H	neg	39	21390130	7.19497e+06	8971950	19694024	5022671	15428404	7837898	3.64018e+06	4.22115e+06	19235440	39210204	5956029	3.01787e+06	6479501	15411457	13713935	12687349	6474041	65860388	10641804	8999062	27922782	6903034
315.314	4.22166										FBD1'FBD2'FBD3'FBD3_2'FBD4'JS_0'La_0'Na_0'Pooled'Si_0'Sv_0		0	bp				0.17	0.52	65576708	pos8	1.03584	0.793372		posneg	39	26111262	29522420	25026372	25806184	16018206	29143998	1.64875e+06	2.85053e+06	2.05019e+06	10105788	18031084	11133913	24772496	28309618	24963232	65576708	28777820	28603646	33944356	25191526	24415308	33575516	26861910
125.999	7.00077	C2H6O4S	1	2-Hydroxyethanesulfonate	8	Central	KEGG_Metacyc_HMDB	0.125185	-29.8245		FBD1'FBD2'FBD3'FBD4'JS_0'La_0'Na_0'Pooled'Si_0'Sv_0	2-Hydroxyethanesulfonate	0	bp				0.52	0.97	54517408	neg3	1.60095	0.075956	H	neg	39	1.83807e+06	1.59207e+06	1.7634e+06	1.9668e+06	828648	2.3418e+06	3.21864e+06	3.60395e+06	3.77278e+06	10693338	54517408	11762275	2.82721e+06	4.09768e+06	1441658	3.25503e+06	2.57362e+06	7720064	3.40705e+06	2.40144e+06	2.5061e+06	3.23337e+06	2.45805e+06
113.084	5.17336	C6H11NO	1	epsilon-Caprolactam	4.5	0	KEGG_Metacyc	0.547323	-36.2052	0.503108	FBD1'FBD2'FBD3'FBD3_2'FBD4'JS_0'La_0'Na_0'Pooled'Sv_0	epsilon-Caprolactam	0	bp		0.1	xACNx2-merxC13xN15	0.11	1.12	45516560	pos9	1.15884	0.459641	H	pos	39	4.37685e+06	3333260	4.64623e+06	4.5208e+06	4.17451e+06	5029448	9299167	2.56709e+06	3.81432e+06	1.04208e+06	1.83394e+06	2.5732e+06	4.92149e+06	4167845	5387206	7.20649e+06	3.91586e+06	4260528	6.02223e+06	4575821	3720909	4.82327e+06	5.72093e+06
403.199	3.79386										Pooled		0	bp		C22	x-NH3xC13	0.09	1.73	41099900	pos10	0	ND		pos	11	0	0	0	59965.2	0	0	0	0	0	89911.1	0	0	0	0	0	0	0	0	0	0	0	0	0
361.246	3.6558										FBD1'FBD2'FBD3'FBD3_2'FBD4'JS_0'La_0'Na_0'Pooled'Si_0'Sv_0		0	bp		C17	xC13x-NH3	0.2	0.72	35462612	pos11	0.822037	0.490915		pos	39	9262881	13529125	10219333	9049026	8449774	10125964	5.22937e+06	9629894	5.50217e+06	10199228	19733112	17144394	8451390	5.25896e+06	12889197	35462612	10440591	12188547	12327055	9871810	4937692	9217457	17018808
337.334	3.63159										FBD1'FBD2'FBD3'La_0'Pooled'Si_0		0	bp		C21	xNH3xC13	0.28	1.25	34135948	pos12	0.374373	0.125778		posneg	39	2.26504e+06	5.99961e+06	5810383	15132108	3394401	7284312	6.03934e+06	8730741	1246932	3.22222e+06	10000974	1.69497e+06	7.56388e+06	2.25456e+06	1.73712e+06	12787332	34135948	2.82069e+06	953362	2.05776e+06	2.2582e+06	2.34327e+06	23048888
117.079	9.97671	C5H11NO2	16	Betaine	10	Central	KEGG_Metacyc_HMDB	0.0835042	-0.232949		FBD1'FBD3'FBD3_2'JS_0'La_0'Na_0'Pooled'Si_0'Sv_0	Betaine	0	bp		0	xN15xC13xO18	0.24	1.25	33477262	pos13	2.66168	0.134748	H	pospos	39	983998	776499	536054	10525031	1.91262e+06	537381	499151	557237	348202	1.32364e+06	4.29223e+06	1.51542e+06	650838	1.17073e+06	4833562	1.66232e+06	658297	1.31669e+06	2125574	2.92093e+06	1.06617e+06	32515562	33347198
162.126	4.1384										FBD1'FBD2'FBD3'FBD3_2'FBD4'JS_0'La_0'Na_0'Pooled'Si_0'Sv_0		0	bp		C7	xNH3xC13xO18	0.28	0.69	32444502	pos14	1.11439	0.798203		pos	39	4.45766e+06	10206092	3337508	8613118	5804643	3856295	3.28457e+06	6696424	3.39535e+06	3.19424e+06	10433382	14504730	1.97809e+06	2639782	6889788	7.52202e+06	7696266	5.19995e+06	9080116	6.19523e+06	4.78501e+06	5.4426e+06	7613196
273.267	4.74872	C16H35NO2	1	Hexadecasphinganine	7	0	KEGG_Lipidmaps	-0.615168	-6.78258		FBD1'FBD2'FBD3'FBD3_2'FBD4'JS_0'La_0'Na_0'Pooled'Si_0'Sv_0	Hexadecasphinganine	0	bp				0.22	0.53	31328068	pos15	1.4334	0.240181	H	posneg	39	17114910	16151070	12278162	24285772	19004920	15959901	12900475	12957454	29963372	11640213	9869234	11958534	15278355	27591088	14396515	19907294	15867655	16444886	29819832	17168202	18294852	26127368	16057141
99.9564	5.60184	ClHO4	1	perchlorate	7	0	Metacyc	0.384447	-28.9416		FBD1'FBD2'FBD3'FBD3_2'FBD4'La_0'Na_0'Pooled'Si_0'Sv_0	perchlorate	0	bp			xCl37	0.16	1.26	29661320	neg4	0.95754	0.936682	H	neg	39	3.07445e+06	1.16694e+06	3.90031e+06	5191257	2476618	9126650	5.92794e+06	3812946	10351706	4290793	4543653	13714093	6.34259e+06	6146275	14906552	29661320	2869358	3.7153e+06	1453655	1.56867e+06	4.77368e+06	3.70689e+06	2.27537e+06
206.167	3.77304	C14H22O	5	[PR] (+)-15-nor-4-thujopsen-3-one	7	0	Lipidmaps	0.62279	-6.01529	0.647042	FBD1'FBD2'FBD3'FBD4'JS_0'La_0'Na_0'Pooled'Si_0'Sv_0	[PR] (+)-15-nor-4-thujopsen-3-one	0	bp		-0.8	xC13	0.21	0.91	28715418	neg5	1.18661	0.257563	H	neg	39	9343054	8942105	12870530	9178654	8078097	7.03738e+06	9717000	8869611	10600499	3.0351e+06	11450399	28715418	13267367	18355282	6806769	20023492	8974457	11934716	11928446	12117131	12924226	4.33412e+06	9908976
179.074	6.8698	C14H22N4O7	4	Asp-Gln-Pro	3	0	Peptides	-0.524757	-58.1136	-0.524757	FBD1'FBD2'FBD3'FBD3_2'FBD4'JS_0'La_0'Na_0'Pooled'Sv_0	Asp-Gln-Pro	0	bp		-0.7	x2-merxC13xS34	0.6	0.96	24927160	neg6	2.83029	0.126745	2-charge	negnegnegneg	39	1.46375e+06	1561220	1.67e+06	1.16877e+06	1.24087e+06	1.43648e+06	4.05683e+06	6.52091e+06	3.37077e+06	24927160	24198766	23609072	875754	1253692	1.21449e+06	2.58008e+06	4.79517e+06	5730851	6598340	2.78099e+06	3.90879e+06	1.86659e+06	6003231
646.452	3.97404										FBD1'FBD2'FBD3'FBD3_2'FBD4'JS_0'La_0'Na_0'Pooled'Si_0'Sv_0		0	bp		C42	xC13	0.29	0.78	24592432	pos16	1.026	0.931628		pos	39	11288888	8559533	16840022	17456466	16190155	7356462	11592212	18056294	7995842	7750243	12237776	11237867	6212872	13445164	8.15637e+06	6.7197e+06	11160977	3.05323e+06	10406504	17506818	9729002	1.15081e+06	9064838
278.152	3.68193	C16H22O4	6	2-Ethylhexyl phthalate	7	0	KEGG_Metacyc_HMDB	-0.215577	-26.7162	-0.215577	FBD1'FBD2'FBD3'FBD3_2'FBD4'JS_0'La_0'Na_0'Pooled'Si_0'Sv_0	2-Ethylhexyl phthalate	0	bp		-1.8	xC13x-FA	0.09	0.72	22901934	pos17	1.15167	0.350506	H	pos	39	10058713	10339461	8615498	7598742	10943734	7924260	8.0222e+06	19523900	4747360	8750630	9373019	12141913	10476448	9061087	9384005	14085696	13611087	8604182	8935121	13047029	11431910	7611089	12032466
186.082	6.76243	C15H24N4O7	3	Glu-Gln-Pro	7	0	Peptides	-0.890077	-48.0492	-0.890077	FBD1'FBD2'FBD3'FBD3_2'FBD4'JS_0'La_0'Na_0'Pooled'Si_0'Sv_0	Glu-Gln-Pro	0	bp		-1.1	x2-merxS34xC13	0.59	0.68	21338884	neg7	1.92812	0.0751315	2-charge	neg	39	832638	850760	882564	755079	903958	976616	1.52057e+06	2396628	1.49811e+06	21338884	18562510	13100947	686331	749174	868006	1241420	1.6232e+06	1.94152e+06	2.01973e+06	1.22266e+06	1.7051e+06	954488	1778700
111.983	8.65651	CH4O4S	2	Monomethyl sulfate	7	0	KEGG_Metacyc	0.159099	7.86847		FBD1'FBD2'FBD3'La_0'Pooled	Monomethyl sulfate	0	bp			xC13xO18xS34	0.19	1.63	20027526	neg8	0.452498	0.332466	H	neg	39	5.43338e+06	1.20234e+06	2.22088e+06	824673	3.0996e+06	3.77471e+06	7.35936e+06	3229643	5967499	214766	5367863	458107	7721859	186626	140344	5504463	906007	751419	1.41489e+06	1267082	1.32562e+06	1.79342e+06	3.13888e+06
401.205	6.9355							-3.6446			FBD1'FBD2'FBD3'FBD3_2'FBD4'JS_0'La_0'Na_0'Pooled'Sv_0		0	bp				0.19	1.2	16914392	pos18	0.851876	0.684185		pos	39	5.9915e+06	4.41521e+06	9997415	3039433	3.1034e+06	9549255	9153426	3131933	5671806	4497708	16914392	15189215	12147335	12050421	4.63188e+06	12555865	4478474	9758125	4.21928e+06	4.18424e+06	8978248	6.67928e+06	4.01825e+06
271.142	3.62927	C27H38N6O6	2	Gln-Leu-Trp-Pro	0.1	0	Peptides	-2.62655	-175.537		FBD1'FBD2'FBD3'FBD3_2'FBD4'JS_0'La_0'Na_0'Pooled'Si_0'Sv_0	Gln-Leu-Trp-Pro	0	bp	xC13	-22.4	xC13	0.23	0.77	15976418	neg9	1.13664	0.364796	Double-charge	neg	39	3.74317e+06	4.05197e+06	5376545	3962365	3223568	2813604	3.5502e+06	4.07323e+06	3.17958e+06	2.3901e+06	8.27033e+06	15976418	5085859	6.5148e+06	2573175	8.36474e+06	3.83518e+06	4579784	4.77111e+06	4.70171e+06	5.49867e+06	718578	3247295
375.335	3.65452										FBD1'FBD2'FBD3'FBD3_2'FBD4'JS_0'La_0'Na_0'Pooled'Si_0'Sv_0		0	bp		C20	xC13x-NH3xFA	0.31	0.51	15158121	pos19	0.946528	0.761876		pospos	39	6629866	9631634	6.42068e+06	10384752	11723404	5586144	9278460	7957926	8635664	9548708	5.47702e+06	11473549	7651941	9996075	7867985	11404642	5.45219e+06	9479443	6.19389e+06	6845544	8429877	7.01622e+06	9380054
294.183	3.62663	C17H26O4	3	[6]-Gingerol	7	0	KEGG_HMDB	0.798106	-20.9803	0.798106	FBD1'FBD2'FBD3'FBD3_2'FBD4'JS_0'La_0'Na_0'Pooled'Si_0'Sv_0	[6]-Gingerol	0	bp		-1.4	xC13	0.3	0.55	14854098	neg10	1.20073	0.466667	H	negpos	39	4709381	3880984	3.4713e+06	5.78025e+06	3321078	3.81767e+06	2.93538e+06	7.51257e+06	3.35564e+06	6.2187e+06	9744284	14854098	4981178	4276427	4987691	5.79626e+06	4.35674e+06	4349016	6.53706e+06	4346082	3.59966e+06	3462896	3.8655e+06
429.382	6.94789										FBD2'FBD3'La_0'Pooled		0	bp		C24	xC13	0.32	1.73	14560891	pos20	0.930377	0.935374		pos	33	433869	69321.6	44599.3	19796.9	126717	80672.1	839844	223344	361150	0	82354.3	0	56078.4	0	3494.23	553126	29767.4	19198.4	314059	100804	94787.7	885000	2061074
116.084	4.63551	C6H12O2	16	Hexanoic acid	7	0	KEGG_Metacyc_Lipidmaps_HMDB	0.108913	-39.6166		FBD1'FBD2'FBD3'FBD3_2'JS_0'La_0'Na_0'Pooled'Si_0'Sv_0	Hexanoic acid	0	bp		0	xC13	0.23	0.92	14218067	neg11	1.97108	0.127929	H	negpos	39	2.70266e+06	4111045	2.11855e+06	4.33548e+06	3.13234e+06	3.44398e+06	7.4954e+06	3222654	10796304	2.80107e+06	5128964	6.74375e+06	1.19692e+06	1.25104e+06	5382223	3458592	4498491	3593543	8.23619e+06	5.2556e+06	4.11437e+06	4314164	2.6789e+06
271.287	6.97415										FBD1'FBD2'FBD3'FBD3_2'FBD4'JS_0'La_0'Na_0'Pooled'Si_0'Sv_0		0	bp			xACNxFA	0.46	0.72	14061700	pos21	1.7686	0.255958		pospospos	39	2.02735e+06	2.66932e+06	1.34229e+06	1.95965e+06	1.3276e+06	1473598	1.81858e+06	5554911	1710956	13571254	14061700	9784260	1.27927e+06	1.3114e+06	1.52219e+06	5.37105e+06	2.72197e+06	5.38761e+06	5537703	2.73702e+06	2.40579e+06	4.47148e+06	4.46214e+06
316.317	4.08719										FBD1'FBD2'FBD3'FBD3_2'FBD4'JS_0'La_0'Na_0'Pooled'Si_0'Sv_0		0	bp		C9	xC13	0.17	0.55	13465775	pos23	1.02925	0.821967		pos	39	5.06167e+06	6.00601e+06	5.09957e+06	4794445	3.97741e+06	6339869	4547830	4.90109e+06	4.44262e+06	2.52005e+06	4.9496e+06	4.23188e+06	6.09443e+06	5.4159e+06	4.8247e+06	13465775	5438707	5.80123e+06	6.65013e+06	5207499	4.7825e+06	6509700	5284255
298.142	4.67253										FBD1'FBD2'FBD3'FBD4'JS_0'La_0'Na_0'Pooled'Si_0'Sv_0		0	bp		C15	xNa+xC13xK+	0.2	0.82	13409488	pos24	1.60973	0.177368		posneg	39	4.38555e+06	2045488	4568713	3.26408e+06	4028119	5818046	3.9207e+06	3.95822e+06	13409488	428954	2.02882e+06	3865403	4.34671e+06	12940642	5.05504e+06	3301262	4438463	5.68034e+06	4785773	4872064	8048789	6081125	1901878
287.165	3.61416							5.55351			FBD1'FBD2'FBD3'FBD3_2'FBD4'JS_0'La_0'Na_0'Pooled'Si_0'Sv_0		0	bp		C13	xC13x-NH3	0.26	0.79	13240213	pos25	0.968853	0.852084		pos	39	2.57589e+06	2348152	3.71137e+06	2198240	2.03154e+06	1.93813e+06	2.42642e+06	2.50612e+06	1.87296e+06	2.18117e+06	5920051	13240213	3520172	3.91283e+06	1.61282e+06	5.16542e+06	2.19269e+06	2.78838e+06	2671509	2.87156e+06	2823377	511578	2.18482e+06
287.282	6.08769	C17H37NO2	1	[SP (17:0)] heptadecasphinganine	0.2	0	Lipidmaps	-0.560552	20.9059		FBD1'FBD2'FBD3_2'FBD4'JS_0'La_0'Na_0'Si_0'Sv_0	[SP (17:0)] heptadecasphinganine	0	bp				1	1	13145851	pos26	2.27782	0.187952	H	pospos	39	495020	923635	313188	484670	283329	448918	578998	2893957	833079	5.3972e+06	13145851	7027376	729626	315640	386448	964184	632960	769191	2.07032e+06	791494	1.08301e+06	779155	983844
158.131	3.97038	C9H18O2	11	Nonanoic acid	7	0	KEGG_Metacyc_Lipidmaps_HMDB	0.290632	-33.259	0.290632	FBD1'FBD2'FBD3'FBD3_2'FBD4'JS_0'La_0'Na_0'Pooled'Si_0'Sv_0	Nonanoic acid	0	bp		0.1	xC13	0.21	0.52	12440575	neg12	1.7454	0.193817	H	neg	39	4.90629e+06	4424599	3.19596e+06	7.47475e+06	2.23012e+06	6.37104e+06	2.21956e+06	1.88564e+06	1.86611e+06	4.68845e+06	4361082	3157171	3.97468e+06	5058044	4931106	8701243	4.91134e+06	3.97164e+06	10589226	5.85758e+06	5.41752e+06	7998524	5.57863e+06
653.325	3.43766							5.2646			FBD1'FBD3'FBD3_2'FBD4'JS_0'Na_0'Pooled'Si_0'Sv_0		0	bp		C33	xC13x-NH3	0.27	0.95	12373643	pos27	0.990475	0.988345		pos	39	6.27991e+06	4403713	2.40702e+06	2.5221e+06	4.91585e+06	411130	3.92032e+06	2.77342e+06	1.01943e+06	1.00533e+06	1.80556e+06	4161763	1.17719e+06	2.392e+06	4.0373e+06	8756998	5195651	3.51068e+06	1.71699e+06	9031269	2.21771e+06	7803406	9442445
97.9771	12.2723	H3O4P	1	Orthophosphate	10	Central	KEGG_Metacyc_HMDB	1.77682	-3.51983		FBD1'FBD2'FBD3'FBD3_2'FBD4'JS_0'La_0'Na_0'Pooled'Si_0'Sv_0	Orthophosphate	0	bp			xCl37xC13xNa+	0.15	0.25	11743795	neg13	1.46293	0.106916	H	neg	39	126678	128752	112949	124964	97412.7	123513	112670	188350	148820	114525	128419	134917	117873	147274	117525	179847	126600	159988	220177	169031	149706	8513700	8796241
303.168	3.76046	C14H25NO6	1	Pimelylcarnitine	3	0	HMDB	0.263296	-119.287		FBD1'FBD2'FBD3'FBD3_2'FBD4'JS_0'La_0'Na_0'Pooled'Si_0'Sv_0	Pimelylcarnitine	0	bp		1.2	xC13x-NH3	0.17	0.7	10871048	pos28	0.91903	0.602135	H	pos	39	3135775	3.602e+06	2.85671e+06	2.51922e+06	2.42376e+06	3.38376e+06	2247887	2924646	2.7998e+06	3.11434e+06	6224539	6556746	2.8221e+06	2.44277e+06	4.3334e+06	10871048	3042249	4.13228e+06	3.3395e+06	3.3219e+06	2.15621e+06	2.7444e+06	4.22913e+06
490.285	3.29128	C19H38N8O7	1	Arg-Lys-Thr-Ser	3	0	Peptides	-2.69024	-386.132		FBD2'FBD3'FBD3_2'FBD4'JS_0'Pooled'Si_0	Arg-Lys-Thr-Ser	0	bp		9.7	xC13xFA	0.17	1.02	10716502	neg14	1.16986	0.847469	H	negpos	39	1.36026e+06	4724109	506302	2.45735e+06	2.93041e+06	846643	3251696	2.98849e+06	10038217	1.70533e+06	3.62006e+06	7542154	3411607	3.3745e+06	1.63197e+06	8811398	3.70698e+06	10716502	5.13961e+06	1.2541e+06	1.31644e+06	280744	2119663
646.452	6.04133										FBD1'FBD2'FBD3'FBD3_2'FBD4'La_0'Na_0'Pooled'Sv_0		0	bp				0.79	1.46	10459346	pos29	1.5985	0.324829		pospos	39	640130	238709	191992	1.22893e+06	1.43632e+06	2.94219e+06	408445	322315	386041	744286	609233	989960	488979	701188	367967	5.14908e+06	348641	364112	624644	756932	330150	1.12595e+06	327410
151.121	4.79647										FBD1'FBD2'FBD3'FBD3_2'FBD4'JS_0'La_0'Na_0'Pooled'Si_0'Sv_0		0	bp		C6	xC13	0.11	0.78	10149599	pos31	1.05314	0.908196		pospos	39	358445	770168	223486	499129	364870	274770	606639	332466	552991	122640	166172	178269	158975	251372	696620	620384	514210	382111	575257	574536	274161	390233	412874
138.043	9.97793	C6H6N2O2	3	Urocanate	8	Central	KEGG_Metacyc_HMDB	0.309048	16.0006		FBD1'FBD3'FBD3_2'JS_0'La_0'Na_0'Pooled'Si_0	Urocanate	0	bp		0.2	xC13	0.21	1.04	9835523	pos32	0.99639	0.993004	H	posneg	39	2.62098e+06	2.18858e+06	540158	4.60581e+06	794178	872980	445242	1184911	1.42104e+06	1.4339e+06	2.81804e+06	1.78364e+06	4.88071e+06	1.0306e+06	9835523	2.32202e+06	578786	2268897	1.9363e+06	1.99873e+06	1.39538e+06	5138147	2.98766e+06
134.094	4.59696										FBD1'FBD2'FBD3'FBD3_2'JS_0'La_0'Na_0'Pooled'Si_0'Sv_0		0	bp		C6	xC13xACN	0.25	0.86	9557774	pos33	1.11235	0.814693		posposneg	39	1.36539e+06	3335447	949002	2.66006e+06	1.59752e+06	1.26263e+06	2.2841e+06	2.14852e+06	2.36465e+06	293278	1.71446e+06	2636545	495758	1.0116e+06	2.90572e+06	2.90476e+06	2.74399e+06	2.08801e+06	2775747	2.03583e+06	1.47303e+06	1.68951e+06	1.39009e+06
303.277	4.23591										FBD1'FBD2'FBD3'FBD3_2'FBD4'JS_0'La_0'Na_0'Pooled'Si_0'Sv_0		0	bp		C16	xC13	0.21	0.73	9452734	pos34	1.17596	0.743806		posneg	39	2.73109e+06	3227440	2.15592e+06	3.21737e+06	2.00342e+06	3.30378e+06	1.68233e+06	2.87889e+06	1.74439e+06	2428374	6.85858e+06	3597440	3.00706e+06	3.24716e+06	3.74002e+06	9452734	3.70022e+06	3762340	5641277	2339344	1.56162e+06	4820279	1.76863e+06
301.298	4.4996	C18H39NO2	3	Sphinganine	7	0	KEGG_Metacyc_Lipidmaps_HMDB	0.0617484	3.08613		FBD1'FBD2'FBD3'FBD3_2'FBD4'JS_0'La_0'Na_0'Pooled'Si_0'Sv_0	Sphinganine	0	bp		-3.1	xC13	0.24	0.52	9360929	pos35	1.47786	0.257615	H	pos	39	4.28077e+06	4.64628e+06	3087699	5.97788e+06	4598914	3.14322e+06	2.17604e+06	4293354	6760301	2937008	2.74803e+06	2.60689e+06	2.7787e+06	4936654	3.07066e+06	3897554	3828329	4722063	8.38578e+06	4.77394e+06	4.59644e+06	5801531	4813658
539.419	3.33797										FBD1'FBD2'FBD3'FBD3_2'FBD4'JS_0'La_0'Na_0'Pooled'Si_0'Sv_0		0	bp		C31	xC13	0.21	0.64	9040080	pos36	0.846922	0.493246		posneg	39	2.50402e+06	3494096	2837189	2.48176e+06	2.1446e+06	2.84361e+06	2227779	2372802	3274662	2.68494e+06	8586773	7363690	3.09898e+06	3.30752e+06	3.44498e+06	9040080	2.74935e+06	5034537	3504324	1925834	2.05265e+06	3.31366e+06	2.66362e+06
250.157	3.78333	C15H22O3	9	Xanthoxin	7	0	KEGG_Metacyc	0.15803	-47.7946	0.138043	FBD1'FBD3'Pooled'Si_0	Xanthoxin	0	bp		1.2	xC13	0.3	1.34	8981222	neg15	7.38636	0.363566	H	neg	39	446748	882292	145793	392097	85995.4	1.8076e+06	351570	307705	914236	105365	930570	410066	7.26384e+06	3013221	132946	3.92572e+06	459280	236627	445980	1466448	8981222	642682	115234
243.183	4.34689	C13H25NO3	1	N-Undecanoylglycine	7	0	HMDB	0.00578689	-14.3903		FBD1'FBD2'FBD3'FBD3_2'FBD4'JS_0'La_0'Na_0'Pooled'Si_0	N-Undecanoylglycine	0	bp		-0.1	xC13xNa+	0.19	0.84	8711165	pos37	2.75216	0.00089087	H	posnegnegpos	39	710731	1.0996e+06	1.04152e+06	2.00941e+06	1.03743e+06	836687	1.15379e+06	1.78222e+06	730292	1.62286e+06	1.88882e+06	1.47579e+06	1.2446e+06	2943991	1.16716e+06	2.98686e+06	2.43663e+06	1.23392e+06	2488049	2.62615e+06	2734542	1.97708e+06	2.85539e+06
330.277	3.68449	C19H38O4	3	[GL (16:0)] 1-hexadecanoyl-rac-glycerol	0.1	0	Metacyc_Lipidmaps	0.105015	-2.24277		FBD1'FBD2'FBD3'FBD3_2'FBD4'JS_0'La_0'Na_0'Pooled'Si_0'Sv_0	[GL (16:0)] 1-hexadecanoyl-rac-glycerol	0	bp	x-NH3	-0.3	x-H2OxC13xNa+	0.28	0.41	8361697	pos38	0.809324	0.417691	H	pospos	39	4.3018e+06	7016968	4.14691e+06	5622066	7.27172e+06	4.07622e+06	5439883	4.68554e+06	6.57649e+06	7023839	4337608	6.02642e+06	4647173	5338481	4918520	5885093	3.04578e+06	5599456	3.32983e+06	4197096	4989822	4.10333e+06	3607923
148.11	4.38295										FBD1'FBD2'FBD3'FBD3_2'JS_0'La_0'Na_0'Pooled'Si_0'Sv_0		0	bp		C8	xNH3xC13x-H2O	0.2	0.81	8289224	pos39	1.7735	0.0741903		pos	39	679012	611844	488716	1.41721e+06	783646	693155	474443	543375	182409	266964	911936	1.07799e+06	251541	562450	1.41443e+06	2256570	2.49628e+06	1.8717e+06	1.27934e+06	1099040	777686	803470	968805
243.256	7.63647										FBD1'FBD2'FBD3'FBD3_2'FBD4'JS_0'La_0'Na_0'Pooled'Si_0'Sv_0		0	bp		C15	xC13	0.24	0.64	8162101	pos40	1.4461	0.225369		pos	39	2.71521e+06	3.4751e+06	1.76429e+06	2.91475e+06	2.09985e+06	2.16201e+06	1.64286e+06	4.83512e+06	1.89131e+06	7832386	8162101	4.12031e+06	2.04811e+06	2132220	2.35578e+06	6581893	2.47082e+06	4.28532e+06	5083055	3513171	2906943	5.40839e+06	4.92237e+06
295.163	4.61155										FBD1'FBD2'FBD3'FBD3_2'FBD4'JS_0'La_0'Na_0'Pooled'Si_0'Sv_0		0	bp		C13	x-NH3xC13	0.25	0.62	8155381	pos41	0.88678	0.482555		pos	39	1.68787e+06	1.91145e+06	2478399	1.41188e+06	1.01303e+06	2.4414e+06	2.1648e+06	1.14699e+06	2103461	2.15119e+06	6.50048e+06	8155381	2.52301e+06	1.87879e+06	2.60502e+06	3160603	1.28835e+06	1.93116e+06	2.15041e+06	1.62613e+06	1.61306e+06	1.6955e+06	1.22035e+06
174.089	4.21357	C8H14O4	3	Dimethyl adipate	0.2	0	KEGG	0.378873	-21.7539		FBD1'FBD2'FBD3'FBD4'JS_0'La_0'Na_0'Si_0'Sv_0	Dimethyl adipate	0	bp			xNH3	1.41	1.41	8099524	pos42	0.927727	0.72475	H	posneg	39	153882	213911	281114	213643	194524	194116	303778	589039	306106	891624	3.51532e+06	8.09952e+06	120402	149419	306080	246304	243669	383357	221006	169302	211701	175664	435028
800.545	3.42054										FBD1'FBD2'FBD3'FBD3_2'FBD4'JS_0'La_0'Na_0'Pooled'Si_0'Sv_0		0	bp		C47	xC13	0.31	0.49	7824462	pos43	0.855556	0.618268		pos	39	912529	682612	399078	659305	647240	283481	232866	383573	142969	341598	639743	817654	421330	746153	771367	1.75633e+06	911569	831848	533507	745039	427621	658415	1082201
144.115	4.22274	C8H16O2	11	[FA (8:0)] octanoic acid	7	0	KEGG_Metacyc_Lipidmaps_HMDB	0.214641	-33.2444	0.214641	FBD1'FBD2'FBD3'FBD3_2'FBD4'JS_0'La_0'Na_0'Pooled'Si_0'Sv_0	[FA (8:0)] octanoic acid	0	bp		-0.4	x2-merxC13	0.2	0.36	7766729	neg16	2.41619	0.00234176	H	negpos	39	2.40598e+06	2.63038e+06	1.96484e+06	3.9671e+06	2.01349e+06	2.52119e+06	2179138	1.756e+06	2.12175e+06	1933424	2.25486e+06	2775115	2.97746e+06	2.52457e+06	3.11709e+06	4.50984e+06	2.86215e+06	2.67488e+06	5848251	6.07275e+06	4995208	7121355	5663607
278.192	24.0462										FBD1'FBD2'FBD3'FBD3_2'FBD4'JS_0'La_0'Na_0'Pooled'Si_0'Sv_0		0	bp		C14	xC13xS34	0.06	0.1	7370533	neg17	0.981047	0.790488		neg	39	6764881	6781408	5.90537e+06	6.84873e+06	6.17367e+06	7076845	6540467	6.87486e+06	6438190	6.84003e+06	6.07481e+06	6.72702e+06	6453297	6.71128e+06	6492980	6705573	6417215	6741837	6938451	6316517	5.82801e+06	7.29441e+06	6428735
298.298	6.91723										FBD1'FBD2'FBD3'FBD3_2'FBD4'JS_0'La_0'Na_0'Pooled'Si_0'Sv_0		0	bp		C17	xC13x-NH3	0.41	0.72	7064466	pos44	2.07104	0.200787		pospos	39	1.85116e+06	1.15416e+06	1261489	1.11225e+06	1.04727e+06	1.15298e+06	1.63189e+06	2.72022e+06	1.7823e+06	6.45253e+06	3.61186e+06	5.5716e+06	614398	598232	623662	3728419	1.47519e+06	2.6378e+06	4589443	1990551	2.25673e+06	3.44345e+06	4.92692e+06
117.079	7.2448	C5H11NO2	16	[FA amino(5:0)] 2S-amino-pentanoic acid	0.2	Central	KEGG_Metacyc_Lipidmaps	0.0193322	-39.4893		FBD1'FBD2'FBD3'FBD3_2'FBD4'JS_0'La_0'Na_0'Pooled'Sv_0	[FA amino(5:0)] 2S-amino-pentanoic acid	0	bp				0.24	1.42	6625301	pos46	1.49443	0.0405156	H	pospospos	39	67385.6	75584.2	60776.7	83580	71675.4	77288.1	95782.9	121325	118965	371382	308830	208023	58878.3	56891.7	65299	80232.5	85174.8	123911	118621	93080.2	92783.5	121778	94860.4
166.048	4.01841	C14H21N2O3ClS	1	Tos-Lys-CH2Cl	3	0	KEGG	1.04649	-60.5198		FBD1'FBD2'FBD3'FBD3_2'FBD4'JS_0'La_0'Na_0'Pooled'Si_0'Sv_0	Tos-Lys-CH2Cl	0	bp		-10.2	xC13	0.53	0.59	6222076	neg18	4.56445	0.146066	Double-charge	neg	39	563137	422903	315279	559892	410215	472036	330950	377669	402936	352185	554978	939853	307138	435684	606042	1.84296e+06	1723362	1.26495e+06	1598854	3284074	1.05688e+06	1.46169e+06	842984
194.116	4.81543	C17H32N4O6	10	Ala-Leu-Val-Ser	7	0	Peptides	-2.92274	-46.2655		FBD1'FBD2'FBD3'FBD3_2'FBD4'JS_0'La_0'Na_0'Pooled'Sv_0	Ala-Leu-Val-Ser	0	bp		-11.8	xC13	0.47	1.22	6210134	pos49	0.855749	0.773723	Double-charge	pos	39	283007	955523	305413	331649	229184	416006	805129	447507	386019	216332	497160	606903	313549	677885	364685	517811	356544	365515	480634	531637	308956	426972	445189
315.205	3.98412	C16H29NO5	2	Butoctamide hydrogen succinate	4.5	0	KEGG	0.396656	-21.2375		FBD1'FBD2'FBD3'FBD3_2'FBD4'JS_0'La_0'Na_0'Pooled'Si_0'Sv_0	Butoctamide hydrogen succinate	0	bp		1.1	xC13	0.23	0.44	6170011	pos50	1.33064	0.299101	H	pos	39	1802758	2.12616e+06	2.94836e+06	2.08914e+06	1.73526e+06	3.30174e+06	2.88107e+06	3.15247e+06	3.67943e+06	2.40813e+06	6.17001e+06	6.03254e+06	3.81093e+06	4005447	1.7116e+06	4.45376e+06	3.11208e+06	2.44498e+06	2.98907e+06	2.18326e+06	3.97888e+06	2.60943e+06	2.71404e+06
288.286	5.20386				0.2						FBD1'FBD2'FBD3'FBD3_2'FBD4'JS_0'La_0'Na_0'Pooled'Si_0'Sv_0		0	bp				0.33	0.61	6050863	pos51	1.44432	0.346727		pos	39	979720	990529	906100	812879	535477	992292	587436	1.74724e+06	1.29437e+06	5.10272e+06	6.05086e+06	2.71452e+06	705753	717641	488845	2926890	1.07894e+06	1.28564e+06	2.0822e+06	1.00276e+06	1.06941e+06	1.32932e+06	1.46587e+06
415.221	3.60415	C21H29N5O4	2	Leu-Phe-His	3	0	Peptides	-2.99519	-343.933		FBD1'FBD2'FBD3'FBD3_2'FBD4'JS_0'La_0'Na_0'Pooled'Si_0'Sv_0	Leu-Phe-His	0	bp		-3.5	xC13	0.27	0.57	6048386	pos52	1.01257	0.96172	H	pos	39	1.28892e+06	992899	1.8228e+06	1.54527e+06	775554	1.97144e+06	1.68463e+06	1.40766e+06	1.47272e+06	1627186	6048386	4.43616e+06	2488646	2273751	1.35263e+06	2.69308e+06	1.14713e+06	1579589	1.45915e+06	949382	1.74769e+06	1.01603e+06	1.09702e+06
284.118	3.56315										FBD2'FBD3'FBD4'JS_0'Na_0'Pooled'Si_0'Sv_0		0	bp				0.2	1.05	6009228	neg19	0.992555	0.993431		neg	39	687739	2.5203e+06	265261	1.43546e+06	1.33648e+06	280324	1636104	1.49867e+06	3.04392e+06	720512	1344855	4.63954e+06	1.53662e+06	1.60961e+06	643563	6.00923e+06	1.81885e+06	4.77111e+06	2547990	430360	469089	159122	1.0056e+06
347.304	4.06599				0.2						FBD1'FBD2'FBD3'FBD3_2'FBD4'JS_0'La_0'Na_0'Pooled'Si_0'Sv_0		0	bp			x-H2Ox-NH3	0.7	0.7	5844655	pos53	1.19668	0.566173		pos	39	4830065	1.73558e+06	2.93914e+06	3.45703e+06	1.92204e+06	4247257	5649147	4393342	5844655	4.72968e+06	2.93901e+06	1.81606e+06	966982	1.91256e+06	1.14843e+06	2.95947e+06	1.74014e+06	2220527	4224872	3.3125e+06	3.83678e+06	3002085	2.4574e+06
227.189	3.81048										FBD1'FBD2'FBD3'FBD3_2'FBD4'JS_0'La_0'Na_0'Pooled'Si_0		0	bp		C12	xC13	0.17	0.97	5715457	pos54	1.04955	0.855613		posnegpos	39	734688	1.24441e+06	1022082	2.31637e+06	809451	857963	2215824	2.41059e+06	436184	1.88143e+06	2.70457e+06	1.94786e+06	1.94492e+06	1.29411e+06	381157	3.99093e+06	4.64054e+06	954617	1.28734e+06	638572	1.22398e+06	1.49702e+06	2121210
146.058	6.91218	C6H10O4	16	(S)-2-Aceto-2-hydroxybutanoate	8	Central	KEGG_Metacyc_HMDB	0.437446	-17.0174		FBD1'FBD2'FBD3'FBD3_2'FBD4'JS_0'La_0'Na_0'Pooled'Si_0'Sv_0	(S)-2-Aceto-2-hydroxybutanoate	0	bp			x-CO2xACN	0.23	0.78	5701768	neg20	1.50121	0.11857	H	negpos	39	3.23511e+06	1.93933e+06	4104920	2.25425e+06	2.17892e+06	3.60482e+06	3520704	3.41668e+06	3.33858e+06	4211296	4858676	5.70177e+06	2191663	3.47255e+06	2342970	5.39913e+06	4199461	2900935	4827478	4.96334e+06	4.13948e+06	3.70792e+06	3.56853e+06
312.176	3.39749										FBD1'FBD3'FBD3_2'FBD4'JS_0'La_0'Na_0'Pooled'Si_0'Sv_0		0	bp		C15	xC13xS34	0.21	1.07	5693270	neg21	1.19151	0.568023		neg	39	1.72122e+06	1.52961e+06	1.18207e+06	4.29908e+06	769206	714855	2.1016e+06	3.94535e+06	882349	5.69327e+06	2838357	2.00061e+06	1.14443e+06	1.2339e+06	1.94158e+06	2.41735e+06	1.14697e+06	4.96544e+06	2131501	951554	2198821	3.17397e+06	2.8735e+06
160.092	4.67013										FBD1'FBD2'FBD3'FBD3_2'FBD4'JS_0'La_0'Pooled'Si_0'Sv_0		0	bp				0.12	0.97	5651332	neg22	1.19999	0.231617		negneg	39	2641879	2.05939e+06	2139945	2.15217e+06	2.35997e+06	2.25895e+06	2453790	2.81735e+06	2.42896e+06	582836	575550	713657	3352053	3.80378e+06	4.16044e+06	628092	279540	394078	2.99862e+06	2993376	2.21736e+06	2.80666e+06	816102
171.126	4.41491	C9H17NO2	1	Gabapentin	3	0	HMDB	0.0531605	-114.887		FBD1'FBD3'FBD3_2'JS_0'La_0'Na_0'Pooled'Si_0'Sv_0	Gabapentin	0	bp		0.8	xC13x-NH3	0.22	1.03	5485065	pos55	1.30764	0.394326	H	posneg	39	281797	415397	180256	985720	303118	163186	404825	887421	278864	1.61034e+06	2.12125e+06	2.07697e+06	5.48506e+06	2087675	227849	1.30236e+06	1.23927e+06	305493	489431	393891	264065	996999	417788
536.528	3.49509										FBD1'FBD2'FBD3'FBD3_2'FBD4'JS_0'La_0'Na_0'Pooled'Si_0'Sv_0		0	bp		C33	xC13	0.28	0.57	5438983	pos56	1.13766	0.383065		posneg	39	2.36391e+06	2580441	2.21486e+06	2.86028e+06	2.30766e+06	2455353	1.17641e+06	1.41405e+06	1.38386e+06	262881	679035	686318	3.05572e+06	2.6184e+06	1.84893e+06	5.43898e+06	2.07081e+06	3381501	3177404	2170535	2.79683e+06	2.40511e+06	2.14595e+06
274.27	4.95146										FBD1'FBD2'FBD3'FBD3_2'FBD4'JS_0'La_0'Na_0'Pooled'Si_0'Sv_0		0	bp				0.21	0.48	5344734	pos57	1.42465	0.29376		pos	39	2.96297e+06	2.86722e+06	2091778	4063879	3.3112e+06	2.76023e+06	334141	906288	1.00679e+06	1.91652e+06	1.93848e+06	2.10724e+06	2601195	4799823	2.36393e+06	3.09865e+06	2543165	2.82804e+06	5.34473e+06	2.78495e+06	3156345	630924	821636
511.497	3.86278	C32H65NO3	1	[SP (14:0)] N-(tetradecanoyl)-sphinganine	7	0	Lipidmaps_HMDB	0.786904	-3.55249		FBD1'FBD3'FBD3_2'JS_0'Na_0'Pooled'Si_0'Sv_0	[SP (14:0)] N-(tetradecanoyl)-sphinganine	0	bp		-2.1	xC13	0.35	1.02	5167633	pos58	0.804612	0.706311	H	pos	39	1.0777e+06	1.37505e+06	966052	5.16763e+06	1.01228e+06	947362	867548	1.5082e+06	2.31613e+06	683594	1038923	1.77009e+06	1.48924e+06	516521	260970	872847	342273	321860	1.92676e+06	371714	452338	268410	1229733
1045.84	3.89533										Pooled		0	bp		C56	xC13	0.2	1.73	5164773	pos59	0	0.42265		pos	10	46476.5	0	0	0	0	0	0	0	0	0	0	0	0	0	0	0	0	0	0	0	0	0	0
163.121	17.8667	C20H32F2O	1	3,3-Difluoro-17-methyl-5alpha-androstan-17beta-ol	3	0	KEGG	-0.591688	71.2594		FBD2'FBD3_2'FBD4'Pooled'Sv_0	3,3-Difluoro-17-methyl-5alpha-androstan-17beta-ol	0	bp		-14.6	xC13	0.37	1.42	5150822	pos60	1.51732	0.680451	Double-charge	pos	39	29131.1	5578.69	5985	8734.33	6404.19	5525.29	79618.8	31072.4	8324.37	8910.84	12911.8	7759.27	5550.95	6038.34	6416.64	140501	5992.32	13086.2	47464.2	8117.53	6165.33	543145	1.10287e+06
245.235	5.44259										FBD1'FBD2'FBD3'FBD3_2'FBD4'JS_0'La_0'Na_0'Pooled'Si_0'Sv_0		0	bp		C12	xC13	0.21	0.64	4931206	pos62	1.30195	0.32078		pos	39	1.49822e+06	1.65249e+06	1.23075e+06	1.92157e+06	1.60471e+06	1.36683e+06	1.03319e+06	1.27533e+06	2.4891e+06	2.42409e+06	1.94728e+06	1.55466e+06	948654	1.85731e+06	1.15503e+06	1750307	1.32729e+06	1.49412e+06	2.55368e+06	1719999	1.43075e+06	2.05964e+06	2.11358e+06
130.099	4.40707	C7H14O2	14	[FA (7:0)] heptanoic acid	7	0	Lipidmaps	0.506638	-36.5379	0.506638	FBD1'FBD2'FBD3'FBD3_2'FBD4'JS_0'La_0'Na_0'Pooled'Si_0'Sv_0	[FA (7:0)] heptanoic acid	0	bp		1.1	xClxC13xACN	0.3	0.44	4914515	neg23	2.34357	0.0195065	H	neg	39	1.11859e+06	1.34584e+06	990904	2.11786e+06	923064	1.50487e+06	1.59651e+06	1.26679e+06	2002880	1.03719e+06	1.18094e+06	1.56787e+06	1.00104e+06	821707	1.83335e+06	2.16951e+06	1.3816e+06	1.44576e+06	3.19228e+06	2660569	2.24496e+06	2.65335e+06	2.07914e+06
242.176	3.93703										FBD2'FBD3'FBD4'JS_0'Na_0'Pooled		0	bp			x2-mer	0.25	1.49	4815317	pos64	2.53059	0.459753		pos	37	217162	584567	91464.6	332345	199458	155732	184724	384048	200394	208852	0	54147.5	133873	242707	170403	327595	409393	125747	1.74642e+06	281431	232461	3.93264e+06	4.81532e+06
238.132	6.95189	C24H36N4O6	3	Ile-Phe-Thr-Pro	7	0	Peptides	-0.41994	-43.8458		FBD1'FBD2'FBD3'FBD3_2'FBD4'JS_0'La_0'Na_0'Pooled'Sv_0	Ile-Phe-Thr-Pro	0	bp		-11.9	xNa+xNH3xC13x-FA	0.18	0.83	4595817	pos65	1.00014	0.998496	Double-charge	pos	39	2481160	2.40722e+06	2.6876e+06	1.90709e+06	2351902	2.59832e+06	3104806	3.53573e+06	3081489	4595817	2.94446e+06	2.9133e+06	1.20195e+06	2.01103e+06	1.77654e+06	2.63571e+06	3865858	3.08729e+06	2.77311e+06	2259151	2.54476e+06	2.06765e+06	3015472
298.142	7.00688	C24H40N10O6S	1	Arg-Cys-Tyr-Arg	3	0	Peptides	-2.60593	-128.347		FBD3_2'La_0	Arg-Cys-Tyr-Arg	0	bp			x-H2O	2.25	2.25	4592359	neg24	33.2051	0.112707	Double-charge	neg	13	0	0	0	0	0	0	0	79804.5	64161.8	1.46691e+06	4.59236e+06	3.94716e+06	0	0	0	0	0	26664.2	57539.7	19390.2	22685.4	0	0
305.257	3.82991										FBD3'La_0'Na_0'Pooled'Si_0		0	bp		C16	xC13	0.32	1.73	4467781	pos67	191.752	0.000524969		pos	33	0	0	0	3213.72	2078.22	11529.8	23311.5	19680.7	43756.8	0	0	35890.2	2654.17	27170.1	1576.05	3974.95	43558.8	1997.38	199930	190457	184870	4.00934e+06	4.46778e+06
167.116	6.42748										FBD1'FBD2'FBD3'FBD4'JS_0'La_0'Na_0'Pooled'Si_0'Sv_0		0	bp				0.63	0.87	4398862	pos69	1.14573	0.707894		pos	39	222538	520861	307471	338021	152790	229322	254413	873015	330508	128686	4.39886e+06	3.01596e+06	504319	277553	307671	485639	288056	347957	582006	298845	323166	225179	403267
117.936	16.83	CrH2O4	1	chromate	7	0	Metacyc	0.265069	41.3791		FBD1'FBD2'FBD3'FBD3_2'FBD4'JS_0'La_0'Na_0'Pooled'Si_0'Sv_0	chromate	0	bp			xNa+	0.04	0.12	4331433	neg25	0.988146	0.798413	H	negnegnegnegnegneg	39	3.83643e+06	3.84349e+06	4.18994e+06	3.90468e+06	3.99419e+06	4141148	3.69502e+06	3.89554e+06	3.58729e+06	3.65564e+06	3.52512e+06	3558108	3.73644e+06	3.87512e+06	3.93843e+06	3.78864e+06	3.66279e+06	4.14726e+06	4154748	3735806	3.83861e+06	3.72994e+06	4.18325e+06
266.155	3.43998	C12H26O4S	1	sodium dodecyl sulfate	7	0	Metacyc	0.230522	-23.7628		FBD1'FBD2'FBD3'FBD3_2'FBD4'La_0'Na_0'Pooled'Si_0'Sv_0	sodium dodecyl sulfate	0	bp		2.5	xC13	0.24	1.26	4221070	neg26	1.49194	0.0153493	H	neg	39	470503	507541	376992	611958	276662	356939	116870	486703	254971	459953	496645	868348	562374	263879	822540	648007	290826	4.22107e+06	684978	700052	636599	353206	1196150
182.094	4.63109	C10H14O3	8	[PR] Iridotrial	7	0	KEGG_Lipidmaps	0.583826	-22.602	0.556368	FBD1'FBD2'FBD3'FBD3_2'FBD4'JS_0'La_0'Na_0'Pooled'Si_0'Sv_0	[PR] Iridotrial	0	bp		-0.7	x-H2OxC13	0.26	0.3	4216700	pos71	8.80516	0.0079986	H	posneg	39	404656	417253	419994	505596	415995	479216	443171	464546	605936	724049	1.36459e+06	1.22133e+06	523793	658272	724926	737224	492054	467715	4216700	3.45343e+06	3265021	646121	490031
281.272	3.72722	C18H35NO	1	[FA (18:1)] 9Z-octadecenamide	7	0	Metacyc_Lipidmaps_HMDB	-0.615646	-1.57023		FBD1'FBD2'FBD3'La_0'Na_0'Pooled'Sv_0	[FA (18:1)] 9Z-octadecenamide	0	bp				0.28	1.1	4207870	pos72	1.65075	0.445839	H	pos	39	201146	193266	168502	352617	177727	203261	161324	258935	253370	249325	4.20787e+06	1.17612e+06	860233	408924	112112	375705	808146	54317.1	143028	565095	221110	143313	840653
280.288	7.94765										FBD1'FBD2'FBD3'FBD3_2'FBD4'JS_0'La_0'Na_0'Pooled'Si_0'Sv_0		0	bp		C17	xC13	0.21	0.52	4201555	pos73	1.68264	0.0786565		pos	39	1.66015e+06	1.22496e+06	1.28969e+06	1.61455e+06	1.26512e+06	1.40867e+06	1.00964e+06	1538457	1.36049e+06	981080	1.43375e+06	1.70709e+06	1.44029e+06	1.3384e+06	1.44775e+06	4201555	1.52867e+06	2219055	2.94876e+06	2.19263e+06	1883320	1.99999e+06	2163341
209.126	4.64561	C17H34N6O6	1	Lys-Lys-Gly-Ser	3	0	Peptides	-2.79716	-244.411		FBD1'FBD2'FBD3'FBD4'JS_0'La_0'Na_0'Pooled'Si_0'Sv_0	Lys-Lys-Gly-Ser	0	bp			x-NH3	0.53	1.22	4114264	pos74	1.27329	0.0798026	Double-charge	pos	39	833315	791298	795534	802810	419067	1.27342e+06	891838	709010	941474	192492	850532	4.11426e+06	1378319	1.38813e+06	1.35579e+06	1.26042e+06	917349	885055	1.16323e+06	975459	942869	1.04429e+06	749481
320.124	5.04424	C34H36N6O5S	1	Cys-Phe-Trp-Trp	0.2	0	Peptides	0.601986	-98.246		FBD1'FBD2'FBD3'FBD3_2'FBD4'JS_0'La_0'Na_0'Pooled'Sv_0	Cys-Phe-Trp-Trp	0	bp				0.22	1.42	4107855	pos75	1.79487	0.0970013	Double-charge	pos	39	367444	185890	471278	451729	236910	351123	188937	320793	694414	200976	316121	321252	261693	744726	400938	564781	399464	784456	548961	492935	797148	437221	246436
200.178	3.69617	C12H24O2	10	Dodecanoic acid	8	Central	KEGG_Metacyc_Lipidmaps_HMDB	0.718151	-24.7501		FBD1'FBD2'FBD3'FBD3_2'FBD4'JS_0'La_0'Na_0'Pooled'Si_0'Sv_0	Dodecanoic acid	0	bp		4.3	xC13	0.2	0.4	4101967	neg27	1.81415	0.00632868	H	neg	39	1.71803e+06	1.42973e+06	1.33265e+06	1.73169e+06	1333623	1.49206e+06	1.14555e+06	1817344	1.76174e+06	1.19808e+06	2167156	2827624	1.92038e+06	2.14339e+06	1.64392e+06	2.89253e+06	1971755	2.45759e+06	3.04659e+06	2.59994e+06	2.4816e+06	2.1649e+06	2.31805e+06
142.003	11.8096	C2H7O5P	1	ethyleneglycol-P	7	0	Metacyc	0.673425	1.82013		FBD1'FBD2'FBD3'FBD3_2'FBD4'JS_0'La_0'Na_0'Pooled'Sv_0	ethyleneglycol-P	0	bp			xNa+	0.24	0.92	4099988	neg28	0.949662	0.84081	H	negpos	39	686938	564838	953475	578830	490890	957456	640924	615780	693394	720075	4.09999e+06	2.84079e+06	1756471	1.02333e+06	454602	1.40019e+06	576115	566237	618677	525456	950109	479709	453282
129.043	9.53183	C5H7NO3	6	L-1-Pyrroline-3-hydroxy-5-carboxylate	8	Central	KEGG_Metacyc_HMDB	0.618752	-6.39496	0.580005	FBD1'FBD3'FBD3_2'FBD4'JS_0'La_0'Na_0'Pooled'Si_0'Sv_0	L-1-Pyrroline-3-hydroxy-5-carboxylate	0	bp		-0.3	xNa+xC13	0.19	1.01	4089122	neg30	0.883059	0.758621	H	negpos	39	1.03349e+06	1.0042e+06	301120	1880685	329651	397854	299668	638686	721758	394258	929765	715653	2574792	367673	4.08912e+06	1.03057e+06	277744	889712	938167	609576	517564	2001431	1.19792e+06
329.329	4.24249	C20H43NO2	1	[SP dimethyl,amino(18:0/2:0)] 2S-dimethylaminooctadecane-1,3R-diol	7	0	Lipidmaps	0.0174493	-0.710372		FBD1'FBD2'FBD3'FBD3_2'FBD4'JS_0'La_0'Na_0'Pooled'Si_0'Sv_0	[SP dimethyl,amino(18:0/2:0)] 2S-dimethylaminooctadecane-1,3R-diol	0	bp		0.4	xC13	0.23	0.51	4066149	pos76	1.62257	0.17435	H	pospos	39	1.65796e+06	1.56462e+06	1.43844e+06	1851871	1.77903e+06	1.20806e+06	920498	1.86323e+06	2844946	913741	925436	1.24133e+06	1.31249e+06	2.23333e+06	1.29257e+06	1.48651e+06	1.63726e+06	2.165e+06	3.45596e+06	2153823	1.95303e+06	2.38471e+06	2.03508e+06
282.256	3.50101	C18H34O2	29	[FA (18:1)] 9Z-octadecenoic acid	7	0	KEGG_Metacyc_Lipidmaps_HMDB	0.344849	-11.9053		FBD1'FBD2'FBD3'FBD3_2'FBD4'JS_0'La_0'Na_0'Pooled'Si_0'Sv_0	[FA (18:1)] 9Z-octadecenoic acid	0	bp		3	xC13	0.3	0.42	4065172	neg31	1.99739	0.00273762	H	negpos	39	1.28313e+06	1.22721e+06	1.00198e+06	969597	918997	1.19124e+06	775325	1.14976e+06	993056	1.27851e+06	2.55756e+06	3.19712e+06	645750	727477	1.01532e+06	1336613	867260	1.12232e+06	2558375	2.34205e+06	2.11506e+06	1.64845e+06	1.95287e+06
414.205	3.75643	C24H30O6	4	Magnoshinin	7	0	KEGG	0.681794	-6.48422	-0.959907	FBD1'FBD2'FBD3'FBD3_2'FBD4'JS_0'La_0'Na_0'Pooled'Si_0'Sv_0	Magnoshinin	0	bp		2.8	xC13	0.17	0.66	4032164	neg32	1.42306	0.0692634	H	neg	39	1.69963e+06	1.0525e+06	1.46242e+06	2216400	1.23983e+06	1.89979e+06	1.14841e+06	1.5605e+06	3798956	956125	2771363	2093704	1.75624e+06	3002232	2.61266e+06	1.54771e+06	1.66676e+06	4.03216e+06	2.17594e+06	1.87404e+06	1.94757e+06	2.51962e+06	1.1418e+06
933.633	3.40566										FBD1'FBD2'FBD3'FBD3_2'FBD4'JS_0'La_0'Na_0'Pooled'Si_0'Sv_0		0	bp		C57	xC13	0.26	0.6	3836684	pos79	1.13767	0.141723		pos	39	1.33977e+06	1.12135e+06	1.20894e+06	1.46142e+06	1.10651e+06	1.26449e+06	768927	942669	1.07718e+06	1.09931e+06	2.65276e+06	3.83668e+06	1.43242e+06	1.87063e+06	1179084	1577986	1217040	1.90119e+06	1.50186e+06	1.27124e+06	1.40219e+06	1.04774e+06	928715
101.12	11.5652	C6H15N	3	Hexylamine	7	0	KEGG_Metacyc	0.183528	26.7182		FBD1'FBD2'FBD3'FBD3_2'FBD4'JS_0'La_0'Na_0'Pooled'Si_0'Sv_0	Hexylamine	0	bp		0.2	xC13	0.07	0.12	3619648	pos80	1.04894	0.420021	H	pospos	39	2.8374e+06	3097870	3268522	3.21332e+06	3454536	3.42852e+06	3061786	2.8648e+06	3.45907e+06	2.44205e+06	3.12221e+06	2.74114e+06	3371343	3.31816e+06	3234378	3.04075e+06	3.15561e+06	3.0196e+06	3.0535e+06	3.42742e+06	3.17332e+06	3.45459e+06	3.08143e+06
243.256	9.0366										FBD1'FBD2'FBD3'FBD3_2'FBD4'JS_0'La_0'Na_0'Pooled'Si_0'Sv_0		0	bp				0.19	0.48	3612241	pos81	1.44428	0.262867		pos	39	1525095	1.71606e+06	951373	1.46418e+06	1.12131e+06	1.17027e+06	948743	2.01582e+06	1.08366e+06	1.16072e+06	1463113	1.26649e+06	1.24978e+06	1.30202e+06	1.31927e+06	3612241	1.44818e+06	2.00126e+06	2.80957e+06	1.6649e+06	1.58072e+06	2956865	2.67393e+06
380.29	3.67826				0.1						FBD1'FBD2'FBD3'FBD3_2'FBD4'JS_0'La_0'Na_0'Pooled'Si_0'Sv_0		0	bp	xNa+	C23	xC13	0.18	0.22	3591278	pos82	0.697776	0.00393856		pos	39	2.80629e+06	3.09446e+06	2.76928e+06	2.83772e+06	3568702	2.85978e+06	2.65736e+06	3.59128e+06	3118102	3.02442e+06	2.90045e+06	2949657	3.08127e+06	2761129	3.03154e+06	2990527	2809075	3.13385e+06	2.01941e+06	1.90824e+06	2.12208e+06	1.9675e+06	2845589
501.309	3.575										FBD1'FBD2'FBD3'FBD3_2'Pooled		0	bp		C28	xC13x-NH3	0.21	1.46	3590881	pos83	0.702429	0.673111		pos	39	939894	1.27072e+06	638287	1.42762e+06	1.5211e+06	1.08124e+06	805947	1.43247e+06	3590881	1.31064e+06	1.45692e+06	2.58685e+06	918010	146531	132374	1.57421e+06	91822	151158	1.79401e+06	85538.5	121606	75319.4	929368
303.293	7.05476										FBD1'FBD2'FBD3'FBD3_2'FBD4'JS_0'Na_0'Pooled'Si_0'Sv_0		0	bp		C21	xC13	0.21	1.59	3485624	pos84	17.1533	0.41186		pos	39	112660	58902.3	43750	77692.1	81616.7	35367.6	73855.8	173931	92833.1	127087	88482.4	118798	33772.7	71663.9	82004.6	387000	342304	113697	92764.6	3.48562e+06	114939	187217	157050
352.259	3.7725				0.1						FBD1'FBD2'FBD3'FBD3_2'FBD4'JS_0'La_0'Na_0'Pooled'Si_0'Sv_0		0	bp	xNa+	C18	xC13	0.22	0.22	3322515	pos85	0.786373	0.0853543		pos	39	2.56228e+06	2.88623e+06	2538858	2.39021e+06	2746808	2.25535e+06	2.638e+06	3322515	2.82165e+06	3.16096e+06	2.75948e+06	3.10726e+06	2.34178e+06	2.37325e+06	2.24962e+06	2.00365e+06	2539466	2.14182e+06	2.30363e+06	1.69382e+06	2.2836e+06	2224246	2.57945e+06
292.184	3.5848										FBD1'FBD2'FBD3'FBD4'JS_0'La_0'Na_0'Pooled		0	bp			x2-mer	0.22	1.08	3300920	pos86	1.11629	0.809081		pos	38	792280	1.27691e+06	299169	1.04596e+06	668134	412142	689135	1.02062e+06	504020	609839	87004.1	193912	313734	484214	980476	698712	822820	334409	1.30326e+06	729163	611365	2.29614e+06	3300920
148.102	4.40833										FBD1'FBD2'FBD3'FBD3_2'Na_0'Pooled		0	bp		C8	xC13	0.22	1.42	3249247	pos87	0.581802	0.479782		pospos	39	1.32485e+06	1.70165e+06	967299	2.39985e+06	1658871	1572888	972136	1.68401e+06	1.6655e+06	1.1089e+06	1.42975e+06	3.24925e+06	1.41802e+06	174708	145212	2.24107e+06	166527	223865	2.04665e+06	158158	118794	246723	2.09413e+06
217.204	6.13017				0.2						FBD1'FBD2'FBD3'FBD3_2'FBD4'JS_0'La_0'Pooled'Si_0'Sv_0		0	bp				0.24	0.89	3249085	pos88	1.84943	0.00492813		pos	39	353263	342260	253372	435864	391037	272237	230622	311707	401359	170506	177323	165991	402595	1.28174e+06	1.00594e+06	1.00391e+06	504894	483536	576431	649833	528652	3.24908e+06	947773
240.067	3.77627										FBD1'FBD2'FBD3'FBD3_2'FBD4'JS_0'La_0'Na_0'Pooled'Si_0'Sv_0		0	bp				0.62	0.77	3183244	neg34	6.36887	0.19659		neg	39	289620	215092	260613	439427	163540	261776	290000	311239	425327	200910	374020	534546	189468	452344	304527	663128	796037	709128	1.13078e+06	3.0395e+06	703978	719017	629251
126.065	10.4882	C3H6N6	1	Melamine	4.5	0	KEGG_Metacyc	0.368191	3.16411		FBD1'FBD2'FBD3'FBD3_2'FBD4'JS_0'La_0'Na_0'Pooled'Sv_0	Melamine	0	bp		0	xC13	0.25	0.9	3181141	pos89	3.10009	0.16445	H	pos	39	418638	676787	786028	550861	499329	561046	1535256	1.14568e+06	1.69997e+06	1.14293e+06	2.11784e+06	1.735e+06	702192	744535	444556	547319	662275	554551	1.42144e+06	3.18114e+06	1.23008e+06	921760	1.20015e+06
531.432	7.60591										Na_0'Pooled		0	bp				0.34	1.69	3153161	pos90	0.0508967	0.371853		pos	39	3.15316e+06	376610	33937.1	133672	12105.7	61838.7	230518	23229.1	39681.2	2.48701e+06	7451.26	194492	20008.4	1934406	10924.1	17143.1	306972	22804.4	11791.5	11548.9	158041	21922.6	29850
325.371	6.79245	C22H47N	1	di-n-Undecylamine	7	0	0	0.113051	0		FBD1'FBD2'FBD3'FBD3_2'FBD4'JS_0'Pooled'Sv_0	di-n-Undecylamine	0	bp				0.54	1.43	3109568	pos91	16.398	0.37423	H	pos	39	132735	42149.7	39382.1	68095	65692.6	39468	140855	448250	196071	968534	340119	621694	18015.2	58007.8	49604.7	696052	472298	252310	172501	3.10957e+06	231477	162328	105780
165.1	8.21419										FBD1'FBD2'FBD3'FBD3_2'FBD4'JS_0'La_0'Na_0'Pooled'Si_0'Sv_0		0	bp		C6	xC13x-NH3	0.12	0.6	3079974	pos92	0.937671	0.766727		pos	39	1.41166e+06	1.45035e+06	2.3682e+06	1.22846e+06	1.04337e+06	2170437	1.50757e+06	963970	1.27643e+06	491843	1.73381e+06	2.23923e+06	2.7744e+06	1.80385e+06	1.61009e+06	3.07997e+06	1.39808e+06	1.42051e+06	1.52377e+06	1.55516e+06	1.82527e+06	1.29423e+06	1.40857e+06
102.068	6.91906	C5H10O2	5	Pentanoate	0.1	0	KEGG_Metacyc_Lipidmaps_HMDB	0.0927177	-1.2001		FBD1'FBD2'FBD3'FBD3_2'FBD4'JS_0'La_0'Na_0'Pooled'Sv_0	Pentanoate	0	bp	x-CO2			0.26	1.24	3052035	neg37	2.2436	0.00666596	H	neg	39	1.0661e+06	724589	800884	497031	367435	894367	2392581	1.15231e+06	2384306	1.32101e+06	1.69442e+06	2.13978e+06	313584	581054	614656	1.56115e+06	1.32651e+06	995459	2125527	2.05692e+06	1.63199e+06	1.41357e+06	969872
306.223	23.5602				0.2						FBD1'FBD2'FBD3'FBD3_2'FBD4'JS_0'La_0'Na_0'Pooled'Si_0'Sv_0		0	bp		C14	xC13	0.09	0.13	3019848	neg38	1.0544	0.20184		neg	39	2278065	2.35073e+06	2141092	2.31324e+06	2.27291e+06	2.47846e+06	2179012	2.27071e+06	2.36711e+06	2211643	2.13021e+06	2271386	2.76473e+06	2.36995e+06	2576557	2728260	2.14691e+06	2268559	2315034	2.34267e+06	2.48048e+06	2.26326e+06	2.31694e+06
180.079	4.25535	C10H12O3	7	Coniferyl alcohol	7	0	KEGG_Metacyc_HMDB	0.980787	-40.9476	0.953021	FBD1'FBD2'FBD3'FBD3_2'FBD4'JS_0'La_0'Na_0'Pooled'Si_0'Sv_0	Coniferyl alcohol	0	bp			xNH3x-FA	0.27	0.54	3015769	neg39	76.7763	0.0118598	H	negpos	39	35620.6	30341.7	34055.4	37639.2	32504.9	37288.1	22184.3	38897.8	43272.7	20770.4	63698.4	75353.2	60640.8	28296.8	53459.2	81061.3	55262.1	57800.9	3.01577e+06	2605840	2.05739e+06	53986	40013.7
118.042	4.47712	C8H6O	1	Benzofuran	7	0	KEGG	0.376798	-27.7037		FBD1'FBD2'FBD3'FBD3_2'FBD4'JS_0'La_0'Na_0'Pooled'Si_0'Sv_0	Benzofuran	0	bp		0.5	xC13	0.16	0.49	2882215	pos94	0.27424	0.00751996	H	pospos	39	2.15826e+06	1.58958e+06	1.70173e+06	2233310	1.86965e+06	2.2601e+06	1.02809e+06	2.23564e+06	1.96821e+06	571852	1.17563e+06	1.71086e+06	1.94084e+06	2.72197e+06	2288323	2.38499e+06	2.6086e+06	2.46361e+06	657881	388087	448526	1.56757e+06	2.0485e+06
402.208	4.70107	C41H56N8O9	1	Nostocyclopeptide A3	0.1	0	KEGG_Metacyc	-0.164551	0		FBD1'FBD2'FBD3'FBD4'JS_0'La_0'Na_0'Pooled'Si_0'Sv_0	Nostocyclopeptide A3	0	bp	xC13			0.47	0.61	2865543	pos95	0.878604	0.646358	Double-charge	pos	36	787285	1.06394e+06	1.59302e+06	1.30748e+06	595312	1.93329e+06	1.71408e+06	1.19002e+06	1403224	0	0	0	2.04678e+06	2.30774e+06	1.38373e+06	2.19228e+06	1.14593e+06	1.0564e+06	1100583	725965	1199586	1174725	731037
255.168	4.67524										FBD1'FBD2'FBD3'FBD3_2'FBD4'JS_0'La_0'Na_0'Pooled'Sv_0		0	bp			x-NH3	0.34	1.33	2863305	pos96	2.06687	0.00570843		pos	39	308546	365412	289300	369280	474499	438102	581267	391068	521055	252387	713698	1.35996e+06	370064	1298728	529790	645859	339759	377393	744162	650389	596381	479625	390072
127.946	11.6738										FBD1'FBD2'FBD3'FBD3_2'FBD4'JS_0'La_0'Na_0'Pooled'Si_0'Sv_0		0	bp				0.1	0.1	2848794	pos97	1.08659	0.0084061		pospos	39	2.53293e+06	2477140	2460899	2.29239e+06	2.52943e+06	2481368	2.13391e+06	2.53991e+06	2.26145e+06	2321705	2.55121e+06	2.17786e+06	2.28819e+06	2.54479e+06	2.55928e+06	2.4426e+06	2.49503e+06	2.23013e+06	2.68194e+06	2771546	2.66438e+06	2.24701e+06	2.4963e+06
150.089	5.56172										FBD1'FBD2'FBD3'FBD3_2'FBD4'JS_0'La_0'Na_0'Pooled'Si_0'Sv_0		0	bp		C6	xC13	0.29	0.73	2834552	pos98	1.19111	0.200586		pos	39	659242	951832	842285	696903	669768	664477	559206	811342	559659	554917	1.11771e+06	1.18321e+06	932038	791372	689769	1.42169e+06	686120	813432	900749	1.01555e+06	1.00591e+06	739292	793705
311.355	6.94323										FBD1'FBD2'FBD3'Na_0'Pooled'Si_0'Sv_0		0	bp				0.35	1.6	2833024	pos99	3.07329	0.37707		pos	39	60638.9	22173.3	68286.7	34920.4	42508.6	26329.2	25479.5	13551.8	21983	87544.5	126826	700647	24787.3	2.83302e+06	124455	94816.2	1.96412e+06	50265	53418.4	339978	70974.8	101932	71767.7
536.388	4.00088	C35H52O4	1	Hyperforin	7	0	KEGG_Metacyc	2.21931	0.0219316		Pooled	Hyperforin	0	bp				0.09	1.73	2791451	pos100	0	0.183534	H	pos	20	115846	117852	0	58955.7	0	11647.4	31316.4	0	0	307821	0	21768.9	0	72477.4	0	0	69783.6	0	0	0	0	0	0
171.036	4.4591	C7H9NO2S	2	4-Toluenesulfonamide	7	0	KEGG	0.684629	-39.9522		FBD1'FBD2'FBD3'La_0'Na_0'Pooled'Si_0'Sv_0	4-Toluenesulfonamide	0	bp				0.17	1.58	2765654	neg40	0.963827	0.949124	H	neg	38	218136	57642.1	85901.9	99647.2	323491	92696.4	88564.5	338513	139097	0	16981	13355.3	8984.65	87588.3	348838	2.76565e+06	46774.6	125083	50615.4	107114	190868	162404	41163.1
326.33	6.21469										FBD1'FBD2'FBD3'FBD3_2'FBD4'JS_0'La_0'Na_0'Pooled'Si_0'Sv_0		0	bp				0.67	0.73	2740957	pos101	6.92751	0.177617		pos	39	202489	139098	128746	167069	148203	124767	82421.2	87216.4	78312.3	2.74096e+06	2.02622e+06	2188301	98857.7	109850	136305	848117	515266	646297	1.99456e+06	582689	680982	519833	1.50202e+06
147.973	10.3477										FBD1'FBD2'FBD3'FBD3_2'FBD4'JS_0'La_0'Na_0'Pooled'Si_0'Sv_0		0	bp			xN15	0.21	0.54	2736302	neg41	1.63646	0.132754		neg	39	1.33116e+06	1.01241e+06	779028	1.53031e+06	772933	930228	930919	2.38258e+06	1113106	1.01268e+06	1.69375e+06	1385734	980740	1.09081e+06	1.33863e+06	2.18136e+06	1.27425e+06	2.7363e+06	2.25546e+06	1.29501e+06	1.55953e+06	1.29732e+06	1.68245e+06
212.091	10.3295	C8H12N4O3	1	Gly-His	7	0	Peptides	0.934435	2.35653		FBD1'FBD2'FBD3'FBD3_2'FBD4'JS_0'La_0'Na_0'Pooled'Si_0'Sv_0	Gly-His	0	bp				0.05	0.12	2670508	pos103	0.973327	0.315552	H	pos	39	2.30062e+06	2.2914e+06	2.38261e+06	2.28012e+06	2.43163e+06	2.37831e+06	2.274e+06	2.18829e+06	2.27814e+06	2194838	2.25007e+06	2.145e+06	2.67051e+06	2.25017e+06	2.43333e+06	2.56711e+06	2218010	2.02238e+06	2214088	2223327	2351176	2328101	2.40922e+06
337.225	3.66378										JS_0'La_0'Pooled'Si_0'Sv_0		0	bp				0.16	0.41	2626293	pos104	107.658	0.0377279		pos	21	0	0	0	0	0	0	0	0	0	0	0	0	0	0	0	2626293	2.42216e+06	1.51512e+06	138574	66255.2	118144	0	0
361.29	3.4607										FBD1'FBD2'FBD3'FBD4'JS_0'La_0'Na_0'Pooled'Si_0'Sv_0		0	bp		C11	xC13	0.46	0.98	2613154	pos105	1.67395	0.335257		pos	38	618662	1.11077e+06	392714	1.3232e+06	661758	541000	263590	565934	131861	245264	0	128400	541910	593597	782160	2.51377e+06	976267	696738	1.90576e+06	910129	736472	1.46658e+06	1.92926e+06
698.3	3.44097										FBD1'FBD2'FBD3'FBD3_2'FBD4'JS_0'Na_0'Pooled'Si_0'Sv_0		0	bp		C40	xC13	0.2	0.83	2605249	neg42	1.35554	0.644452		neg	39	996781	864047	522329	547071	711581	91606.6	939577	831120	462151	248887	493649	772326	205528	420309	808573	1494501	983738	995559	599958	2108828	521671	2.31046e+06	1.71757e+06
248.072	4.35801										La_0'Pooled		0	bp		C9	x-CO2xC13xS34	0.27	0.27	2603165	neg43	2269.38	0.00574241		neg	12	0	0	0	0	0	0	0	0	0	0	0	0	0	0	0	0	0	0	2.60316e+06	2.17951e+06	2.02546e+06	0	0
138.035	4.31059	C4H10O3S	1	1-butanesulfonate	3	0	Metacyc	-1.35441	-55.7286		FBD1'FBD2'FBD3'FBD4'JS_0'La_0'Na_0'Pooled'Sv_0	1-butanesulfonate	0	bp		-1.5	xC13	0.19	0.97	2582993	neg44	5.01707	0.00120442	H	neg	38	119727	100241	41919.3	91506.1	57064.1	50189.4	11619.5	44450.7	36488.3	26206.5	0	47907.1	9123.09	66655.2	77221.3	1.31222e+06	1.52625e+06	1.73184e+06	379982	487230	446697	1.36261e+06	1268803
585.534	3.78342										FBD1'FBD2'FBD3'FBD3_2'FBD4'JS_0'La_0'Na_0'Pooled'Si_0'Sv_0		0	bp		C40	xC13	0.11	0.46	2575604	pos106	1.35542	0.265901		pos	39	994108	804436	1.18286e+06	1000206	956216	931896	1.14424e+06	1.42775e+06	1.15847e+06	932069	1.80526e+06	2575604	948585	1.08e+06	639046	600379	989417	1.03414e+06	1.78988e+06	1.24236e+06	1.00882e+06	681941	774446
92.0474	9.63816	C3H8O3	1	Glycerol	8	Central	KEGG_Metacyc_HMDB	0.367005	-6.80668		FBD1'FBD2'FBD3'FBD3_2'FBD4'JS_0'La_0'Na_0'Pooled'Si_0'Sv_0	Glycerol	0	bp		0.4	xC13	0.21	0.54	2568196	neg45	1.37506	0.473582	H	neg	39	1.3966e+06	1.10232e+06	988779	1.19745e+06	1.20285e+06	1.20489e+06	880566	1280806	1.19278e+06	1.96561e+06	1868754	2134936	956974	1.07458e+06	1.29727e+06	2.22585e+06	1344654	1.28366e+06	2.5682e+06	944846	1.28275e+06	1.40308e+06	1.2684e+06
165.079	6.93518	C9H11NO2	7	D-Phenylalanine	8	Central	KEGG_Metacyc	0.556577	-26.5706		FBD1'FBD2'FBD3'FBD3_2'FBD4'JS_0'La_0'Na_0'Pooled'Si_0'Sv_0	D-Phenylalanine	0	bp				0.28	0.78	2550339	pos107	4.55383	0.0309601	H	pos	39	52082	44259.2	60873.9	43007.9	49634.5	51305	82428.8	68906.4	70710.1	125278	140416	76320.5	31353.1	151517	58648.3	163875	76118.9	153618	307298	212938	195695	176955	101692
272.291	7.07584										FBD1'FBD2'FBD3'FBD3_2'FBD4'JS_0'La_0'Na_0'Pooled'Si_0'Sv_0		0	bp		C8	xC13	0.41	0.79	2539141	pos108	4.36039	0.0939561		pospos	39	159946	204886	108069	184379	248861	281812	305795	1.04547e+06	292282	2.53914e+06	2.32922e+06	1.83897e+06	229884	279871	269105	940242	455006	931780	1.04369e+06	530363	487981	790722	791580
349.2	3.38813	C18H27N3O4	2	Leu-Phe-Ala	3	0	Peptides	-1.8107	-80.198		FBD1'FBD2'FBD3'FBD3_2'FBD4'JS_0'La_0'Na_0'Pooled'Si_0'Sv_0	Leu-Phe-Ala	0	bp		-9.4	xC13x2-mer	0.27	0.71	2526796	pos109	1.79906	0.110978	H	pos	39	603368	774782	869952	957963	623990	1.24578e+06	1.31499e+06	863543	1.06812e+06	366882	360574	351475	1.39326e+06	1.63164e+06	658177	2526796	934506	721437	1.47442e+06	898852	1.67119e+06	736385	1.15003e+06
289.262	4.33371										FBD1'FBD2'FBD3'FBD3_2'FBD4'JS_0'Pooled'Si_0'Sv_0		0	bp		C14	xC13	0.2	0.96	2505523	pos110	2.33757	0.368797		posneg	39	613399	529332	472246	1.20948e+06	464698	713254	425245	416596	1.42567e+06	626670	376646	351117	473215	981205	733309	1301636	1.05251e+06	951172	2.50552e+06	724431	545165	1.29922e+06	230810
306.223	6.75416										FBD1'FBD2'FBD3'FBD3_2'FBD4'JS_0'La_0'Na_0'Pooled'Si_0'Sv_0		0	bp		C15	xC13	0.09	0.37	2481239	neg47	0.994431	0.947235		neg	39	1.51464e+06	1.65081e+06	1.85829e+06	1.37144e+06	1.7063e+06	1.59522e+06	1.87993e+06	2.06002e+06	1.87716e+06	2481239	2.27146e+06	2432374	1.35984e+06	1.69716e+06	1.43318e+06	1.72808e+06	2069081	1.88013e+06	1.73877e+06	1.4926e+06	1764397	1.56412e+06	1634452
182.11	4.13385	C14H14	1	1,2-Dihydrostilbene	7	0	KEGG	0.553524	-13.0467		FBD1'FBD2'FBD3'FBD3_2'FBD4'JS_0'La_0'Na_0'Pooled'Si_0'Sv_0	1,2-Dihydrostilbene	0	bp		-2.9	xC13	0.46	0.69	2443592	pos111	1.1247	0.2704	H	pos	39	961333	803021	1.02465e+06	756928	1.22529e+06	784434	507778	1.48133e+06	1.08529e+06	544864	1.2039e+06	2.44359e+06	570012	742935	943895	590271	927375	1.07736e+06	922284	1092167	1.12235e+06	466020	1.12089e+06
99.9564	23.7014	ClHO4	1	perchlorate	3	0	Metacyc	0.438912	69.5246		FBD1'FBD2'FBD3'FBD3_2'FBD4'JS_0'La_0'Na_0'Pooled'Si_0'Sv_0	perchlorate	0	bp			xCl37xCl37	0.17	0.39	2441337	neg48	0.838429	0.427895	H	neg	39	1.08333e+06	1492896	1.93261e+06	2.44134e+06	1.0878e+06	1.65895e+06	1.08668e+06	1.12093e+06	1184739	1.69026e+06	1093847	1.4533e+06	1.4147e+06	1.48149e+06	1.32787e+06	1.16408e+06	1.62678e+06	1.43013e+06	1.1483e+06	1.30128e+06	1.33075e+06	1.17142e+06	1.26355e+06
190.157	4.00297										FBD1'FBD2'FBD3'FBD3_2'FBD4'JS_0'La_0'Na_0'Pooled'Si_0'Sv_0		0	bp		C16	xNH3xC13xACN	0.22	0.51	2428316	pos112	1.26848	0.386264		pos	39	371827	682572	330992	466160	530386	267062	480100	984064	682394	467596	1.14149e+06	1.5216e+06	471933	282657	375854	892079	907162	722153	676062	531125	550150	400928	709364
308.319	7.29858										FBD1'FBD2'FBD3'FBD3_2'FBD4'JS_0'La_0'Na_0'Pooled'Si_0'Sv_0		0	bp		C19	xC13	0.25	0.54	2420799	pos113	1.71239	0.104627		pos	39	914867	765512	697261	952697	636821	674026	660729	983165	809022	713600	884326	1.0767e+06	772250	736318	781324	2420799	891594	1.23265e+06	1762204	1.25197e+06	1057280	1.16009e+06	1.24037e+06
235.142	4.05633	C21H38N6O6	3	Asn-Leu-Lys-Pro	3	0	Peptides	-2.77745	-294.446		FBD1'FBD2'FBD3'FBD3_2'FBD4'JS_0'La_0'Na_0'Pooled'Si_0'Sv_0	Asn-Leu-Lys-Pro	0	bp			x-NH3	0.26	0.72	2391097	pos114	1.26499	0.541733	Double-charge	pos	39	566314	609926	693222	553210	441560	626356	357076	738087	381692	1.10897e+06	1.88722e+06	2.16922e+06	783481	565678	809670	2391097	735908	798590	1.22871e+06	652557	483583	640256	781745
667.068	3.23449										FBD3'FBD3_2'Pooled'Si_0		0	bp		C40	xC13	0.22	1.63	2385555	neg49	0.87993	0.872185		neg	37	60245.8	0	58143.9	182417	6234.38	55788.8	56597.4	36431.8	27797.7	16648.4	45068	35493.5	13285.9	46754.2	220787	126466	30200.7	481532	66835.3	0	37339.4	72848.8	21358.7
117.936	23.8451	CrH2O4	1	chromate	3	0	Metacyc	0.30402	58.6251		FBD1'FBD2'FBD3'FBD3_2'FBD4'JS_0'La_0'Na_0'Pooled'Si_0'Sv_0	chromate	0	bp				0.11	0.24	2345019	neg50	1.10213	0.367147	H	neg	39	1.77865e+06	1.37283e+06	1.84196e+06	2.05669e+06	1244575	1804649	2.07858e+06	1.78534e+06	1.80944e+06	1.85979e+06	1.85662e+06	1880198	1610636	1.80645e+06	2.06643e+06	1.89182e+06	1.94533e+06	2.04159e+06	1.78627e+06	1.81417e+06	1.90297e+06	1.78962e+06	1.99588e+06
293.199	3.72012	C17H27NO3	4	(+/-)-5-[(tert-Butylamino)-2'-hydroxypropoxy]-1,2,3,4-tetrahydro-1- naphthol	7	0	KEGG_Metacyc	0.163452	-40.7125		FBD1'FBD2'FBD3'FBD3_2'FBD4'JS_0'La_0'Na_0'Pooled'Si_0'Sv_0	(+/-)-5-[(tert-Butylamino)-2'-hydroxypropoxy]-1,2,3,4-tetrahydro-1- naphthol	0	bp		-0.9	x-NH3xC13	0.09	0.63	2322445	pos116	0.792314	0.342459	H	pos	39	1.07592e+06	1.23311e+06	737792	997164	1.04579e+06	896219	939106	2.32244e+06	778269	871504	979841	1.43857e+06	1.15103e+06	429536	577193	1.43441e+06	980576	563046	1.05726e+06	624117	732655	543891	1.17946e+06
170.11	4.22801	C13H14	1	Aethusin	7	0	KEGG	-0.0447817	-7.06148		FBD1'FBD2'FBD3'FBD3_2'FBD4'JS_0'La_0'Na_0'Pooled'Si_0'Sv_0	Aethusin	0	bp		-0.4	xC13	0.24	0.6	2306902	pos117	1.18001	0.176816	H	pospos	39	1.40227e+06	1.32938e+06	1.31556e+06	1.20496e+06	1.55898e+06	1401138	669694	1.93658e+06	1.35219e+06	678417	1.16669e+06	2.3069e+06	1.13878e+06	1.37735e+06	1395020	1.39192e+06	1539426	1.55267e+06	1354623	1748598	1.67252e+06	1.42844e+06	1.988e+06
123.993	9.82989	C2H5O4P	1	Phosphonoacetaldehyde	8	Central	KEGG_Metacyc	0.460554	6.28557		FBD1'FBD2'FBD3'FBD3_2'FBD4'JS_0'La_0'Na_0'Pooled'Si_0'Sv_0	Phosphonoacetaldehyde	0	bp				0.21	0.48	2303452	neg51	1.333	0.128597	H	neg	39	827348	766807	1.18803e+06	834366	794382	1.16316e+06	923038	1025761	1072519	561707	1.41962e+06	1.66866e+06	1.14923e+06	1336920	974868	2.30345e+06	1.0298e+06	1289490	1.27666e+06	1.11643e+06	1315574	883866	1.05341e+06
115.063	11.0057	C5H9NO2	4	L-Proline	10	Central	KEGG_Metacyc_HMDB	0.162741	-0.0392259		FBD1'FBD3'FBD3_2'FBD4'JS_0'La_0'Na_0'Pooled'Si_0'Sv_0	L-Proline	0	bp		0.1	xC13	0.21	1.01	2263283	pos118	1.24964	0.293478	H	posneg	39	465651	520697	274329	1.14142e+06	200323	240917	193704	578325	381390	532243	895536	677945	1.32031e+06	267447	2.26328e+06	555071	172322	380367	572738	484614	518045	1.15331e+06	634601
204.061	11.8198										FBD1'FBD2'FBD3'FBD3_2'FBD4'JS_0'La_0'Na_0'Pooled'Si_0'Sv_0		0	bp		C6	xC13xO18	0.39	0.64	2224441	pos120	2.01489	0.191728		pos	39	708619	314291	464563	535632	140334	514094	506241	444010	519863	606051	1.52459e+06	2.22444e+06	453690	1.31213e+06	504925	485449	664866	1.14065e+06	652754	819354	1.52499e+06	785379	452559
331.324	6.94392										FBD1'FBD2'FBD3'FBD3_2'FBD4'JS_0'Na_0'Pooled'Si_0'Sv_0		0	bp				0.3	1.56	2218830	pos121	16.7764	0.406863		pos	39	74093.4	35402.8	31957.1	58351.7	58852.6	31077.4	96495.7	153409	56620.8	134100	38797.7	125124	14313.1	46240.5	42919.3	375313	269712	106344	60760.2	2218830	93482.2	142016	87112.7
345.215	4.34846										FBD3'FBD4'JS_0'Pooled'Si_0		0	bp				0.27	1.09	2202531	pos122	1.16181	0.853494		pos	39	105471	114178	437443	134927	62608.1	595236	511680	92425.5	601767	114175	2.20253e+06	1.10742e+06	586242	669923	132877	185356	77035.2	88932.7	144021	82927.9	536466	104219	135622
273.267	24.7483	C16H35NO2	1	Hexadecasphinganine	3	0	KEGG_Lipidmaps	-0.717529	79.5105		FBD1'FBD2'FBD3'FBD3_2'FBD4'JS_0'La_0'Na_0'Pooled'Si_0'Sv_0	Hexadecasphinganine	0	bp		0.4	xC13	0.06	0.08	2184045	pos123	0.896918	0.0466588	H	pospos	39	1961470	2.08964e+06	1.9234e+06	1.80974e+06	1.8165e+06	1.92681e+06	1.86482e+06	1854534	1.869e+06	1.81869e+06	1939527	1.91704e+06	1939890	1962552	1.91642e+06	1.8853e+06	1.96256e+06	1901904	1.76989e+06	1.77508e+06	1.81368e+06	1.83624e+06	1.71548e+06
233.126	4.30819	C10H19NO5	1	Hydroxypropionylcarnitine	3	0	HMDB	-0.00040527	-123.122	-2.83148	FBD1'FBD2'FBD3'FBD3_2'FBD4'JS_0'La_0'Na_0'Pooled'Si_0'Sv_0	Hydroxypropionylcarnitine	0	bp		-0.6	xC13x-NH3	0.23	0.44	2112287	pos124	1.08199	0.71163	H	pos	39	974545	1008574	957167	951169	731568	1246398	579382	794852	571363	673890	1.26357e+06	1.57325e+06	1.31931e+06	1.06754e+06	1.1384e+06	2.11229e+06	1.05439e+06	1.14346e+06	974578	1.42111e+06	785664	1.03268e+06	916439
302.174	3.80689	C15H26O6	1	Tributyrin	7	0	KEGG	1.93557	-7.68809		FBD1'FBD2'FBD3'FBD3_2'FBD4'JS_0'La_0'Na_0'Pooled'Si_0'Sv_0	Tributyrin	0	bp		1.1	xC13	0.3	0.69	2082046	neg52	1.38786	0.0201379	H	negpos	39	848511	834358	904435	1.08109e+06	836454	811482	673590	1.39384e+06	864386	477122	1.00046e+06	2.08205e+06	1.0016e+06	1.15686e+06	1.07877e+06	1.37183e+06	1.11722e+06	1.21997e+06	1.2532e+06	1.25914e+06	1.07849e+06	1.00958e+06	1.0294e+06
386.173	3.80058	C15H26N6O4S	1	Lys-Cys-His	3	0	Peptides	-0.747263	-224.857	1.01361	Pooled	Lys-Cys-His	0	bp		8.3	xC13	0.21	0.21	2044106	neg53	0	ND	H	neg	9	0	0	0	0	0	0	0	0	0	0	0	0	0	0	0	0	0	0	0	0	0	0	0
244.204	3.92373	C14H28O3	12	2S-Hydroxytetradecanoic acid	7	0	KEGG_Lipidmaps	0.402139	-15.2093		FBD1'FBD3'FBD4'JS_0'La_0'Na_0'Pooled'Si_0'Sv_0	2S-Hydroxytetradecanoic acid	0	bp		2.3	xC13	0.18	0.87	2028711	neg54	33.5108	0.000339632	H	neg	35	58612	57719.5	61046	82448	0	75380.3	53826.4	37499.4	52987	0	0	0	77080.6	154410	57329.9	76376.5	65644.8	90912.5	1.91162e+06	2.00373e+06	2.02871e+06	97822.5	126131
138.043	7.42439	C6H6N2O2	3	Urocanate	7	Central	KEGG_Metacyc_HMDB	0.272732	-12.8901		FBD1'FBD2'FBD3'FBD3_2'FBD4'JS_0'La_0'Na_0'Pooled'Si_0	Urocanate	0	bp			x-H2O	0.17	0.96	1935375	pos125	0.523643	0.346984	H	posneg	39	704049	770180	117333	584944	164881	178148	120186	453813	230394	1.47241e+06	1.20087e+06	616926	1.93537e+06	178330	1.2914e+06	541288	158336	247866	263874	358563	210973	606031	1.01342e+06
146.073	4.19942										FBD1'FBD2'FBD3'FBD3_2'FBD4'JS_0'La_0'Na_0'Pooled'Si_0'Sv_0		0	bp		C12	xC13x-H2OxNH3	0.34	0.53	1922063	pos126	1.29897	0.0420197		pos	39	882498	994557	854074	1.05185e+06	1.08655e+06	909609	685241	1922063	1.01669e+06	789492	485775	434409	887386	953988	799323	766543	1.09292e+06	1.00205e+06	1.31685e+06	1071053	1.15974e+06	795262	1086346
157.147	4.01224										FBD1'FBD2'FBD3'FBD3_2'FBD4'JS_0'La_0'Na_0'Pooled'Si_0'Sv_0		0	bp			xACN	0.26	0.78	1915247	pos127	1.85053	0.197907		pos	39	537042	541238	552383	1.20409e+06	1148354	600631	1.37658e+06	1.47568e+06	872781	495530	1.28557e+06	1.91525e+06	311346	326819	1.09932e+06	745218	1.19904e+06	687428	1.46839e+06	906237	642970	555428	1.0933e+06
342.288	4.51464										FBD1'FBD2'FBD3'FBD3_2'FBD4'Na_0'Pooled'Si_0'Sv_0		0	bp				0.21	1.11	1870552	pos129	3.03028	0.404897		posneg	39	305584	244108	262750	328912	259651	180598	226066	298204	231037	428338	239353	353761	248998	328193	410800	734680	267489	1736006	310163	1.87055e+06	281205	299577	380425
172.074	6.90326	C8H12O4	4	[FA dioxo(8:0)] 4,7-dioxo-octanoic acid	7	0	Lipidmaps	0.819135	2.37682	0.819135	FBD1'FBD2'FBD3'FBD3_2'FBD4'JS_0'La_0'Na_0'Pooled'Si_0'Sv_0	[FA dioxo(8:0)] 4,7-dioxo-octanoic acid	0	bp				0.23	0.5	1865153	neg56	7.80661	0.000107289	H	neg	39	257954	152570	263691	183625	154044	254494	371737	277567	364857	851522	1.01606e+06	812549	121885	239627	213434	377517	295732	335016	1.66176e+06	1.86515e+06	1.73642e+06	316764	394602
197.178	3.84711										FBD1'FBD2'FBD3'FBD3_2'JS_0'Na_0'Pooled'Si_0		0	bp			x-NH3	0.17	1.18	1856525	pos130	3.63566	0.398443		pos	39	182575	272408	194828	308518	200441	457327	340182	301229	157755	220114	298251	107558	1.66432e+06	511617	73208.4	728393	687160	184575	182649	323315	1.85653e+06	241032	317169
134.073	4.00873	C9H10O	5	Cinnamyl alcohol	7	0	KEGG_Metacyc	-2.15823	-45.2844	-2.12094	FBD1'FBD2'FBD3'FBD3_2'FBD4'JS_0'La_0'Na_0'Pooled'Si_0'Sv_0	Cinnamyl alcohol	0	bp				0.14	0.72	1844339	pos131	1.52945	0.0382301	H	posneg	39	599995	392031	500594	708327	463941	555926	532110	650316	1.84434e+06	452913	815985	718778	759837	1.06342e+06	899528	524131	724220	1.39985e+06	868130	652602	762160	926327	400244
713.598	3.61487										FBD1'FBD2'FBD3'FBD3_2'FBD4'JS_0'La_0'Na_0'Pooled'Si_0'Sv_0		0	bp		C38	xC13	0.28	0.45	1834484	pos132	0.817567	0.341357		pos	39	1337508	1108892	789045	1.25389e+06	1.09397e+06	985890	1.17458e+06	1.4356e+06	571051	1219417	467841	1.20366e+06	950787	694017	1.0837e+06	926971	1365647	1.35286e+06	922911	796451	925832	924230	1.48253e+06
132.042	6.98788	C5H8O4	16	2-Acetolactate	8	Central	KEGG_Metacyc_HMDB	0.217108	-27.7639		FBD1'FBD2'FBD3'FBD3_2'FBD4'JS_0'La_0'Na_0'Pooled'Si_0'Sv_0	2-Acetolactate	0	bp				0.57	0.57	1745469	neg57	2.59698	0.0669729	H	neg	39	228717	237830	269740	272347	190126	341118	447189	629310	430231	1157737	1.74547e+06	1.58337e+06	320931	340161	313082	682143	596172	1.0934e+06	851884	558241	501999	343603	501260
977.76	3.89999										FBD1'FBD2'FBD3'FBD4'JS_0'La_0'Na_0'Sv_0		0	bp		C66	xC13	0.53	0.87	1742207	pos133	1.09739	0.611779		pos	37	457133	568617	322584	1.09849e+06	205281	630651	130223	91759.1	193090	0	341829	399978	456607	764519	506629	1.74221e+06	525406	949757	531750	507185	440712	901560	544165
331.281	3.70521				0.1						FBD1'FBD2'FBD3'FBD3_2'FBD4'JS_0'La_0'Na_0'Pooled'Si_0'Sv_0		0	bp	x-NH3		x-H2OxNa+	0.21	0.48	1739070	pos134	0.729855	0.213957		pos	39	935331	1.47452e+06	976135	1208610	1645211	834323	1.14378e+06	920010	1.15219e+06	1.37204e+06	889727	1.46246e+06	918156	1084233	1.00421e+06	1.0749e+06	718665	1.10391e+06	696550	816394	958336	927660	754700
390.277	3.51467	C24H38O4	58	Bis(2-ethylhexyl)phthalate	7	0	KEGG_Metacyc	-0.229595	-1.88242		FBD1'FBD2'FBD3'FBD3_2'FBD4'JS_0'La_0'Na_0'Pooled'Si_0'Sv_0	Bis(2-ethylhexyl)phthalate	0	bp		1.1	xC13	0.3	0.75	1733675	pos135	1.32394	0.1189	H	pos	39	514639	463457	704424	561500	477529	508098	454122	550482	416781	492910	923198	900509	580072	536379	544784	1.73368e+06	943430	1.20473e+06	643726	786094	797743	624238	668370
187.194	11.4674										FBD3'FBD3_2'Pooled		0	bp		C11	xC13	0.19	1.73	1723303	pos136	5.39898	0.430977		pos	32	5022.1	0	5104	120154	0	17071.3	8691.27	23223.3	19516.5	4659.82	2940.8	6094.98	0	0	96363	15892.3	0	405994	48329	0	6341.67	64553.9	18040.4
211.142	4.97143										FBD1'FBD2'FBD3'FBD3_2'FBD4'JS_0'La_0'Na_0'Sv_0		0	bp				0.85	1.14	1712209	pos137	0.872764	0.714478		pos	39	103707	232237	103861	89768.5	59046.6	122423	197924	107429	96962.3	28388.3	151123	144221	46214.4	127433	86677.8	161473	108919	102202	142176	144800	96869.6	118706	148918
393.215	4.40802										FBD4'JS_0'La_0'Na_0'Sv_0		0	bp				1.37	1.73	1711432	pos138	0.375443	0.52972		pos	30	75352.8	0	560931	1.71143e+06	30825.2	17647.3	121405	273498	22620.6	513568	0	0	478442	237552	428512	177257	86687.5	134610	82483.7	74992.8	81411.6	108092	79084
565.352	3.46217										FBD1'FBD2'FBD3'FBD3_2'FBD4'JS_0'La_0'Na_0'Pooled'Si_0'Sv_0		0	bp		C33	xC13	0.22	0.69	1705791	neg58	1.28523	0.342368		neg	39	141326	106263	72368.1	110441	138157	71183.9	55912.8	98746.5	111912	42468.8	199174	102991	95982	112602	142888	253829	137061	192305	162653	151055	97510.9	184615	187666
234.183	4.35775										Na_0'Pooled		0	bp		C12	xC13	0.22	0.22	1684829	pos139	0	ND		pos	12	0	0	0	0	0	0	0	0	0	0	0	0	0	0	0	0	0	0	0	0	0	1.68483e+06	1.6601e+06
158.11	4.31425										FBD1'FBD2'FBD3'FBD3_2'FBD4'JS_0'La_0'Na_0'Pooled'Si_0'Sv_0		0	bp		C12	xC13	0.32	0.55	1657934	pos140	0.954034	0.682498		pos	39	1.25266e+06	994090	1.13644e+06	1.15188e+06	1.09582e+06	961122	533330	1.43077e+06	848670	443870	669610	1.3014e+06	1.08597e+06	1.36052e+06	1.24177e+06	845063	1.02831e+06	1.19222e+06	895133	1.17604e+06	1.1565e+06	974593	1.19899e+06
340.207	3.35891										FBD1'FBD2'FBD3'FBD3_2'FBD4'JS_0'La_0'Na_0'Pooled'Si_0'Sv_0		0	bp		C19	xC13	0.21	0.58	1654407	neg59	0.800367	0.588963		neg	39	812048	1.28274e+06	414122	1.07011e+06	436072	419378	580956	757510	307043	1209449	1.42321e+06	1.00392e+06	631172	359559	660848	1.06451e+06	501424	1.2694e+06	764993	451295	791760	1.04601e+06	1.32679e+06
342.192	3.88922							4.26468			FBD1'FBD2'FBD3'FBD3_2'FBD4'JS_0'La_0'Na_0'Pooled'Sv_0		0	bp				0.3	0.87	1647553	pos141	1.18999	0.421616		posneg	38	712302	795565	889104	1.45871e+06	605645	1.04292e+06	1.64755e+06	856362	915847	479867	150606	212345	944849	1.30274e+06	881580	884978	927726	460475	1010849	666859	1.17466e+06	768135	1.33007e+06
116.011	11.4192	C4H4O4	3	Maleic acid	10	Central	KEGG_Metacyc_HMDB	0.157586	-0.702379		FBD1'FBD2'FBD3'FBD3_2'FBD4'JS_0'La_0'Na_0'Pooled'Si_0'Sv_0	Maleic acid	0	bp		0.4	x-CO2xC13	0.18	0.6	1629360	neg61	0.871579	0.730384	H	neg	39	873461	790830	492342	855982	513838	721871	359125	435283	398222	461317	414748	369091	325441	614886	821946	828502	549501	443302	1.05672e+06	431331	391626	808802	519226
130.078	4.59777										FBD1'FBD2'FBD3'FBD3_2'FBD4'JS_0'La_0'Na_0'Pooled'Si_0'Sv_0		0	bp				0.21	0.59	1620850	pos142	0.911977	0.392155		pos	39	875004	767857	853875	1.04975e+06	846698	799572	805020	900991	1.21278e+06	249430	462103	644476	1.29646e+06	1468643	1.56677e+06	1.00606e+06	937455	836550	634476	856447	786044	920317	779352
304.225	4.58078	C16H32O5	4	[FA trihydroxy(16:0)] 2,15,16-trihydroxy-hexadecanoic acid	7	0	Lipidmaps	0.284712	-0.3851		La_0'Pooled	[FA trihydroxy(16:0)] 2,15,16-trihydroxy-hexadecanoic acid	0	bp		0.2	xC13xNH3xNa+	0.12	1.73	1613230	pos143	1560.24	0.000317409	H	posneg	14	0	0	0	0	0	0	0	0	0	0	0	0	0	0	0	0	0	0	1.61323e+06	1.54834e+06	1.51914e+06	0	24005.2
194.107	3.86168										FBD1'FBD2'FBD3'FBD3_2'FBD4'JS_0'La_0'Na_0'Pooled'Sv_0		0	bp				0.16	0.94	1612193	neg62	1.58404	0.0562981		neg	39	181952	195792	280132	277646	152459	183306	256020	224904	188028	256442	936915	1.61219e+06	374977	412587	126193	567342	172757	182592	311600	420159	310341	18795.4	210595
118.027	12.4063	C4H6O4	7	Succinate	10	Central	KEGG_Metacyc_Lipidmaps_HMDB	0.470449	0.0507101		FBD1'FBD2'FBD3'FBD3_2'FBD4'JS_0'La_0'Na_0'Pooled'Si_0'Sv_0	Succinate	0	bp		1	x-H2OxC13	0.18	0.38	1606891	neg63	0.90035	0.508586	H	neg	39	820366	817347	1.00899e+06	1.2365e+06	555710	1.16974e+06	694303	833319	775232	841904	1.60689e+06	1.34641e+06	1.08261e+06	1.19117e+06	858642	1451756	814105	883519	991271	733561	658128	901474	938466
182.094	6.92054	C10H14O3	8	[PR] Iridotrial	7	0	KEGG_Lipidmaps	0.539893	17.9571	0.512435	FBD1'FBD2'FBD3'FBD3_2'FBD4'JS_0'La_0'Na_0'Pooled'Si_0'Sv_0	[PR] Iridotrial	0	bp			xNH3xFAx-FAx-H2OxACN	0.46	0.7	1592500	pos144	6.55158	0.115699	H	pos	39	153334	128424	170193	152053	118251	156459	215938	271577	233458	395787	404048	373033	99250	161620	143170	210214	282201	349718	1.5925e+06	549339	819152	211929	254988
106.045	4.39579	C4H10OS	1	methionol	7	0	Metacyc	-2.2356	-42.8606	1.86643	FBD1'FBD2'FBD3'FBD3_2'FBD4'JS_0'La_0'Na_0'Pooled'Si_0'Sv_0	methionol	0	bp				0.43	0.73	1585601	neg64	3.38359	0.0213693	H	neg	39	249355	80985.9	75503.6	229570	74255.1	112436	51223.3	65192.2	80020	33891	129795	132726	108116	67779.9	141211	750488	857727	578783	561450	475418	336343	623199	351007
222.089	3.8724	C12H14O4	8	Apiole	7	0	KEGG	0.233705	-30.9276	-1.29721	FBD1'FBD2'FBD3'FBD3_2'FBD4'JS_0'La_0'Na_0'Pooled'Si_0'Sv_0	Apiole	0	bp		4.4	xC13	0.22	0.4	1580629	pos145	1.0007	0.996712	H	posneg	39	533271	588374	453397	472584	467587	493819	709052	1.03667e+06	447041	610121	604650	861071	457863	333352	546672	1.57657e+06	1.36001e+06	687262	631085	559260	385805	452511	591836
172.004	11.5465										FBD1'FBD2'FBD3'FBD4'JS_0'La_0'Na_0'Pooled'Si_0'Sv_0		0	bp			xS34	0.1	0.9	1578453	neg65	0.83018	0.218302		neg	39	279174	271763	283048	323936	200899	302440	292568	337441	230415	328050	1.57845e+06	412641	405080	487997	331463	531586	302335	318613	241751	179943	270664	450220	278677
141.927	12.9069										FBD1'FBD2'FBD3'FBD3_2'FBD4'JS_0'La_0'Na_0'Pooled'Si_0'Sv_0		0	bp			xNa+	0.18	0.62	1560495	neg66	2.62219	0.00942327		neg	39	16413.9	7385.61	12780.3	18443.2	15789.9	11906.7	31506.5	22246.3	14357.4	7414.51	5790.73	12061.5	6060.92	13867.9	16263.1	81234.7	99120.2	119112	38076.9	27396.9	30445.7	1.12361e+06	1.43422e+06
252.103	3.65307	C20H32N4O11	3	Val-Glu-Glu-Glu	3	0	Peptides	-0.122463	-173.742		FBD1'FBD2'FBD3'FBD3_2'FBD4'JS_0'La_0'Na_0'Pooled'Si_0'Sv_0	Val-Glu-Glu-Glu	0	bp			x-CO2	0.25	0.64	1533843	neg67	1.50809	0.436203	Double-charge	neg	39	621490	594071	479149	1.53384e+06	613442	723765	319390	992056	404422	447039	802230	695664	417739	762809	699878	1.03519e+06	738344	779950	1.40055e+06	774461	380770	639663	756318
333.215	9.2115	C16H31NO6	1	octyl 2-acetamido-2-deoxy-&alpha;-D-glucopyranoside	7	0	Metacyc	-0.087418	43.0444		FBD3'Pooled	octyl 2-acetamido-2-deoxy-&alpha;-D-glucopyranoside	0	bp				0.23	1.73	1524629	pos147	0.847653	0.886556	H	pos	22	12537.2	10045.4	0	0	12431.2	0	73331.7	79378.3	36904.8	0	6009.96	0	0	0	0	0	0	10426.8	19142.2	0	0	38674.4	51795.8
169.956	8.35532										FBD2'FBD3'FBD3_2'JS_0'Na_0'Pooled'Sv_0		0	bp			xACN	0.14	0.89	1524381	pos148	1.88894	0.466553		posneg	39	98618.2	758226	379754	199207	217719	328982	578818	491787	645416	99646.9	596581	497407	499712	165528	114588	169867	274534	634467	183372	628108	1.52438e+06	453038	754520
226.121	3.90192	C12H18O4	4	[FA oxo,hydroxy(5:1/5:0)] (1S,2R)-3-oxo-2-(5'-hydroxy-2'Z-pentenyl)-cyclopentaneacetic acid	3	0	Lipidmaps	0.0088464	-66.1823		FBD1'FBD2'FBD3'FBD3_2'FBD4'JS_0'La_0'Na_0'Pooled'Si_0'Sv_0	[FA oxo,hydroxy(5:1/5:0)] (1S,2R)-3-oxo-2-(5'-hydroxy-2'Z-pentenyl)-cyclopentaneacetic acid	0	bp		4.3	xC13x-FA	0.21	0.45	1523633	pos149	0.8098	0.375888	H	posneg	39	693979	759955	1.00015e+06	619424	619000	562842	842932	928459	717142	886307	1.33436e+06	1.52363e+06	863263	503849	694189	1.47991e+06	804105	655350	895311	618727	473280	599226	926473
112.052	3.99532	C6H8O2	17	[FA (5:1)] 2-(2-cyclopentenyl)-ethanoic acid	7	0	Lipidmaps	-0.45252	-0.117049	-0.45252	FBD1'FBD2'FBD3'FBD3_2'FBD4'JS_0'La_0'Na_0'Pooled'Si_0'Sv_0	[FA (5:1)] 2-(2-cyclopentenyl)-ethanoic acid	0	bp			x2-mer	0.06	0.47	1506069	pos150	1.00503	0.982499	H	pos	39	666165	849781	702913	671840	498583	744510	621441	656582	759230	852084	1.30694e+06	1.50607e+06	950569	699896	763455	271364	745570	775279	864057	908929	457030	674082	1.06409e+06
238.132	4.6696	C24H36N4O6	3	Ile-Phe-Thr-Pro	3	0	Peptides	-0.388966	-114.151		FBD1'FBD2'FBD3'FBD3_2'FBD4'JS_0'La_0'Na_0'Pooled'Si_0'Sv_0	Ile-Phe-Thr-Pro	0	bp		-10.6	xNa+xC13	0.12	0.28	1489866	pos152	0.955092	0.51095	Double-charge	posneg	39	922615	1.06229e+06	1120034	1.32553e+06	1.1826e+06	1.35139e+06	1.20873e+06	915279	703642	1.17651e+06	668345	893875	972064	1.44909e+06	1.34397e+06	1.07683e+06	1.27451e+06	1079013	986842	984738	993923	1.24157e+06	1.04085e+06
168.115	4.35664	C10H16O2	60	[PR] (1S,4R)-1-Hydroxy-2-oxolimonene	7	0	KEGG_Metacyc_Lipidmaps	0.29685	-37.4603	0.29685	FBD1'FBD2'FBD3'FBD3_2'FBD4'JS_0'La_0'Na_0'Pooled'Si_0'Sv_0	[PR] (1S,4R)-1-Hydroxy-2-oxolimonene	0	bp			x-H2Ox-FAxNH3	0.06	0.35	1487059	pos153	1.2972	0.0894028	H	pospos	39	922812	959417	839881	1.37541e+06	1.02279e+06	865135	559191	1112128	765249	685768	1.38549e+06	1.38334e+06	1.26263e+06	1.06491e+06	1.1282e+06	1330019	1.06287e+06	964391	1.29758e+06	1.24233e+06	991190	927865	997799
278.137	4.61221	C29H40N4O5S	2	Ile-Met-Phe-Phe	3	0	Peptides	2.34005	-116.816		FBD1'FBD2'FBD3'FBD3_2'FBD4'JS_0'La_0'Na_0'Pooled'Si_0'Sv_0	Ile-Met-Phe-Phe	0	bp		-26.5	x-FAxC13x-H2O	0.22	0.6	1479544	neg69	0.893621	0.419898	Double-charge	neg	39	316396	353810	440172	276705	212787	471578	460508	265308	461963	402196	1479544	1.41374e+06	542770	384976	400666	630394	354763	421701	364754	338091	289412	266738	249545
266.116	4.16648	C28H36O10	1	12alpha-Hydroxyamoorstatin	7	0	KEGG	0.642608	0		La_0'Pooled	12alpha-Hydroxyamoorstatin	0	bp				0.19	1.73	1464614	neg72	109.053	0.00570142	Double-charge	neg	20	0	0	0	0	0	0	0	0	0	0	13991.6	0	6873.61	6626.26	0	0	0	7416.06	121201	93258.6	112700	11882.1	0
474.29	3.31306							-3.02418			FBD1'FBD2'FBD3'FBD3_2'FBD4'JS_0'La_0'Na_0'Pooled'Si_0'Sv_0		0	bp		C29	xC13	0.19	0.56	1449160	neg73	1.62549	0.0734687		neg	39	492090	581693	452633	686665	470414	771972	426610	728592	1.35195e+06	537531	1.44916e+06	1276286	689545	783430	772607	1.15174e+06	652612	1.31583e+06	988853	640826	851491	954749	631611
146.058	4.66776	C6H10O4	16	Monomethylglutaricacid	7	0	HMDB	0.349949	-49.7903		FBD1'FBD2'FBD3'FBD3_2'FBD4'JS_0'La_0'Na_0'Pooled'Si_0'Sv_0	Monomethylglutaricacid	0	bp			x-H2O	0.49	0.59	1448420	neg74	1.31002	0.179096	H	negpos	39	156361	153603	205506	195716	176770	315536	456263	405557	340130	449095	808538	1.44842e+06	168051	258155	242081	301662	158228	224893	272001	223446	179830	230947	182425
179.074	4.27345	C14H22N4O7	4	Asp-Gln-Pro	3	0	Peptides	-0.38111	-154.176	-0.38111	FBD1'FBD2'FBD3'FBD3_2'FBD4'JS_0'La_0'Na_0'Pooled'Si_0'Sv_0	Asp-Gln-Pro	0	bp		0.1	xC13xS34x2-mer	0.37	0.37	1419747	neg75	0.662543	0.0369008	2-charge	neg	39	1.22154e+06	954347	1.17403e+06	1.21525e+06	1.00513e+06	1.12437e+06	675013	327039	496966	346919	287537	345390	1.33367e+06	1.29918e+06	1.27269e+06	742415	914818	743403	565468	865087	788911	1.04795e+06	790442
271.251	3.83383	C16H33NO2	4	[FA amino(16:0)] 2R-aminohexadecanoic acid	7	0	Lipidmaps	-0.282499	-20.0752		FBD1'FBD2'FBD3'FBD3_2'FBD4'JS_0'La_0'Na_0'Pooled'Si_0'Sv_0	[FA amino(16:0)] 2R-aminohexadecanoic acid	0	bp		1.2	xC13	0.19	0.53	1417962	pos154	1.27311	0.344546	H	pos	39	651415	678045	493463	693628	626368	563118	664187	1.41796e+06	889698	657439	796376	968803	641989	686322	680853	933957	740111	755137	1.03609e+06	685817	598867	534354	720102
411.298	3.30303	C23H41NO5	1	3-Hydroxyhexadecadienoylcarnitine	7	0	HMDB	-0.422139	-21.101		FBD1'FBD2'FBD3'FBD3_2'FBD4'La_0'Na_0'Pooled'Si_0'Sv_0	3-Hydroxyhexadecadienoylcarnitine	0	bp		-11.5	x2-merxC13	0.34	0.8	1404556	pos155	1.59968	0.144781	H	pos	39	256124	310726	323012	392124	246277	399314	314520	468720	576157	179063	155341	205249	448911	409968	321275	1.40456e+06	356252	431397	576721	319825	526944	404231	444252
315.314	6.54422										FBD1'FBD2'FBD3'FBD3_2'FBD4'JS_0'La_0'Na_0'Pooled'Si_0'Sv_0		0	bp				0.69	0.69	1397548	pos156	1.76166	0.339344		pos	39	91315.3	105836	64407.6	82478.3	53478.4	79881	81503.5	117595	105358	570740	1397548	1.27456e+06	76805.4	70940.1	60218.4	233037	79243.9	148511	259446	87933.8	113399	120001	121720
275.056	3.91774	C10H14NO6P	1	Paraoxon	3	0	KEGG_Metacyc_HMDB	-0.249414	-56.394		FBD1'FBD2'FBD3'FBD3_2'FBD4'JS_0'La_0'Na_0'Pooled'Si_0'Sv_0	Paraoxon	0	bp			x2-mer	0.25	0.43	1388005	neg76	1.12897	0.424591	H	neg	39	742527	517711	544712	985028	617877	518329	344332	294426	317202	377474	492692	580925	781749	481711	1.02611e+06	1.38801e+06	602579	832397	766652	673904	597175	834910	812869
174.126	4.2866	C9H18O3	8	[FA hydroxy(9:0)] 2-hydroxy-nonanoic acid	7	0	Lipidmaps	0.41422	-36.4867	0.385505	FBD1'FBD2'FBD3'FBD3_2'JS_0'La_0'Na_0'Pooled'Si_0'Sv_0	[FA hydroxy(9:0)] 2-hydroxy-nonanoic acid	0	bp		-0.7	xClxC13	0.21	0.8	1372696	neg78	1.28608	0.558588	H	neg	39	340773	117234	470752	154135	139398	441629	132244	130322	163919	137622	380724	190463	214933	1.3727e+06	612838	568572	390765	209666	382296	245875	566285	935057	735423
101.953	0.883654										FBD1'FBD2'FBD3_2'FBD4'JS_0'La_0'Na_0'Pooled'Si_0'Sv_0		0	bp				0.49	0.95	1358802	neg79	0.67225	0.478951		neg	39	241047	596194	198190	153002	646204	235204	1.3588e+06	271027	319010	113729	348001	297763	563214	1.00557e+06	175196	202984	101972	229315	154597	347027	194444	327330	405225
186.082	4.0664	C15H24N4O7	3	Ala-Ala-Asp-Pro	3	0	Peptides	-0.770934	-169.71	-0.770934	FBD1'FBD2'FBD3'FBD3_2'FBD4'JS_0'La_0'Na_0'Pooled'Si_0'Sv_0	Ala-Ala-Asp-Pro	0	bp		1	xC13xS34	0.26	0.37	1358187	neg80	0.68208	0.0883903	2-charge	negneg	39	848527	727072	773490	829529	703385	703583	613772	316945	361206	342989	264391	446476	1.19417e+06	987903	1.02029e+06	646912	742653	634292	370012	667334	564922	689866	646026
97.9674	14.2187	H2O4S	1	Sulfate	8	Central	KEGG_Metacyc_HMDB	0.106371	22.6192		FBD1'FBD2'FBD3'FBD3_2'FBD4'JS_0'La_0'Na_0'Pooled'Si_0'Sv_0	Sulfate	0	bp			x2-merxS34	0.09	0.13	1320543	neg81	1.08129	0.417917	H	negneg	39	594704	556481	534084	549683	496208	577010	530523	641079	562572	1.21345e+06	1.13101e+06	1.32054e+06	528671	468358	432017	502717	485852	438657	675497	524345	622419	79370.6	79564.2
172.11	4.44625	C9H16O3	12	9-Oxononanoic acid	7	0	KEGG_Metacyc_Lipidmaps	0.948353	-27.2989		FBD1'FBD2'FBD3'FBD3_2'FBD4'JS_0'La_0'Na_0'Pooled'Si_0'Sv_0	9-Oxononanoic acid	0	bp		1.5	xClxC13xFA	0.31	0.41	1306871	neg82	1.14591	0.655276	H	negposneg	39	471560	660235	321642	599051	317524	303666	476433	572273	433478	695147	1.19047e+06	897113	598858	591398	350828	511567	323590	648085	768312	489522	407678	586671	450272
142.078	4.43111	C11H10	2	1-Methylnaphthalene	4.5	0	KEGG	0.471508	-19.1134		FBD1'FBD2'FBD3'FBD3_2'FBD4'JS_0'La_0'Na_0'Pooled'Si_0'Sv_0	1-Methylnaphthalene	0	bp		0.3	xC13	0.08	0.46	1306592	pos158	1.0396	0.83025	H	pos	39	1.12519e+06	913525	918552	1.01409e+06	987394	1.03104e+06	509699	1.0111e+06	819165	303193	589110	828142	923788	1.18315e+06	1.30659e+06	729007	972392	1.187e+06	723559	1.16293e+06	1187893	700980	1.01213e+06
123.09	6.96873										FBD1'FBD2'FBD3'FBD3_2'FBD4'JS_0'La_0'Na_0'Pooled'Si_0'Sv_0		0	bp		C3	xC13x-NH3	0.38	0.38	1298562	pos159	1.92252	0.0278338		pos	39	202196	257599	167093	226087	179240	200062	291537	359229	303696	537921	507461	863892	186696	184573	207999	421917	440339	471501	483282	388438	333483	272649	452408
326.001	3.79341										FBD1'FBD2'FBD3'FBD3_2'FBD4'JS_0'La_0'Na_0'Pooled'Si_0'Sv_0		0	bp				0.12	0.42	1269398	pos160	1.23289	0.0625568		pos	39	293115	300906	242845	251591	218480	183185	407086	405296	184299	196774	187244	205883	323791	282522	241314	312965	341675	210309	341154	352853	337760	319222	345055
229.168	4.31246	C12H23NO3	1	N-Decanoylglycine	7	0	HMDB	0.193156	-21.3892		FBD1'FBD2'FBD3'FBD3_2'FBD4'JS_0'La_0'Na_0'Pooled'Si_0'Sv_0	N-Decanoylglycine	0	bp			x-H2O	0.17	0.73	1267319	pos161	3.16113	0.00957523	H	posneg	39	97258	111822	77403.7	237002	70573.5	147487	158560	144102	238900	140158	288374	136920	102898	467045	200405	452795	470313	509009	352732	292240	260641	148455	255926
317.184	3.76406										FBD1'FBD2'FBD3'FBD3_2'FBD4'JS_0'La_0'Na_0'Pooled'Si_0'Sv_0		0	bp				0.22	0.65	1234527	pos162	1.28395	0.104094		pos	39	399516	292128	309771	671508	257594	226217	293494	449409	257681	348569	596648	1.23453e+06	266629	346251	281940	644798	410615	538928	476726	436986	372055	321779	447791
206.051	4.51398	C10H10N2OS	1	Indolylmethylthiohydroximate	7	0	KEGG_Metacyc	0.517632	-33.4679	2.6506	FBD1'Na_0'Pooled	Indolylmethylthiohydroximate	0	bp			x-NH3	0.12	1.73	1234148	pos164	1.9919	0.459315	H	pos	34	115121	17919.4	86476	325927	39531	25589.4	219185	1.23415e+06	170943	82714.2	0	0	74693.9	142074	522369	39338.2	0	1.01091e+06	268584	0	168669	256257	61168.1
291.168	4.13969	C27H46N6O8	1	N1-(3,4-dihydroxybenzoyl)-N8,N'8-citryl-bis(spermidine)	7	0	Metacyc	-2.60654	0		FBD1'FBD2'FBD3'FBD3_2'FBD4'JS_0'La_0'Na_0'Pooled'Si_0'Sv_0	N1-(3,4-dihydroxybenzoyl)-N8,N'8-citryl-bis(spermidine)	0	bp			x-NH3x-FA	0.13	0.59	1207740	pos165	0.852392	0.391621	Double-charge	pos	39	239537	223669	339397	270588	148993	304437	231568	281044	228027	343943	1.20774e+06	672674	307673	288845	221475	453972	213193	314149	249480	222019	212634	312558	262517
669.461	3.43374										FBD1'FBD2'FBD3'FBD3_2'FBD4'JS_0'La_0'Na_0'Pooled'Si_0'Sv_0		0	bp		C41	xC13	0.27	0.56	1200602	pos166	1.26044	0.471982		pos	39	606152	345703	442342	586439	394588	357554	304022	428856	528051	302696	708929	885738	461045	633684	305350	557215	385901	696773	835777	411479	510039	422178	306617
73.0892	19.1562	C4H11N	5	2-Methylpropanamine	7	0	KEGG_Metacyc	0.0969216	41.7399		FBD1'FBD2'FBD3'FBD3_2'FBD4'JS_0'La_0'Na_0'Pooled'Si_0'Sv_0	2-Methylpropanamine	0	bp				0.16	0.6	1176736	pos167	1.09038	0.716302	H	pos	39	463339	375903	574912	459461	437824	450832	512578	1.01513e+06	733377	482662	471988	542257	549348	583824	540270	402269	520983	1.17674e+06	694292	446609	401061	820060	636750
241.277	0.0472832										FBD1'FBD2'FBD3'FBD3_2'FBD4'JS_0'La_0'Na_0'Pooled'Si_0'Sv_0		0	bp		C15	xC13	0.09	0.37	1175194	pos168	0.899132	0.388547		pos	39	1.04556e+06	1.17519e+06	850181	939922	976898	919832	912253	928297	942980	1.10174e+06	500461	955619	879646	1.08434e+06	1.02819e+06	913232	1106915	1.03335e+06	946814	898174	916187	937574	890174
312.266	3.67893	C19H36O3	4	[FA oxo(19:0)] 10-oxo-nonadecanoic acid	0.1	0	Lipidmaps	-0.438211	-4.68645		FBD1'FBD2'FBD3'FBD3_2'FBD4'JS_0'La_0'Na_0'Pooled'Si_0'Sv_0	[FA oxo(19:0)] 10-oxo-nonadecanoic acid	0	bp	x-H2O	9.6	xC13	0.18	0.36	1163704	pos169	0.867542	0.46668	H	pos	39	661480	1.01672e+06	675161	814241	1.10636e+06	542838	774718	806296	986213	862912	964975	1.01341e+06	896761	645121	665158	666362	586857	845385	713671	684652	643315	686688	610987
160.074	4.66339	C7H12O4	4	[FA (7:0/2:0)] Heptanedioic acid	3	0	KEGG_Metacyc_Lipidmaps_HMDB	0.307166	-72.6298	0.275931	FBD1'FBD2'FBD3'FBD3_2'FBD4'JS_0'La_0'Na_0'Pooled'Si_0'Sv_0	[FA (7:0/2:0)] Heptanedioic acid	0	bp				0.23	0.55	1153266	neg85	1.41835	0.131407	H	negpos	39	426491	350705	448958	436284	435432	642782	519378	710559	471759	456565	535760	1.15327e+06	377562	507844	457436	531206	478977	589177	723682	531250	484189	617550	441939
160.089	4.41214	C22H24O2	2	[FA (22:5)] 4,7,10,13,16-Docosapentaynoic acid	7	0	Lipidmaps	0.921414	11.3966		FBD1'FBD2'FBD3'FBD3_2'FBD4'JS_0'La_0'Na_0'Pooled'Si_0'Sv_0	[FA (22:5)] 4,7,10,13,16-Docosapentaynoic acid	0	bp			x-H2OxFA	0.16	0.65	1150858	neg88	1.09497	0.613874	Double-charge	negnegpospos	39	643884	459501	517272	614107	492571	582277	289554	423219	476644	83577.3	140161	301574	528973	808036	858233	665805	553460	848191	443341	691514	639723	543052	570502
276.173	3.68282	C17H24O3	2	Buddledin A	0.1	0	KEGG	-0.134994	-36.2205		FBD1'FBD2'FBD3'FBD3_2'FBD4'JS_0'La_0'Na_0'Pooled'Si_0'Sv_0	Buddledin A	0	bp	x-NH3		x-H2O	0.25	0.55	1147921	pos170	0.845594	0.216066	H	pos	39	579146	673226	495393	418102	632080	401512	587403	1.14792e+06	392133	604139	476935	614653	595153	493868	477271	496001	688210	356620	471178	523696	483026	386164	482699
212.157	4.07289										FBD1'FBD2'FBD3'FBD3_2'FBD4'JS_0'La_0'Na_0'Pooled'Si_0'Sv_0		0	bp			x2+	0.4	0.54	1136527	pos171	1.55835	0.0175756		pos	39	414545	364193	516441	426585	538486	347985	422451	1.13653e+06	544935	270061	346376	408507	388638	540823	389118	300196	691267	420283	715194	636737	666415	415464	527866
117.936	22.5416	CrH2O4	1	chromate	3	0	Metacyc	0.320511	56.2327		FBD1'FBD2'FBD3'FBD3_2'FBD4'JS_0'La_0'Na_0'Pooled'Si_0'Sv_0	chromate	0	bp				0.1	0.19	1124747	neg89	0.877731	0.144071	H	neg	39	881722	895848	1.04351e+06	734137	961623	937027	779403	863653	1.103e+06	792883	1.03177e+06	835724	1.04687e+06	1.01921e+06	917577	911881	861137	785358	823144	775103	877898	971682	777965
376.19	3.94405	C14H28N6O4S	2	Met-Ala-Arg	3	0	Peptides	2.85549	-137.539		FBD1'FBD3'FBD4'JS_0'La_0'Na_0'Pooled'Si_0'Sv_0	Met-Ala-Arg	0	bp				0.37	1.22	1121400	neg90	0.596335	0.375695	H	neg	39	169423	88365.2	319959	920232	115645	110208	84070.3	182308	51124.6	1.1214e+06	137087	178849	249742	169438	235513	218294	84729.4	112420	82028.7	169533	92968.6	78029.8	79891.7
641.596	3.79536										FBD1'FBD2'FBD3'FBD3_2'FBD4'JS_0'La_0'Na_0'Pooled'Si_0'Sv_0		0	bp		C43	xC13	0.39	0.65	1119266	pos172	1.11421	0.728124		pos	39	681550	307628	670046	1.07506e+06	414145	630547	514863	642164	548725	274901	681591	715639	1.11927e+06	943977	483903	272223	477848	517680	829469	591569	427678	312391	362044
184.11	4.63823	C10H16O3	9	1,6,6-Trimethyl-2,7-dioxabicyclo[3.2.2]nonan-3-one	7	0	KEGG_Metacyc	0.316077	-28.5528	0.288919	FBD1'FBD2'FBD3'FBD3_2'FBD4'JS_0'La_0'Na_0'Pooled'Si_0'Sv_0	1,6,6-Trimethyl-2,7-dioxabicyclo[3.2.2]nonan-3-one	0	bp		0	xC13xFAx-H2O	0.27	0.33	1115847	neg91	10.7091	0.0041794	H	negpos	39	96238	101598	81053.5	138432	70765.3	97498.2	98647.2	105072	139756	120806	224198	179824	70872.9	112886	122574	119647	96777.2	112028	1.11585e+06	950083	920718	139511	131422
300.267	3.63713	C18H36O3	27	[FA hydroxy(18:0)] 2S-hydroxy-octadecanoic acid	7	0	KEGG_Metacyc_Lipidmaps	1.09757	-9.2696		FBD1'FBD2'FBD3'FBD3_2'FBD4'JS_0'La_0'Na_0'Pooled'Si_0'Sv_0	[FA hydroxy(18:0)] 2S-hydroxy-octadecanoic acid	0	bp				0.23	0.64	1115735	neg92	1.61824	0.0719002	H	neg	39	287725	354584	419531	481719	326814	379549	236713	237182	586167	210471	1.11573e+06	1.04646e+06	375695	475208	327415	642960	299868	334950	690287	583955	444068	364549	343832
342.288	6.92914										FBD1'FBD2'FBD3'FBD3_2'FBD4'JS_0'La_0'Na_0'Si_0'Sv_0		0	bp				1.03	1.03	1113436	pos174	2.15495	0.256054		pospos	39	34561	26441	23856	19964.4	23308.4	20646.4	37217.1	97215.8	45316.1	1.11344e+06	673318	585244	13393.1	23086.3	21657.5	45216.3	46820.5	113489	102504	37129.8	43231.6	35350.8	62195.3
129.152	14.8492	C8H19N	2	Tetraethylammonium	7	0	KEGG	0.398707	31.9691		FBD1'FBD2'FBD3'FBD3_2'FBD4'JS_0'La_0'Na_0'Pooled'Si_0'Sv_0	Tetraethylammonium	0	bp		-0.7	xC13	0.16	0.5	1108715	pos175	1.34964	0.49003	H	pos	39	419647	573835	247513	584419	339872	379564	352039	546568	418535	461666	396180	595724	329410	272739	348413	752474	291792	398925	879274	402626	392998	603316	1.10872e+06
142.099	4.65536	C8H14O2	16	[FA (8:1)] 2Z-octenoic acid	7	0	Lipidmaps_HMDB	0.472339	-24.2387	0.472339	FBD1'FBD2'FBD3'FBD3_2'FBD4'JS_0'La_0'Na_0'Pooled'Si_0'Sv_0	[FA (8:1)] 2Z-octenoic acid	0	bp			xACN	0.56	0.73	1103303	pos176	1.86746	0.358213	H	pos	39	174985	251203	135578	299729	354063	411161	682738	191136	442891	94743.3	277298	202516	117217	211490	500780	304457	377135	144673	618182	264707	166188	277949	148675
357.361	4.08409										FBD1'FBD2'FBD3'FBD3_2'FBD4'JS_0'La_0'Na_0'Pooled'Si_0'Sv_0		0	bp		C27	xC13	0.2	0.54	1098812	pos177	1.59202	0.0717568		pos	39	529529	524196	565050	690380	560342	429514	373803	669784	902843	231534	277560	597231	488594	772569	446567	715249	574637	585281	1.03417e+06	822445	720502	671180	624442
193.05	6.92409	C20H18O8	6	Glucosyloxyanthraquinone	7	0	KEGG	1.21246	7.55943		FBD1'FBD2'FBD3'FBD4'JS_0'La_0'Na_0'Pooled'Sv_0	Glucosyloxyanthraquinone	0	bp			x2-mer	0.27	1.34	1092568	neg93	0.776153	0.400517	Double-charge	negneg	38	928501	451614	954536	256343	460549	579151	1.09257e+06	565466	953798	0	838134	989957	169659	656019	302463	1.0204e+06	676115	933028	549560	701572	560915	757192	566728
239.152	4.35118	C13H21NO3	3	R-Salbutamol	3	0	KEGG_HMDB	-0.395952	-89.5601		FBD1'La_0'Na_0'Pooled'Sv_0	R-Salbutamol	0	bp			x-FA	0.19	1.73	1091261	pos178	1.47152	0.223463	H	pos	31	31747.3	18594	18270.2	22308	0	0	0	33128.4	0	30678.3	48935.6	0	0	24776.2	18407.2	0	36653.4	27705.5	45275.7	29675.8	26011.8	33318.7	33010.1
117.936	19.9826	CrH2O4	1	chromate	3	0	Metacyc	0.333102	50.6276		FBD1'FBD2'FBD3'FBD3_2'FBD4'JS_0'La_0'Na_0'Pooled'Si_0'Sv_0	chromate	0	bp				0.09	0.16	1091073	neg94	0.88843	0.302787	H	neg	39	890820	912876	939467	733560	985947	826960	879846	824913	1.09107e+06	764225	1.04893e+06	860068	1.0504e+06	941654	907982	898633	778901	852967	684118	941943	811047	866264	774584
257.163	8.99924	C13H23NO4	1	2-Hexenoylcarnitine	7	0	HMDB	-0.144309	23.3253		FBD1'FBD2'FBD3'FBD3_2'FBD4'JS_0'La_0'Na_0'Pooled'Si_0'Sv_0	2-Hexenoylcarnitine	0	bp		-0.1	xC13	0.21	0.48	1088593	pos179	1.68246	0.25017	H	pos	39	267244	338273	365152	265683	223613	487644	711733	419216	929267	366476	1.05399e+06	752193	460135	516634	225186	432748	269135	344117	514674	319984	798454	815110	567375
255.256	3.79785	C16H33NO	1	Palmiticamide	7	0	Metacyc_HMDB	-0.379761	-2.01107		FBD1'FBD2'FBD3'FBD3_2'FBD4'JS_0'La_0'Na_0'Pooled'Si_0'Sv_0	Palmiticamide	0	bp			x-NH3	0.13	0.73	1084365	pos180	1.05492	0.810483	H	pos	39	273131	363905	240478	601320	270025	284339	387453	669030	279560	445120	1.08436e+06	624460	1.03096e+06	441652	227738	617873	930788	209618	402533	292436	230736	245603	809840
401.875	11.7556										FBD1'FBD2'FBD3'FBD3_2'FBD4'JS_0'La_0'Na_0'Pooled'Si_0'Sv_0		0	bp		C5	xC13	0.2	0.21	1061270	neg96	1.1046	0.38574		neg	39	1.02763e+06	948211	741542	714097	849550	876841	588164	896990	785809	906787	727656	619400	714735	907121	984066	906807	797661	640870	1000589	1.05319e+06	947846	648366	728226
222.129	3.67194	C20H36N4O7	6	Asp-Leu-Val-Val	3	0	Peptides	0.28867	-172.335		La_0'Pooled	Asp-Leu-Val-Val	0	bp				0.45	0.45	1058800	neg97	949.724	0.00451631	Double-charge	neg	12	0	0	0	0	0	0	0	0	0	0	0	0	0	0	0	0	0	0	1.0588e+06	837041	953331	0	0
449.372	3.6938										FBD1'FBD3'FBD3_2'La_0'Na_0'Pooled'Si_0		0	bp				0.14	0.91	1053323	pos181	1.06731	0.881699		pos	35	70223.1	87499.4	104001	72963.9	49256.5	0	45052.3	111851	92799.8	53018	148308	191970	52369.7	71477.5	0	52987.7	61238	0	159786	71959	47596.2	758424	1.05332e+06
167.939	12.4353				0.2						FBD1'FBD2'FBD3'FBD3_2'FBD4'JS_0'La_0'Na_0'Pooled'Si_0'Sv_0		0	bp				0.12	0.16	1046867	pos183	1.01925	0.596091		pospospos	39	996343	920023	906633	823489	934175	934412	720118	921232	854452	822887	975856	704012	887942	834180	982329	970826	897506	816340	937346	963568	976415	661731	701935
446.34	3.58018	C28H46O4	22	3-Dehydroteasterone	7	0	KEGG_Metacyc	0.122242	-11.7261		FBD1'FBD3'FBD3_2'FBD4'JS_0'La_0'Na_0'Pooled'Si_0'Sv_0	3-Dehydroteasterone	0	bp				0.18	1.5	1043409	pos185	1.83671	0.152476	H	pos	39	50643.8	52203.2	51657.5	1.04341e+06	55793.4	44274	71466.3	87341.6	44515.1	38635	70283.7	70580.1	43531.7	49709.3	65906.6	176206	187318	137309	81893.5	132122	69764.7	54345.9	99725.1
101.953	8.08762										FBD1'FBD3_2'FBD4'JS_0'La_0'Na_0'Pooled'Si_0'Sv_0		0	bp				0.35	1.24	1022169	neg98	0.658647	0.410991		negneg	39	269497	106410	114805	180967	142948	864769	151752	85878.2	1022169	191240	219506	141720	407499	174521	599808	283471	228442	152734	152543	81976.1	88687.4	142534	160663
134.999	7.54753										FBD1'FBD2'FBD3_2'FBD4'La_0'Na_0'Pooled'Si_0'Sv_0		0	bp				0.17	0.82	1022142	neg100	1.64457	0.287343		neg	39	417250	171259	181235	301720	199536	157555	246540	836756	207944	940142	397059	401117	230402	204710	383405	418819	166062	1.02214e+06	538111	209469	518318	487567	472692
133.074	7.64262	C5H11NO3	4	N-hydroxyvaline	7	0	Metacyc	0.0187876	-15.0886		FBD1'FBD2'FBD3'FBD3_2'JS_0'La_0'Na_0'Pooled'Si_0'Sv_0	N-hydroxyvaline	0	bp		0.1	xC13xNa+	0.2	1.07	1012583	pos186	1.45775	0.198795	H	pos	39	185693	230815	112813	313488	191592	129811	105584	361351	252954	386407	290368	361703	135393	1.01258e+06	214648	407493	214094	445074	326219	255754	189646	232241	229531
298.251	3.61667	C18H34O3	46	2-Oxooctadecanoic acid	7	0	KEGG_Metacyc_Lipidmaps	0.559635	-6.50287		FBD1'FBD2'FBD3'FBD3_2'FBD4'JS_0'La_0'Na_0'Pooled'Si_0'Sv_0	2-Oxooctadecanoic acid	0	bp				0.23	0.39	1011152	neg101	2.40845	0.00771616	H	neg	39	435252	366844	276933	466694	357075	419319	295944	375863	398729	362933	851423	658390	354092	273030	347722	612710	424281	591587	1.01115e+06	824788	762847	677784	560996
322.082	3.73205										FBD1'FBD2'FBD3'FBD3_2'FBD4'JS_0'La_0'Na_0'Pooled'Si_0'Sv_0		0	bp				0.21	0.79	1009862	neg102	1.2255	0.662654		neg	39	137217	124379	83207	236330	151268	252408	85085.2	212702	308648	181093	1.00986e+06	431689	188327	158661	323956	278488	152044	331853	231856	130785	59914.3	152011	107979
212.105	4.36278	C22H32O8	2	Didrovaltratum	7	0	KEGG_Lipidmaps	0.630995	8.31532		FBD1'FBD2'FBD3'FBD3_2'FBD4'JS_0'La_0'Na_0'Pooled'Si_0'Sv_0	Didrovaltratum	0	bp		-13.2	xC13	0.24	0.34	1007200	neg103	16.9754	0.00560686	Double-charge	negpos	39	50853	51169.7	63779.8	67491.8	33565.2	65707.8	37116.7	56277.8	50615.4	51588	76887.8	93385	74722.5	44432.9	81537.7	79105.3	68639.4	74198.4	1.00375e+06	1.0072e+06	803607	61629.7	57447.7
169.11	6.95765				0.1						FBD1'FBD2'FBD3'FBD3_2'FBD4'JS_0'La_0'Na_0'Pooled'Si_0'Sv_0		0	bp	x-H2O		x-NH3	0.42	0.78	999813	pos187	3.23892	0.00480441		pos	39	87531.8	187942	118288	177101	127408	91605.8	250722	438082	172818	677275	916111	587616	598251	687910	145037	550003	408843	279367	382964	389493	502905	347190	481037
392.279	3.71293										FBD1'FBD2'FBD3_2'FBD4'JS_0'La_0'Na_0'Pooled'Si_0		0	bp				0.2	1.05	994091	pos188	1.01162	0.982163		pos	39	330811	516152	139976	447487	308757	134772	75096.2	437164	81738.7	491070	366853	292264	180114	174591	572247	994091	490600	706948	535542	337429	125439	606088	397864
178.121	4.67454										FBD1'FBD2'FBD3'FBD4'JS_0'La_0'Na_0'Pooled'Si_0'Sv_0		0	bp			xNH3	0.4	0.95	990071	pos189	2.07756	0.0730004		pos	39	302722	234355	152849	255555	284266	522571	636440	544217	418707	71847.5	200106	608491	170341	289133	486499	389056	490180	251703	621215	472293	339854	527953	187785
270.219	3.58654	C16H30O3	19	[FA oxo(16:0)] 3-oxo-hexadecanoic acid	7	0	Lipidmaps_HMDB	-0.315486	-14.8698		FBD1'FBD2'FBD3'FBD3_2'FBD4'JS_0'La_0'Na_0'Pooled'Si_0'Sv_0	[FA oxo(16:0)] 3-oxo-hexadecanoic acid	0	bp		5	xC13x-H2O	0.1	0.34	986520	pos190	2.47999	0.00019642	H	pos	39	416642	373946	367259	439109	352655	404484	324750	376504	260948	440027	520933	755610	420213	352974	525502	744500	414930	447873	979782	905154	986520	579433	675442
195.913	17.426				0.2						FBD1'FBD2'FBD3'FBD3_2'FBD4'JS_0'La_0'Na_0'Pooled'Si_0'Sv_0		0	bp				0.12	0.24	984943	neg104	1.70781	0.00275824		negneg	39	576805	446594	481115	925425	808672	925314	611213	541968	557836	847749	788177	908896	567344	462223	744203	550664	610533	824767	894153	782206	893067	921141	914547
84.0436	9.24919	C2H4N4	1	3-Amino-1,2,4-triazole	7	0	KEGG_Metacyc	0.0103744	3.56763		FBD2'FBD3'JS_0'Na_0'Pooled'Si_0'Sv_0	3-Amino-1,2,4-triazole	0	bp				0.25	1.73	982935	pos191	0.0618874	0.426243	H	posneg	34	36535.4	0	982935	28744.6	18292.7	17972	59395.4	36514.4	27191.1	0	74661.1	33827.3	0	143587	324260	23495.9	30034.3	49109	63092.4	0	0	32306.7	30874.8
235.106	3.91847	C19H30N6O8	4	Asp-Leu-Ser-His	3	0	Peptides	-2.88268	-308.322		FBD1'FBD2'FBD3'FBD3_2'FBD4'JS_0'La_0'Na_0'Pooled'Si_0'Sv_0	Asp-Leu-Ser-His	0	bp				0.36	0.45	980368	pos192	1.13896	0.395761	Double-charge	pos	39	288488	367735	307981	606356	468806	361354	709481	980368	366103	513180	435855	865845	301429	393540	466342	410675	407452	229602	416474	392767	288953	257708	569295
149.105	8.6395	C6H15NO3	1	Triethanolamine	8	Central	KEGG	0.41945	4.94423		FBD1'FBD2'FBD3'FBD3_2'La_0'Na_0'Pooled'Si_0'Sv_0	Triethanolamine	0	bp		0.1	xC13	0.1	1.11	975591	pos193	1.50531	0.368194	H	pos	39	91382.4	111894	65913	104612	98338.5	40036.8	79210.5	133546	53136.9	237792	97897.3	80404.7	104318	101922	651954	402687	91253.2	102915	210473	79364.6	115374	412988	975591
707.504	3.87849										FBD1'FBD2'FBD3'FBD3_2'FBD4'JS_0'La_0'Na_0'Pooled'Si_0'Sv_0		0	bp		C47	xC13	0.2	0.4	971342	pos194	1.11933	0.429774		pos	39	450490	472581	320488	535289	538210	444989	971342	906576	556879	804014	625931	430454	315923	354100	549185	669269	560438	588901	410355	479771	501825	582865	572075
370.094	4.50698										FBD1'FBD2'FBD3'FBD4'JS_0'La_0'Na_0'Pooled'Si_0'Sv_0		0	bp				0.38	1.09	970312	neg105	0.804392	0.464607		neg	39	99542.2	67417.1	73805.7	65377.3	34477.4	120617	112257	88434	91468.8	85714.1	970312	241727	135158	244367	61431.8	138133	72300.5	118998	62976.8	37186.6	93505.9	143855	65708.3
134.094	6.73548				0.2						FBD1'FBD2'FBD3'FBD3_2'FBD4'JS_0'La_0'Na_0'Pooled'Sv_0		0	bp				0.32	1.48	966568	pos195	1.24678	0.228797		posneg	39	43351.3	54491.4	50390.2	63319.8	34487.9	38531.8	42899.1	60960.3	55107.5	34553.4	29972.2	87660.1	30232.2	33765.9	60044.7	60846.4	70057.8	61798.3	68676.4	47141.9	68995	58471.8	69342.6
117.936	15.7936	CrH2O4	1	chromate	7	0	Metacyc	0.345757	37.5327		FBD1'FBD2'FBD3'FBD3_2'FBD4'JS_0'La_0'Na_0'Pooled'Si_0'Sv_0	chromate	0	bp				0.06	0.15	956365	neg106	1.0108	0.890377	H	neg	39	835642	764706	723163	735127	935544	715570	724436	834725	796261	721304	956365	800998	770932	649644	779900	700770	741939	831093	874954	733100	740549	794689	789698
118.099	5.19927										FBD1'FBD2'FBD3'FBD3_2'FBD4'JS_0'La_0'Na_0'Pooled'Sv_0		0	bp				0.12	1.22	955746	neg107	1.26219	0.170683		neg	39	121991	89584.6	140667	100972	84998.5	102981	92078.2	126459	86682.3	129274	165083	232521	114847	133861	138448	228036	148117	151001	161132	154371	129093	113827	121015
174.053	6.93681	C7H10O5	6	(2S)-2-Isopropyl-3-oxosuccinate	8	Central	KEGG_Metacyc_HMDB	0.11717	-19.826		FBD1'FBD2'FBD3'FBD3_2'FBD4'JS_0'La_0'Na_0'Pooled'Si_0'Sv_0	(2S)-2-Isopropyl-3-oxosuccinate	0	bp				0.23	0.68	954239	neg108	1.49392	0.103334	H	neg	39	405783	338538	396756	352537	389881	298094	375269	376436	260638	627437	675711	729260	449593	402303	348831	954239	473410	323966	664730	606453	433496	321566	605434
189.104	4.11189										FBD1'FBD2'FBD4'JS_0'La_0'Na_0'Pooled'Si_0'Sv_0		0	bp			x2-mer	0.24	0.89	947938	neg110	27.6368	0.00218924		neg	35	32421.5	38945.4	24867.8	51231.7	17847	37097.5	29812.5	0	22502.5	0	0	0	39354.3	21101.8	100848	39006.4	43801.2	43705.6	806976	904707	947938	276981	283376
355.345	4.10861	C22H45NO2	1	[FA (20:0)] N-eicosanoyl-ethanolamine	7	0	Lipidmaps	0.0786311	2.64343		FBD1'FBD2'FBD3'FBD3_2'FBD4'JS_0'La_0'Na_0'Pooled'Si_0'Sv_0	[FA (20:0)] N-eicosanoyl-ethanolamine	0	bp				0.21	0.74	946445	pos196	1.33322	0.160486	H	pos	39	567479	334949	406789	417766	523948	474903	220628	383129	946445	155177	340328	635802	297768	483605	336299	419351	315461	552262	579646	547820	618014	285478	556008
246.089	3.80655	C14H14O4	4	Columbianetin	3	0	KEGG_Metacyc	-0.0520714	-54.5976	-1.43368	FBD1'FBD2'FBD3'FBD3_2'FBD4'JS_0'La_0'Na_0'Pooled'Si_0'Sv_0	Columbianetin	0	bp				0.22	0.42	921163	pos197	1.463	0.15982	H	pos	39	526801	522583	292067	326560	356499	376551	559383	355152	413185	472415	921163	853622	476458	197872	469942	426249	675985	399066	565187	835848	561512	213050	482297
205.132	6.93382	C9H19NO4	1	Pantothenol	8	Central	KEGG_Metacyc_HMDB	0.95048	-7.09552		FBD1'FBD2'FBD4'JS_0'La_0'Na_0'Pooled'Si_0'Sv_0	Pantothenol	0	bp			x-NH3x-FA	0.17	1.22	917474	pos198	2.00751	0.0382377	H	pos	39	107287	64058.3	51068.8	55395.1	37653.5	59542.4	45856.5	258169	75819.3	102658	122065	917474	64085.7	124824	57210.5	130634	81765.7	134577	151406	156441	138652	116942	285601
166.084	9.31087	C6H14O5	2	L-rhamnitol	7	0	Metacyc	0.462109	-5.76		FBD1'FBD2'FBD3'FBD3_2'FBD4'JS_0'La_0'Na_0'Pooled'Si_0'Sv_0	L-rhamnitol	0	bp		0.1	xC13xNa+	0.15	0.48	917334	pos199	1.21119	0.042142	H	pos	39	327552	368201	339546	393379	316807	354720	305596	389235	467994	306217	917334	688686	427228	486186	458015	493101	380500	489909	433573	379590	440785	445751	376232
110.013	7.68379	C2H7O3P	1	ethylphosphonate	7	0	Metacyc	-0.0994187	-15.7828	-1.73558	FBD1'FBD2'FBD3'FBD3_2'FBD4'JS_0'La_0'Na_0'Pooled'Si_0'Sv_0	ethylphosphonate	0	bp				0.16	0.76	906737	neg112	1.25011	0.503701	H	neg	39	289104	266916	546828	325830	310892	328818	542124	217342	375174	264170	434912	673568	538503	906737	269551	746734	286852	419389	352220	393956	632510	85899.1	365206
119.095	11.9044	C5H13NO2	1	betaine aldehyde hydrate	3	0	KEGG_Metacyc	0.398193	-52.8486		FBD1'FBD2'FBD3'FBD3_2'FBD4'JS_0'La_0'Na_0'Pooled'Sv_0	betaine aldehyde hydrate	0	bp				0.28	1.66	896499	pos201	0.935171	0.847658	H	pos	39	24630.1	12861.5	12419.7	18006.5	13462.1	12190.3	16278.7	18026.9	11002.4	14274.5	14351.9	13168.3	12658	29476.3	10950.6	17104.2	17333.7	17025.4	22370.9	11841.2	12463.5	50885.4	58244.2
286.214	3.65664	C16H30O4	5	[FA (16:0/2:0)] Hexadecanedioic acid	0.1	0	Lipidmaps	-0.377043	-24.7134		FBD1'FBD2'FBD3'FBD3_2'FBD4'JS_0'La_0'Na_0'Pooled'Si_0'Sv_0	[FA (16:0/2:0)] Hexadecanedioic acid	0	bp	x-NH3		x-H2O	0.1	0.35	884853	pos202	2.33964	0.0166688	H	pos	39	312448	375515	279446	352580	255027	261056	328492	456585	220858	339535	275979	421809	303265	261584	311358	498342	573727	348102	837771	815236	610380	232699	462564
402.095	3.7859	C20H18O9	3	1-Hydroxy-2-(beta-D-glucosyloxy)-9,10-anthraquinone	7	0	KEGG_Metacyc	0.482415	-5.65531		FBD1'FBD2'FBD3'FBD3_2'FBD4'JS_0'La_0'Na_0'Pooled'Si_0'Sv_0	1-Hydroxy-2-(beta-D-glucosyloxy)-9,10-anthraquinone	0	bp				0.19	0.47	869260	neg113	1.2113	0.307193	H	neg	39	312904	236514	263476	334239	237266	289031	244472	192326	242511	378342	778826	869260	460794	295711	490343	825641	285197	623844	401014	325323	258319	369738	311888
215.152	4.601	C11H21NO3	1	N-Nonanoylglycine	7	0	HMDB	0.44159	-20.4103		FBD1'FBD2'FBD3'FBD3_2'JS_0'La_0'Na_0'Pooled'Si_0'Sv_0	N-Nonanoylglycine	0	bp			x-H2O	0.23	0.81	858784	pos203	2.36666	0.00546482	H	posnegpos	39	51985.1	83290.2	93431.5	100013	59136.2	86193.3	58053.4	93310.2	95321.3	75404.8	172867	74994.1	68271.2	338076	124245	130474	88814	63351	176706	206533	158031	175516	170408
553.544	3.88477										FBD1'FBD2'FBD3'FBD3_2'FBD4'JS_0'La_0'Na_0'Pooled'Si_0'Sv_0		0	bp		C40	xC13	0.37	0.69	855141	pos204	1.01852	0.928317		pos	39	317531	375099	422575	855141	249382	330856	391024	525993	414069	172573	648024	398866	480507	386588	358661	565733	487053	397825	492386	273692	369777	427473	331621
99.0684	6.96429	C5H9NO	3	N-Methyl-2-pyrrolidinone	7	0	KEGG	-0.104027	2.49255		FBD1'FBD2'FBD3'FBD3_2'FBD4'JS_0'La_0'Na_0'Pooled'Sv_0	N-Methyl-2-pyrrolidinone	0	bp				0.22	1.25	847029	pos205	1.13233	0.311131	H	pos	39	67572.6	48776	57926.2	54207.6	62827.2	43892.5	58068.3	83927.6	77358.4	174238	81854.8	184396	33464.9	73066.8	64298	97465.1	75624.6	94146.5	66957	59123.2	71256.1	94564.5	70487.6
302.129	4.4774										FBD2'FBD3'FBD4'JS_0'La_0'Na_0'Pooled'Si_0		0	bp				0.23	1.38	846767	neg114	0.943094	0.93456		negpos	39	81504.5	303922	49373	152445	129072	44542.7	400955	140098	495690	125562	330539	846767	425571	371901	91790.8	427619	159549	434519	229162	71682	109212	60918.9	104240
275.056	7.28361	C10H14NO6P	1	Paraoxon	4.5	0	KEGG_Metacyc_HMDB	-0.503207	15.878		FBD3_2	Paraoxon	0	bp				3	3	844183	neg115	0	ND	H	neg	4	0	0	0	0	0	0	0	0	0	549395	746555	844183	0	0	0	0	0	0	0	0	0	0	0
174.108	4.03204										FBD1'FBD2'FBD3'FBD3_2'JS_0'La_0'Na_0'Pooled'Sv_0		0	bp				0.35	0.94	841125	neg116	1.98711	0.076656		neg	39	70916.1	125151	96995.3	88718.3	60044.5	83881.8	109626	214724	76329.6	48358.9	340083	530212	208649	62561.2	54198.6	143955	90510	312446	138675	193729	249944	201659	841125
275.151	11.1048	C28H38N8O4	1	Hordatine A	7	0	KEGG_Metacyc	-0.17176	0		FBD1'FBD2'FBD3'Na_0	Hordatine A	0	bp				1.41	1.47	837747	pos206	0.40511	0.153804	Double-charge	pos	39	351133	175389	286541	78792.7	224509	271882	36883.2	189028	323032	78042.6	169794	20371.2	277894	135551	837747	365917	24432.8	16875.8	19048.8	55752.6	254579	32856.2	59657.2
103.063	10.4948	C4H9NO2	14	N,N-Dimethylglycine	8	Central	KEGG_Metacyc_HMDB	-0.0244772	-6.65829		FBD1'FBD2'FBD3'FBD3_2'FBD4'JS_0'La_0'Na_0'Pooled'Si_0'Sv_0	N,N-Dimethylglycine	0	bp			x-H2O	0.07	0.1	834021	pos207	1.04337	0.304067	H	pos	39	649730	654536	715700	691068	663682	592239	704474	834021	709241	672630	673766	690526	736724	660615	750503	693357	683067	608557	720763	694437	692370	694220	709269
73.0892	22.6227	C4H11N	5	sec-butylamine	7	0	Metacyc	0.113579	49.5085		FBD1'FBD2'FBD3'FBD3_2'FBD4'JS_0'La_0'Na_0'Pooled'Si_0'Sv_0	sec-butylamine	0	bp				0.18	0.32	821162	pos208	0.995324	0.978848	H	pos	39	533074	500990	659588	429009	522983	497232	567551	472784	677693	453278	553219	773134	557029	593635	506535	439632	636563	551184	718948	493942	472843	730913	475278
316.262	3.79817	C18H36O4	19	[FA hydroxy(18:0)] 9,10-dihydroxy-octadecanoic acid	7	0	Metacyc_Lipidmaps	0.656495	-10.664		FBD1'FBD2'FBD3'FBD3_2'FBD4'JS_0'La_0'Na_0'Pooled'Si_0'Sv_0	[FA hydroxy(18:0)] 9,10-dihydroxy-octadecanoic acid	0	bp		4.3	xC13	0.15	0.46	820420	neg118	4.6457	0.000999943	H	neg	39	180080	165374	167176	271153	190114	181064	198599	260238	257267	241066	573996	685868	212946	179102	196995	249670	160947	211437	814326	820420	746775	325488	442551
340.298	3.65229	C21H40O3	4	[FA oxo(21:0)] 2-oxo-heneicosanoic acid	0.1	0	Lipidmaps	-0.276327	0.259397		FBD1'FBD2'FBD3'FBD3_2'FBD4'JS_0'La_0'Na_0'Pooled'Si_0'Sv_0	[FA oxo(21:0)] 2-oxo-heneicosanoic acid	0	bp	x-H2O			0.31	0.46	817682	pos209	0.894351	0.493707	H	pos	39	420353	542077	369782	527340	667287	378851	459846	465692	492784	386999	408999	611932	463415	429169	387590	510709	327057	727560	387917	343204	460344	451486	361747
166.099	4.62946	C10H14O2	17	Perillic acid	7	0	KEGG_Metacyc_Lipidmaps_HMDB	0.383422	-39.4181	0.383422	FBD1'FBD2'FBD3'FBD3_2'FBD4'JS_0'La_0'Na_0'Pooled'Si_0'Sv_0	Perillic acid	0	bp		-1.3	x-H2OxC13xNH3	0.38	0.46	816493	pos210	2.58983	0.140188	H	pos	39	201438	257438	163598	379241	243288	153538	297226	302173	296024	296613	389722	362162	310424	416589	326073	278619	359202	189412	816493	436368	359241	324836	265631
272.066	9.24056										FBD1'FBD2'FBD3'FBD3_2'FBD4'JS_0'La_0'Na_0'Pooled'Si_0'Sv_0		0	bp		C8	xNa+xNH3xC13	0.19	0.65	814647	pos211	0.97458	0.903259		posneg	39	360475	308401	463716	302877	259722	452186	329038	213341	369840	146067	735863	698092	713334	487192	353673	814647	318583	375539	315478	304355	483966	282490	253364
164.105	4.66602										FBD1'FBD2'FBD3'FBD3_2'FBD4'JS_0'La_0'Na_0'Pooled'Si_0'Sv_0		0	bp				0.53	0.54	814033	pos212	1.29181	0.339264		pos	39	107093	181216	92970.3	165753	90667.4	163009	99438.6	209467	174598	49465.9	71773.4	115131	178758	217171	270808	219577	224549	261668	196540	167680	128321	138071	65709.1
88.0524	7.28641	C4H8O2	7	Butanoic acid	8	Central	KEGG_Metacyc_Lipidmaps_HMDB	0.190475	-4.58745	0.190475	FBD1'FBD2'FBD3'FBD3_2'FBD4'JS_0'La_0'Na_0'Pooled'Si_0'Sv_0	Butanoic acid	0	bp		1.4	xC13	0.21	0.48	812504	neg119	1.56595	0.122136	H	neg	39	156033	266148	128034	151552	132495	176452	247096	179993	300702	633365	812504	672354	102058	109854	228915	314192	254400	281759	345184	268201	248226	279393	170222
90.0318	9.28811	C3H6O3	6	Glyceraldehyde	8	Central	KEGG_Metacyc_HMDB	0.681346	4.44833	0.736882	FBD1'FBD2'FBD3'FBD3_2'FBD4'JS_0'La_0'Na_0'Pooled'Si_0'Sv_0	Glyceraldehyde	0	bp		0	xC13	0.18	0.52	809433	neg120	1.32692	0.270677	H	neg	39	402549	263747	318233	467699	245509	346548	201120	426546	248280	360816	363371	432074	463045	433290	318943	627346	271660	281287	574238	380904	351252	527444	809433
188.105	4.24308	C9H16O4	2	Azelaic acid	3	0	KEGG_Metacyc_Lipidmaps_HMDB	0.838894	-61.6892	0.838894	FBD1'FBD2'FBD3'FBD3_2'FBD4'JS_0'La_0'Na_0'Pooled'Si_0'Sv_0	Azelaic acid	0	bp		2.7	xC13	0.25	0.6	804706	neg121	0.990031	0.9547	H	negpos	39	399974	340369	454588	381822	265650	513498	141897	335891	156769	268929	288618	402199	522159	584060	390071	662754	380311	526088	501718	314649	366652	538154	400494
320.239	3.75869										FBD1'FBD2'FBD3'FBD3_2'FBD4'JS_0'La_0'Na_0'Pooled'Si_0'Sv_0		0	bp		C24	xC13	0.16	0.19	802915	neg122	0.895513	0.229983		neg	39	669511	588884	634595	684813	773958	526822	609186	649106	574860	622728	589464	645627	705701	655201	627940	787992	662768	629734	641192	534748	519257	691048	633654
220.11	3.72183	C13H16O3	3	Precocene 2	7	0	KEGG	0.236989	-41.8093	0.259704	FBD1'FBD2'FBD3'FBD3_2'FBD4'JS_0'La_0'Na_0'Pooled'Si_0'Sv_0	Precocene 2	0	bp			xACN	0.13	0.57	799846	pos213	0.992029	0.960172	H	posneg	39	349731	445590	308043	312034	340178	301620	374232	799846	285535	400122	445454	450224	402960	244115	233988	355738	388650	229119	359978	431573	303017	291669	355612
130.074	6.96402	C5H10N2O2	4	Casein K	7	0	KEGG	0.261453	-20.1474	0.261453	FBD1'FBD2'FBD4'JS_0'La_0'Na_0'Pooled'Si_0'Sv_0	Casein K	0	bp			x-NH3	0.33	1.44	799688	pos214	20.722	0.0764029	H	pos	39	21721	11880.4	20698.1	16955.1	9310.24	19685.4	9163.34	33068.6	6891.07	7457.23	19173.8	206349	24410.2	20023.2	12550.9	10382.7	17520.9	37233.7	187838	386805	550549	247360	520302
315.278	3.529	C18H37NO3	3	[SP hydrox] 6-hydroxysphing-4E-enine	7	0	Lipidmaps	0.67538	-46.0812		FBD1'FBD2'FBD3'FBD3_2'FBD4'JS_0'La_0'Na_0'Pooled'Si_0'Sv_0	[SP hydrox] 6-hydroxysphing-4E-enine	0	bp		-0.9	xC13	0.27	0.48	797593	pos215	1.61943	0.00543392	H	pos	39	321521	387885	298329	377205	279098	349851	280695	366541	218735	273133	593213	797593	382855	318020	379512	580695	314089	378832	585001	493170	553786	456711	489664
199.194	23.3555	C12H25NO	1	Dodecanamide	3	0	KEGG_Lipidmaps	0.435986	81.3746		FBD1'FBD2'FBD3'FBD3_2'FBD4'JS_0'La_0'Na_0'Pooled'Si_0'Sv_0	Dodecanamide	0	bp		-1.1	xNH3xC13xACN	0.18	0.19	797208	pos216	0.958706	0.576936	H	pospos	39	602831	643901	687145	606611	708553	650311	561001	619628	790391	608439	670107	570718	747048	701099	624312	639409	574995	470820	572219	592978	688823	562511	586959
490.341	3.4934				0.1						FBD1'FBD2'FBD3'FBD3_2'FBD4'JS_0'La_0'Na_0'Pooled'Si_0'Sv_0		0	bp	xC13			0.27	0.58	797111	pos217	0.966315	0.812274		pos	39	246583	323962	273014	283883	259433	281357	211916	317963	311407	212352	575617	797111	265229	336384	323341	629124	281783	510964	329908	234777	250458	231732	266351
190.099	3.96797	C12H14O2	6	[FA (12:5)] 3,5,7,9,11-dodecapentaenoic acid	7	0	Lipidmaps	0.0406733	-40.3334	0.0406733	FBD1'FBD2'FBD3'FBD3_2'FBD4'JS_0'La_0'Na_0'Pooled'Si_0'Sv_0	[FA (12:5)] 3,5,7,9,11-dodecapentaenoic acid	0	bp			x-H2O	0.22	0.53	781283	pos218	1.27159	0.172567	H	posposposneg	39	303992	314914	262351	317892	334179	225643	335239	781283	339297	307495	428361	682650	225326	246469	273374	348897	447560	270186	438734	380447	301419	218901	274352
193.09	3.95507	C16H26N4O7	3	Asp-Val-Gly-Pro	3	0	Peptides	-0.27308	-147.19		FBD1'FBD2'FBD3'FBD3_2'FBD4'JS_0'La_0'Na_0'Pooled'Si_0'Sv_0	Asp-Val-Gly-Pro	0	bp				0.32	0.32	781062	neg123	0.709285	0.133307	Double-charge	neg	39	583340	565439	510973	590317	597603	578520	379276	226565	300333	281133	260553	363025	714604	647635	647815	434447	509160	427082	256360	474699	446180	569348	447173
373.319	7.49436										FBD3'FBD3_2'Pooled		0	bp				0.3	1.73	780598	pos219	1.07511	0.942022		pos	28	27507.5	4139.42	0	0	7633.99	3638.39	39063.1	19133.5	21236.3	31325.8	76184	27497.1	3239.42	0	0	40659.1	0	0	21689.8	8815.64	3518.42	62576.7	132410
422.28	3.43542	C21H43O6P	1	DHAP(18:0e)	7	0	HMDB	0.934392	-16.4341		FBD1'FBD2'FBD3'FBD4'JS_0'La_0'Pooled'Si_0'Sv_0	DHAP(18:0e)	0	bp				0.23	0.93	774634	neg124	0.878185	0.691587	H	neg	38	143149	128370	280810	140631	77210.5	68757.4	109739	139619	151726	92840.6	295053	774634	221735	252072	101328	247370	102988	147022	152245	153182	179620	0	127983
179.095	4.13004	C10H13NO2	5	Phenacetin	4.5	0	KEGG	0.158687	-39.4039	0.158687	FBD1'FBD2'FBD3'FBD3_2'FBD4'JS_0'La_0'Na_0'Pooled'Si_0'Sv_0	Phenacetin	0	bp				0.21	0.71	767017	pos221	1.16787	0.255702	H	pos	39	178341	259963	217645	179759	237754	109605	106918	432340	185825	161293	369719	767017	164545	95090.9	148686	246083	218470	263345	257948	267978	240139	168221	322137
592.591	3.60698										FBD1'FBD2'FBD3'FBD3_2'FBD4'JS_0'La_0'Na_0'Pooled'Si_0'Sv_0		0	bp		C43	xC13	0.17	0.48	764510	pos222	1.19261	0.420463		pos	39	478194	443468	443514	595696	349192	416673	226728	288417	255578	36814	74702.7	63497.3	468914	579242	253608	764510	460112	758338	709353	415517	503252	380475	479234
101.953	1.95929				0.2						FBD1'FBD2'FBD3'FBD3_2'JS_0'La_0'Na_0'Pooled'Si_0'Sv_0		0	bp				0.72	0.9	763410	neg125	0.610523	0.460224		negneg	39	226693	644528	180968	138810	646204	235204	156660	112233	197314	115147	216199	200978	181898	763410	175196	431562	127328	202007	154597	327516	160273	249590	332781
154.099	4.51487	C9H14O2	11	[FA (9:2)] 2,6-nonadienoic acid	0.1	0	Lipidmaps	0.0900992	-26.4983	0.0900992	FBD1'FBD2'FBD3'FBD3_2'FBD4'JS_0'La_0'Na_0'Pooled'Si_0'Sv_0	[FA (9:2)] 2,6-nonadienoic acid	0	bp	x-NH3	-1.4	x-H2OxACNxC13	0.19	0.42	761654	pos223	1.62922	0.0401915	H	posneg	39	234770	207970	176624	305981	202728	249538	224948	312304	360221	479506	761654	612906	606706	351563	278554	290105	309960	258314	400769	317392	290919	337385	258335
354.208	3.59765										FBD1'FBD2'FBD3'FBD3_2'FBD4'La_0'Na_0'Pooled'Si_0'Sv_0		0	bp				0.16	1.09	761357	neg127	1.02989	0.824698		neg	39	141194	105839	146478	182994	87266.2	105765	99323.6	171281	93630.3	92892.2	116934	164187	135412	163752	177314	131939	120523	761357	117379	153828	134067	114267	158641
229.204	4.7011	C13H27NO2	5	2S-Amino-tridecanoic acid	7	0	KEGG_Lipidmaps	0.234174	-13.3508		FBD1'FBD2'FBD3'FBD3_2'FBD4'JS_0'La_0'Na_0'Pooled'Si_0'Sv_0	2S-Amino-tridecanoic acid	0	bp		0.3	xC13	0.13	0.63	749723	pos224	0.832874	0.375286	H	pos	39	214461	250327	338465	205526	144848	389957	302259	98816.5	403892	82209.1	171759	168177	489587	749723	239657	337784	179928	208573	224486	180576	263946	360307	131784
142.063	4.66821	C7H10O3	5	methoxyfuraneol (keto form)	0.1	0	Metacyc	0.474927	-32.7377		FBD1'FBD2'FBD3'FBD3_2'FBD4'JS_0'La_0'Na_0'Pooled'Si_0'Sv_0	methoxyfuraneol (keto form)	0	bp	x-H2O			0.25	0.56	748746	pos225	1.03109	0.916927	H	pospos	39	335858	364401	488720	345230	287576	651853	350792	519582	225590	332884	363892	691609	403274	369262	474248	442046	382797	346629	601687	338078	286184	705576	351381
107.048	24.6912										FBD1'FBD2'FBD3'FBD3_2'FBD4'JS_0'La_0'Na_0'Pooled'Si_0'Sv_0		0	bp		C5	xC13	0.22	0.44	746248	neg128	0.94269	0.777516		negneg	39	358249	398698	541545	476047	445859	428026	335010	166898	396066	315584	397515	566264	404607	448375	439773	337433	403634	746248	516332	399864	307880	651454	428145
101.953	16.5364										FBD1'FBD2'FBD3'FBD3_2'FBD4'JS_0'La_0'Na_0'Pooled'Si_0'Sv_0		0	bp				0.77	0.77	744033	neg129	0.777424	0.665292		negneg	39	467657	206312	97599.1	302879	149212	178986	197096	354270	258029	255784	317781	185937	678910	355772	184850	224981	100970	345797	285730	161192	152915	84381.4	217696
101.953	14.8261										FBD1'FBD2'FBD3'FBD3_2'FBD4'JS_0'La_0'Na_0'Si_0'Sv_0		0	bp				0.85	0.85	744033	neg131	0.410629	0.124108		negneg	39	467657	298048	209487	163837	247284	108532	118625	80726.4	260679	281889	317781	315199	175782	130660	226094	220992	79614.9	249261	127320	155634	117489	90805.1	71187.2
769.494	3.74985										FBD1'FBD2'FBD3'FBD3_2'FBD4'JS_0'La_0'Na_0'Pooled'Si_0'Sv_0		0	bp				0.22	0.72	739864	pos226	1.69452	0.0467104		pos	39	173439	154576	123835	274162	112590	191881	120321	205996	316518	126252	199908	228897	138910	206305	270389	209676	265502	739864	309625	214246	241799	278953	166760
220.183	3.80618	C15H24O	30	2-trans,6-trans-Farnesal	7	0	KEGG_Metacyc	0.449667	-14.6625	0.472376	FBD1'FBD2'FBD3'FBD3_2'FBD4'JS_0'La_0'Na_0'Pooled'Si_0'Sv_0	2-trans,6-trans-Farnesal	0	bp				0.19	0.34	738384	neg132	1.13173	0.498811	H	neg	39	156949	145976	107617	135220	94875.9	85346.6	120475	137230	136968	84391.7	125684	169746	116529	118077	137261	738384	540424	621642	192421	131613	140590	131278	114186
332.256	3.90162	C18H36O5	4	[FA trihydroxy(18:0)] 9,10,18-trihydroxy-octadecanoic acid	7	0	Lipidmaps	0.410344	-13.2362		La_0	[FA trihydroxy(18:0)] 9,10,18-trihydroxy-octadecanoic acid	0	bp				2.14	2.14	733339	pos227	586.547	0.0153339	H	pos	5	0	0	0	0	0	0	0	0	0	0	0	0	0	0	0	0	0	0	733339	519223	507078	0	0
114.032	4.77302	C5H6O3	6	2-Hydroxy-2,4-pentadienoate	4	Central	KEGG_Metacyc	0.4449	-79.6026	0.401052	FBD1'FBD2'FBD3'FBD3_2'FBD4'JS_0'La_0'Na_0'Pooled'Si_0'Sv_0	2-Hydroxy-2,4-pentadienoate	0	bp				0.55	0.57	729873	neg133	1.34664	0.0999037	H	neg	39	93488.6	80793.5	111162	93096.7	93051.5	137521	199214	204182	152992	239335	366000	729873	87535.6	115659	113513	150706	120300	127271	151884	120936	111571	112393	81249.7
243.183	7.2034	C13H25NO3	1	N-Undecanoylglycine	7	0	HMDB	-0.0463263	30.9712		FBD1'FBD2'FBD3'FBD3_2'FBD4'JS_0'La_0'Na_0'Si_0'Sv_0	N-Undecanoylglycine	0	bp				2.16	2.16	726000	pos228	1.21893	0.274966	H	pos	39	12312.3	10207.1	12818.8	10776	10559.1	13343.4	11878.8	20708.4	12306.7	726000	633403	634582	11662.8	13189	10335.1	12131.5	12916.1	11395	17723.1	11956.6	13394.9	11599.2	13097.7
118.063	6.96879	C5H10O3	12	5-Hydroxypentanoate	7	0	KEGG_Metacyc_Lipidmaps	0.439458	-17.9473		FBD1'FBD2'FBD3'FBD3_2'FBD4'JS_0'La_0'Na_0'Pooled'Si_0'Sv_0	5-Hydroxypentanoate	0	bp				0.35	0.35	721487	neg134	3.17298	0.01402	H	neg	39	100512	96837	151418	90079	116972	107787	128732	170869	119340	648838	613355	460314	84488.2	83908.7	106982	228581	162249	156490	379554	433639	293435	380419	545659
238.06	12.7605										FBD1'FBD2'FBD3'FBD3_2'JS_0'La_0'Na_0'Pooled'Sv_0		0	bp		C8	xC13	0.3	0.92	720352	pos229	0.83486	0.607837		posneg	39	128545	156313	281020	97067	119566	224711	140367	132506	152547	142034	720352	654270	404058	218040	45795.2	248839	111116	56604.5	149905	111482	211042	67890.2	124312
186.029	9.85672										FBD1'FBD2'FBD3'FBD3_2'FBD4'JS_0'La_0'Na_0'Pooled'Si_0'Sv_0		0	bp			xNa+	0.23	0.68	713532	pos230	1.0861	0.715038		pos	39	226950	209159	365861	221953	177875	337161	255649	172175	261317	108461	713532	602602	516729	368185	294530	564515	226922	296331	293826	237063	340133	272188	216884
212.091	4.94561	C8H12N4O3	1	Gly-His	3	0	Peptides	1.24925	-103.94		FBD1'FBD2'FBD3'FBD3_2'FBD4'JS_0'La_0'Na_0'Pooled'Si_0'Sv_0	Gly-His	0	bp			xNa+	0.07	0.13	707896	pos231	1.10227	0.0922862	H	pos	39	574664	618390	544212	586811	585825	603510	619274	605267	582347	672738	679646	572798	583690	616094	617003	566875	621978	544061	621254	634633	659053	560779	566680
253.204	3.72269										FBD1'FBD2'FBD3'FBD3_2'FBD4'JS_0'Na_0'Pooled'Si_0'Sv_0		0	bp			x-NH3	0.09	1.01	705654	pos232	0.671585	0.59237		pos	39	162700	441963	126653	546506	253102	130810	499774	687259	94547.9	596441	171408	306478	456653	309485	65616.8	593544	594754	170331	353318	55367.6	82455.6	293545	395583
288.23	4.11216	C16H32O4	6	10,16-Dihydroxyhexadecanoic acid	7	0	KEGG_Metacyc_Lipidmaps	-0.295684	-9.26238	-0.295684	FBD1'FBD2'FBD3'FBD4'JS_0'La_0'Na_0'Pooled'Si_0'Sv_0	10,16-Dihydroxyhexadecanoic acid	0	bp				0.17	0.95	697464	pos234	3.43652	0.00442038	H	pos	38	91182.3	86702.3	90388.7	73041.5	51920.2	98386	80772.9	58354.4	104629	39873.7	0	67431.7	26204	65292.7	128311	63420.8	149189	114716	336460	298736	286731	584924	697464
101.953	3.16896				0.2						FBD1'FBD2'FBD3'FBD3_2'FBD4'JS_0'La_0'Na_0'Pooled'Si_0'Sv_0		0	bp				0.5	0.57	694677	neg136	0.39494	0.14632		neg	39	226693	644528	645170	172908	326501	229936	253798	221432	547758	132135	303743	339943	337974	279424	271762	431562	187207	360960	111094	327516	160273	331544	190814
204.136	3.86736										FBD1'FBD2'FBD3'FBD3_2'FBD4'JS_0'La_0'Na_0'Pooled'Si_0'Sv_0		0	bp				0.32	0.72	692357	pos235	1.08353	0.670016		pos	39	222433	194694	257203	291968	222616	205326	191324	514948	139249	231359	188753	378926	223367	290080	195618	401336	296538	194836	311773	192285	226599	214276	350599
389.314	3.70659										FBD1'FBD2'FBD3'FBD3_2'FBD4'JS_0'La_0'Na_0'Pooled'Si_0'Sv_0		0	bp			x-FA	0.16	0.34	685461	pos237	1.13461	0.564699		pos	39	370586	350387	303686	336878	396512	304683	276474	470200	415037	425592	458640	685461	442241	337191	298965	431244	326504	378433	517727	302296	342567	371192	379842
216.1	4.35007	C21H28N4O6	4	Leu-Trp-Asp	3	0	Peptides	-2.20791	-129.881		FBD1'FBD2'FBD3'FBD3_2'FBD4'JS_0'La_0'Na_0'Pooled'Si_0'Sv_0	Leu-Trp-Asp	0	bp		-14.1	xC13	0.21	0.56	684077	neg138	1.09547	0.496308	Double-charge	neg	39	297044	284345	299306	333821	194489	302305	132222	191435	178752	194371	514275	542972	352303	318243	366911	684077	225842	355270	379563	323125	262091	255282	225134
198.089	4.46702	C10H14O4	5	1-(3,4-dimethoxylphenyl)ethane-1,2-diol	7	0	KEGG_Metacyc	0.412069	-39.5924		FBD1'FBD2'FBD3'FBD3_2'FBD4'JS_0'La_0'Na_0'Pooled'Si_0'Sv_0	1-(3,4-dimethoxylphenyl)ethane-1,2-diol	0	bp			x-H2O	0.12	0.42	680277	pos238	1.56378	0.0571406	H	pos	39	242923	236957	348682	419887	282859	294739	231528	222570	337972	302961	557872	675783	339142	382907	345278	680277	343569	353256	511644	428256	355790	273393	383417
101.953	17.8322				0.2						FBD1'FBD2'FBD3'FBD3_2'FBD4'JS_0'La_0'Na_0'Si_0'Sv_0		0	bp				0.83	0.83	678910	neg139	1.9203	0.144624		negneg	39	61950.3	152816	97599.1	302879	98109	279946	236381	354270	325807	113326	271535	147795	678910	491717	184850	70679.4	136762	280628	285730	161192	152915	73017	217696
229.241	9.73185	C14H31NO	1	[SP (14:0)] 1-deoxy-tetradecasphinganine	3	0	Lipidmaps	0.322996	58.8978		FBD1'FBD2'FBD3'FBD3_2'FBD4'JS_0'La_0'Na_0'Pooled'Si_0'Sv_0	[SP (14:0)] 1-deoxy-tetradecasphinganine	0	bp		-0.3	xC13	0.19	0.6	677846	pos239	1.80099	0.211388	H	pos	39	246136	252570	189545	320676	244861	214103	209781	295371	417810	402901	324737	364083	221077	238468	176934	372761	208762	335587	615861	285978	337695	468769	535098
598.383	3.67355				0.1						FBD1'FBD2'FBD3'FBD4'JS_0'La_0'Na_0'Pooled'Sv_0		0	bp	x2-mer			0.36	1.73	677681	pos240	2.66948	0.243485		pos	36	189407	167776	74934	264150	153307	82072.5	117614	233705	175181	38985.1	0	0	80829.2	169265	202492	321537	177730	225382	677681	279544	196303	582282	512524
433.773	3.43234										FBD2'Na_0'Pooled		0	bp				0.26	1.48	676366	pos241	2.91697	0.453882		pos	30	32428.5	168091	0	45741	51550.9	20265.4	48658.2	31597.3	0	0	0	0	0	51054.1	28696.5	74674.4	44437.6	0	467292	69311.7	48304.5	237165	399421
174.053	8.76872	C7H10O5	6	Shikimate	8	Central	KEGG_Metacyc_HMDB	-0.188342	-34.1944		FBD1'FBD2'FBD3'FBD3_2'FBD4'JS_0'La_0'Na_0'Pooled'Si_0'Sv_0	Shikimate	0	bp				0.12	0.63	675711	neg141	1.29723	0.114529	H	neg	39	83247.6	89326.1	83724.6	83405.5	68948.8	67899.3	67724.2	83038.4	72278.8	627437	675711	128439	114973	104766	79602.5	162046	85121	81664.4	129973	98759.1	103747	72246.5	83798
280.131	4.14704	C15H20O5	6	Phaseic acid	3	0	KEGG_Metacyc	0.113439	-70.5419	-2.27829	FBD1'FBD2'FBD3_2'FBD4'JS_0'La_0'Na_0'Pooled'Si_0'Sv_0	Phaseic acid	0	bp			x-H2O	0.19	0.86	674580	neg142	1.39378	0.113781	H	neg	39	219248	130754	223136	226017	152554	216758	205479	139949	674580	99889.3	301319	166025	174694	458810	317827	154722	234338	554152	300205	251093	247528	275843	125300
166.027	11.9694	C8H6O4	7	Phthalate	9	0	KEGG_Metacyc_HMDB	0.561685	-0.255296	0.561685	FBD1'FBD2'FBD3'FBD3_2'FBD4'JS_0'La_0'Na_0'Pooled'Si_0'Sv_0	Phthalate	0	bp		-0.2	xC13	0.19	0.34	671865	neg143	1.5547	0.00612321	H	negpos	39	264414	209516	212225	281007	202484	247440	190757	232185	235273	182984	292831	374183	324110	329696	266988	359916	234638	322925	347425	334028	385311	290041	338356
286.225	6.99021				0.1						FBD1'FBD2'FBD3'FBD3_2'FBD4'JS_0'La_0'Na_0'Pooled'Sv_0		0	bp	xACN	C11	xC13	0.41	1.11	671242	pos242	3.30132	0.159425		pos	38	79467.5	109340	46736.3	79274.6	94388	59544.6	136805	226885	149924	671242	246350	210108	30559.1	51009.8	64145.7	180857	158853	459710	296626	382388	98588.9	184571	201966
170.094	4.27286	C9H14O3	2	Furfural diethyl acetal	0.2	0	KEGG	0.444287	-18.7774		FBD1'FBD2'FBD3'FBD3_2'FBD4'JS_0'La_0'Na_0'Pooled'Si_0'Sv_0	Furfural diethyl acetal	0	bp	x-FA		x-H2O	0.19	0.56	669429	pos243	1.24238	0.343747	H	pospos	39	272909	302509	276348	222177	339920	284603	249779	417462	275778	476476	521204	669429	180796	185145	280961	644548	299065	237930	392457	423596	242161	347660	400919
299.283	3.78973	C18H37NO2	7	[FA (16:2)] N-hexadecyl-ethanolamine	8	Central	KEGG_Lipidmaps_HMDB	0.299964	-2.05739		FBD1'FBD2'FBD3'FBD3_2'FBD4'JS_0'La_0'Na_0'Pooled'Si_0'Sv_0	[FA (16:2)] N-hexadecyl-ethanolamine	0	bp				0.14	0.45	665796	pos245	1.25632	0.336934	H	pos	39	306838	307080	249596	351071	233034	293277	239832	367033	310992	188838	281694	270090	303538	301495	342668	665796	337806	315900	478836	293892	312123	321289	326060
120.058	4.45589	C8H8O	8	Phenylacetaldehyde	8	Central	KEGG_Metacyc_HMDB	-0.150911	-26.4294	-0.109265	FBD1'FBD2'FBD3'FBD3_2'FBD4'JS_0'La_0'Na_0'Pooled'Si_0'Sv_0	Phenylacetaldehyde	0	bp				0.14	0.48	664218	pos246	2.03545	0.0370991	H	pospos	39	14656.9	22691.3	10488.2	29903.6	18615.9	20144.1	10262.8	24559.5	23782.2	19100.8	28253.6	25286.5	13767.5	26619.6	12368.2	20441	25918.1	32066.2	39999.5	30811.8	26557.2	26139.8	12203.4
117.936	14.2821	CrH2O4	1	chromate	7	0	Metacyc	0.356583	30.9214		FBD1'FBD2'FBD3'FBD3_2'FBD4'JS_0'La_0'Na_0'Pooled'Si_0'Sv_0	chromate	0	bp				0.17	0.26	661484	neg144	1.12542	0.251454	H	neg	39	403733	373130	394687	360152	452636	434654	502043	398271	525429	423206	326567	548113	424432	451113	390021	364132	550228	522755	501584	409035	407864	535446	440951
227.116	4.67573	C23H30N6O4	2	Leu-Trp-His	3	0	Peptides	-2.69061	-242.193		FBD1'FBD2'FBD3'FBD3_2'FBD4'JS_0'La_0'Na_0'Pooled'Si_0'Sv_0	Leu-Trp-His	0	bp		-7.1	xC13	0.16	0.25	659734	pos247	1.39816	0.0812102	Double-charge	posneg	39	504669	331892	369568	391405	635656	469200	579626	479844	532694	578599	575893	646821	457282	548133	659734	380133	494636	382999	584502	477620	624243	484053	422044
129.152	8.69271	C8H19N	2	Octylamine	7	0	KEGG	0.441227	17.9697		FBD1'FBD2'FBD3'FBD3_2'FBD4'JS_0'La_0'Na_0'Pooled'Si_0'Sv_0	Octylamine	0	bp		0.9	xC13	0.04	0.08	658715	pos248	0.940793	0.086054	H	pos	39	623898	607236	621731	636393	589608	623058	640667	602979	563113	512186	573811	550861	637316	597755	633276	613023	616670	536660	568627	606384	568152	582155	619306
218.094	4.0652	C13H14O3	3	6-Hydroxytremetone	7	0	KEGG	0.253186	-32.3607	0.276112	FBD1'FBD2'FBD3'FBD3_2'FBD4'La_0'Na_0'Pooled'Si_0'Sv_0	6-Hydroxytremetone	0	bp			x-FA	0.3	1.73	655087	pos249	1.89176	0.167585	H	pos	37	25540.7	30830.5	46993	29387.8	43353.5	19567.4	40470.1	114748	35962	29905.5	57765.4	66033.3	35196.7	45865.9	28412	0	38276.6	0	93256.1	41596.9	60687.3	32015.2	52249.1
115.075	8.24619										FBD1'FBD2'FBD3'FBD3_2'FBD4'JS_0'La_0'Na_0'Pooled'Si_0'Sv_0		0	bp		C4	xNa+xC13	0.24	0.79	654987	pos250	1.38393	0.156984		pos	39	242176	282204	242942	217867	231391	215586	238950	387604	351478	654987	617255	637252	189433	171083	205673	199056	247821	223949	444830	298927	318161	267212	313213
161.095	4.52046										FBD1'FBD2'FBD3'FBD4'JS_0'La_0'Pooled'Si_0'Sv_0		0	bp				0.11	0.87	652707	neg145	1.00139	0.990022		neg	39	311340	277038	313346	371386	334379	282506	210860	308822	226992	37432.4	47632	169576	364287	415132	430910	652707	350754	331932	309186	344960	248829	297441	145571
195.913	24.2042										FBD1'FBD2'FBD3'FBD3_2'FBD4'JS_0'La_0'Na_0'Pooled'Si_0'Sv_0		-2.59034e-06	bp				0.18	0.18	652459	neg146	1.18636	0.196358		negnegnegneg	39	516046	418222	369558	521918	438092	464529	540246	521861	539141	508687	439924	603619	513446	386846	486416	483645	495449	543205	529980	497446	519382	576796	479573
127.136	18.5078	C8H17N	1	Coniine	3	0	KEGG_Metacyc	0.191713	51.1552		FBD1'FBD2'FBD3_2'FBD4'JS_0'La_0'Na_0'Pooled'Si_0'Sv_0	Coniine	0	bp		-0.4	xC13	0.22	1.03	648796	pos251	1.62192	0.102774	H	pos	39	110665	86746.5	60587	101796	72715.1	64356.4	73154.2	382810	68373.3	139082	80671.7	84802	66272.8	76195.3	150781	169162	75870.5	95389.8	179307	116410	122738	462242	648796
502.322	3.27327	C21H42N8O6	3	Arg-Leu-Lys-Ser	3	0	Peptides	-2.40627	-388.808	-2.78451	JS_0'Pooled	Arg-Leu-Lys-Ser	0	bp		10.9	xC13	0.19	1	647215	neg147	0	ND	H	neg	14	0	0	0	0	0	0	0	0	0	0	0	0	0	0	0	445954	371579	647215	0	0	0	0	0
370.319	4.39912										FBD1'FBD2'FBD3'FBD3_2'FBD4'JS_0'La_0'Na_0'Pooled'Si_0'Sv_0		0	bp				0.27	0.77	646259	pos252	2.40378	0.321257		pos	39	140651	150455	135241	166723	171451	131324	118368	173417	98113	127400	108667	113706	145074	130007	240945	248055	136043	615557	172154	646259	206431	148886	216628
320.199	3.56315	C19H28O4	4	ubiquinol-2	7	0	KEGG_Metacyc_HMDB	0.288941	-22.8223		FBD2'JS_0'La_0'Na_0'Pooled'Si_0'Sv_0	ubiquinol-2	0	bp				0.13	1.53	638221	pos253	101.684	0.0112162	H	pos	37	0	5278.59	3594.8	32555.8	8988.53	17475	18027.9	31767.4	2422.85	0	35935.1	3158.94	3417.12	38050.6	2035.47	617492	638221	488895	363567	280144	258572	61180.5	29355.6
242.188	3.76099	C14H26O3	11	[FA oxo(14:0)] 3-oxo-tetradecanoic acid	7	0	Lipidmaps_HMDB	-0.0117442	-16.7352		FBD2'FBD3'FBD3_2'FBD4'JS_0'La_0'Na_0'Pooled'Si_0'Sv_0	[FA oxo(14:0)] 3-oxo-tetradecanoic acid	0	bp			x-H2O	0.31	0.93	633384	pos254	32.0549	0.00394576	H	pos	38	0	32454.3	20719.1	44338.7	41654.6	97919.4	82225.8	85093.2	162590	37265.9	70988.2	48119.1	37674	93521.1	52991.3	58278.4	56720.2	65774.7	491678	633384	579410	188124	156779
186.082	24.3406	C15H24N4O7	3	Ala-Ala-Asp-Pro	3	0	Peptides	-1.06513	54.9415	-1.06513	FBD1'FBD2'FBD3'FBD3_2'FBD4'JS_0'La_0'Na_0'Pooled'Si_0'Sv_0	Ala-Ala-Asp-Pro	0	bp			xS34	0.09	0.12	633254	neg149	1.08193	0.000126256	2-charge	neg	39	513234	506887	508192	579276	513744	617415	611083	544579	511628	550374	493762	592303	492221	489047	516864	503881	623558	520789	547068	553581	552880	498811	530102
431.273	4.49859							-3.69989			FBD1'FBD2'FBD3'FBD4'JS_0'La_0'Na_0'Pooled'Si_0'Sv_0		0	bp				0.34	1.73	627176	pos255	1.09193	0.497262		pos	37	318885	227797	303108	298348	150647	342876	159217	194965	261591	0	0	271774	539273	308923	357299	627176	193557	493948	330694	328156	269062	309382	224514
189.1	6.93625	C8H15NO4	5	(2S)-2-{[1-(R)-Carboxyethyl]amino}pentanoate	7	0	KEGG_Metacyc	0.102937	-35.1119		FBD1'FBD2'FBD3'FBD3_2'FBD4'JS_0'La_0'Na_0'Pooled'Si_0'Sv_0	(2S)-2-{[1-(R)-Carboxyethyl]amino}pentanoate	0	bp		0.7	x-NH3xC13x-FA	0.27	0.49	626936	pos256	1.39422	0.0571026	H	pos	39	345032	253562	369719	270932	210125	374394	373728	310754	350678	418961	489541	558969	310048	405262	352922	540120	374045	626936	460463	463175	426405	557816	509282
186.104	3.95817										FBD1'FBD2'FBD3'FBD3_2'FBD4'JS_0'La_0'Na_0'Pooled'Si_0'Sv_0		0	bp				0.1	0.48	623407	pos257	1.35632	0.093109		pos	39	233361	223515	234611	291008	252970	211884	264765	623407	319916	224224	275843	162604	232065	246582	211709	225914	331996	213236	364888	300600	272387	194742	242857
335.904	11.1976				0.2						FBD1'FBD2'FBD3'FBD3_2'FBD4'JS_0'La_0'Na_0'Pooled'Si_0'Sv_0		0	bp				0.13	0.19	623271	neg151	0.999862	0.998558		neg	39	618041	570092	491529	469473	512369	532840	409582	582357	488060	548080	467978	372720	455112	528282	562334	518808	486835	437859	581029	558699	539702	415430	473022
276.121	3.80057	C25H36N4O10	2	Glu-Glu-Ile-Tyr	3	0	Peptides	-2.63653	-163.119		FBD1'FBD2'FBD3_2'FBD4'JS_0'La_0'Na_0'Pooled'Si_0'Sv_0	Glu-Glu-Ile-Tyr	0	bp				0.26	0.82	618499	pos258	1.27296	0.098606	Double-charge	pos	39	225672	229829	184386	220004	201822	145375	156194	618499	180691	238590	338201	537665	289282	187567	187423	272325	147118	209646	234901	269923	309727	221600	368669
160.11	4.45959	C8H16O3	14	Ethyl (R)-3-hydroxyhexanoate	7	0	KEGG_Metacyc	0.283609	-21.1269		FBD1'FBD2'FBD3'FBD3_2'FBD4'JS_0'La_0'Na_0'Pooled'Si_0'Sv_0	Ethyl (R)-3-hydroxyhexanoate	0	bp				0.14	0.46	613625	neg153	3.66354	0.000622692	H	neg	39	66138.2	60686.7	36556.5	68663.1	43933.2	73802.8	108031	75057.4	101206	65345.6	94909.6	160663	53553.3	72521	82913.2	62268.4	96133.9	56631.3	189881	207265	201409	558042	613625
335.904	12.4315				0.2						FBD1'FBD2'FBD3'FBD3_2'FBD4'JS_0'La_0'Na_0'Pooled'Si_0'Sv_0		0	bp				0.16	0.23	611011	neg154	1.05883	0.453244		negneg	39	604470	568446	492223	460213	563404	549807	390690	552060	483118	487285	529979	330704	446781	523175	560229	584130	544590	414665	611011	602988	549094	369252	390923
250.088	4.40039	C10H18O5S	2	2-(5'-methylthio)pentylmalate	3	0	KEGG_Metacyc	1.0651	-54.6709	-1.63396	La_0'Pooled	2-(5'-methylthio)pentylmalate	0	bp		0.7	xC13	0.3	0.3	609261	neg155	521.826	0.00728052	H	neg	12	0	0	0	0	0	0	0	0	0	0	0	0	0	0	0	0	0	0	609261	461392	494825	0	0
319.236	3.75883										La_0'Na_0'Pooled'Si_0'Sv_0		0	bp				0.16	1.48	608531	pos259	6.8297	0.00771857		pos	37	32668.7	0	19514.1	65002.4	33090.7	2554.14	41943.4	46756.2	1907.77	35830.8	3514.1	4355.26	6457.54	0	58492.6	52174.2	48290.4	2473.38	97256.7	147762	111374	263909	310976
203.116	4.66324	C9H17NO4	1	O-Acetylcarnitine	4	Central	KEGG_Metacyc_HMDB	0.678014	-51.9253		FBD1'FBD2'FBD3'FBD3_2'FBD4'JS_0'La_0'Na_0'Pooled'Si_0'Sv_0	O-Acetylcarnitine	0	bp			x-H2Ox-FA	0.4	0.55	607246	pos260	3.58986	0.0125367	H	pos	39	184646	119531	111493	145429	160949	282114	244078	193508	224479	188867	357743	600439	142282	343073	247261	214576	198617	168225	607246	436928	448024	316956	231392
688.586	3.73552										FBD1'FBD2'FBD3'FBD3_2'FBD4'JS_0'La_0'Na_0'Pooled'Si_0'Sv_0		0	bp				0.29	0.5	607010	neg156	0.956417	0.880086		neg	39	371694	263928	267459	427037	328236	237001	201682	366770	281224	191235	471755	607010	328023	321274	237876	426168	264350	431861	430473	226632	206617	227608	325854
395.325	3.68202										Pooled		0	bp				0.2	1.73	601423	pos261	19.7685	0.405275		pos	13	0	0	0	0	0	0	0	0	0	0	0	0	0	0	0	0	0	0	0	57546	1759.49	0	50509
146.094	4.52247	C7H14O3	8	ethyl-(2R)-methyl-(3S)-hydroxybutanoate	7	0	Metacyc	0.399568	-30.7985	0.365343	FBD1'FBD2'FBD3'FBD3_2'FBD4'JS_0'La_0'Na_0'Pooled'Si_0'Sv_0	ethyl-(2R)-methyl-(3S)-hydroxybutanoate	0	bp			x-H2O	0.3	0.47	594883	neg157	4.01623	0.0142072	H	neg	39	68749.2	64825.7	75773.9	135991	66284.6	86397.4	76838.7	84211.8	84495.1	128120	301060	166674	120973	195384	74482.4	110049	58428.1	55933.1	315879	295963	228950	508775	512657
162.032	3.95845	C9H6O3	3	Umbelliferone	3	0	KEGG_Metacyc	-0.0117652	-55.3582	0.019093	FBD1'FBD2'FBD3'FBD3_2'FBD4'JS_0'La_0'Na_0'Pooled'Si_0'Sv_0	Umbelliferone	0	bp				0.42	0.62	592116	pos262	1.25328	0.106263	H	pos	39	162364	157392	122876	144162	174851	125177	206445	315577	176393	228776	195172	367699	129920	65555.5	97459.8	300097	198294	67945.4	210115	166811	177817	126261	226420
263.173	4.27828	C12H25NO5	1	Hydroxyvalerylcarnitine	3	0	HMDB	-0.0534631	-105.179		FBD3'FBD3_2'FBD4'JS_0'Na_0'Pooled'Si_0'Sv_0	Hydroxyvalerylcarnitine	0	bp				0.14	1.13	591422	pos263	1.18336	0.852361	H	pos	39	126637	417328	93686.9	591422	170841	71768.8	267411	367342	213226	362347	169023	365815	455032	342429	105554	471723	362011	255501	580423	79266.7	94878.6	414780	254238
305.148	4.13988	C31H42N6O5S	1	Lys-Met-Phe-Trp	3	0	Peptides	2.41916	-286.484		FBD2'FBD3'FBD3_2'FBD4'JS_0'La_0'Na_0'Pooled	Lys-Met-Phe-Trp	0	bp				0.44	1.19	590728	pos264	0.478934	0.425154	Double-charge	pos	39	54242.3	387890	133968	203682	46244.3	84719.2	235581	433397	65274.5	109412	252368	256109	366284	132919	130273	208661	98270.4	103225	122027	81982.6	71904.4	330989	142066
330.16	3.66397										FBD1'FBD2'FBD3'FBD3_2'FBD4'JS_0'La_0'Na_0'Pooled'Si_0'Sv_0		0	bp				0.28	0.67	585092	pos265	0.836292	0.726645		pos	39	226269	181274	70231	165805	252797	192671	104531	373784	361975	153527	281228	406944	102434	124248	100478	585092	375317	247219	232205	109511	57842.4	52786.1	213868
179.074	24.5599	C14H22N4O7	4	Asp-Gln-Pro	3	0	Peptides	-0.374402	55.773	-0.374402	FBD1'FBD2'FBD3'FBD3_2'FBD4'JS_0'La_0'Na_0'Pooled'Si_0'Sv_0	Asp-Gln-Pro	0	bp				0.05	0.26	584902	neg158	1.05445	0.302672	2-charge	neg	39	525190	514397	486563	530281	511734	503778	553735	584902	539268	495425	314716	534718	515493	488668	541221	560463	554360	543562	523341	511127	574789	538759	525737
146.131	4.45156	C8H18O2	3	Octane-1,8-diol	7	0	KEGG	0.395356	-24.9794		FBD1'FBD2'FBD3'FBD3_2'FBD4'JS_0'La_0'Na_0'Pooled'Si_0'Sv_0	Octane-1,8-diol	0	bp		0.3	xC13	0.16	0.66	579933	neg159	1.24211	0.0837676	H	neg	39	207757	213697	217278	259035	170335	191390	189673	237953	199108	51741.1	200387	286279	194431	332638	296531	579933	423350	390066	235790	292461	265125	262529	230766
101.953	11.0643										FBD1'FBD3'FBD3_2'FBD4'JS_0'La_0'Na_0'Pooled'Si_0'Sv_0		0	bp				0.26	0.86	579379	neg161	0.641984	0.324208		negneg	39	579379	222456	535575	135353	103378	466592	333780	484202	191282	112500	382900	145706	180217	207432	459043	271654	333592	106679	133546	299838	425212	117474	245803
282.256	6.74764	C18H34O2	29	[FA (18:1)] 9Z-octadecenoic acid	7	0	KEGG_Metacyc_Lipidmaps_HMDB	0.124428	41.938		FBD1'FBD2'FBD3'FBD3_2'FBD4'JS_0'La_0'Pooled'Si_0'Sv_0	[FA (18:1)] 9Z-octadecenoic acid	0	bp				0.17	1.05	578378	neg162	0.981208	0.842802	H	neg	39	100781	75651.6	87932.6	57685	78846.2	97014.5	90444.4	105029	105980	149555	117693	123099	74623.3	77466	75036.3	93513.4	85581.2	86220.8	89419	86272.4	83706.2	81881.5	125969
401.875	10.2884										FBD1'FBD2'FBD3'FBD3_2'FBD4'JS_0'La_0'Na_0'Pooled'Si_0'Sv_0		0	bp				0.15	0.28	577353	neg163	0.943402	0.579287		neg	39	546242	511591	407581	470642	471711	473240	308612	420182	460337	577353	459417	321855	410235	436935	558445	478649	391924	348912	480210	458100	444164	350574	405962
193.147	4.40248				0.1						FBD1'FBD2'FBD3'FBD3_2'JS_0'Na_0'Pooled'Si_0'Sv_0		0	bp	x-H2O			0.2	1.11	576900	pos266	2.99432	0.330951		pos	39	52936.1	67719.4	53200.5	64394.7	48086.4	99548	30435.3	71266.5	57534.4	22418.5	51373.9	36031.7	576900	117618	64319.3	170821	64668.3	65899.1	79645.5	85831.6	355103	47755.3	57840
244.259	8.85571										FBD1'FBD2'FBD3'FBD3_2'FBD4'JS_0'La_0'Na_0'Pooled'Si_0'Sv_0		0	bp				0.18	0.48	572959	pos267	1.53781	0.235915		pos	39	246726	261159	146502	245409	182909	193592	172190	363415	195309	272436	302640	261224	201514	215748	219682	572959	227292	322362	476387	270617	259319	458090	429000
204.115	4.19012	C13H16O2	1	4'-Hydroxy-3'-prenylacetophenone	7	0	KEGG	0.529616	-26.0096	0.529616	FBD1'FBD2'FBD3'FBD3_2'FBD4'JS_0'La_0'Na_0'Pooled'Si_0'Sv_0	4'-Hydroxy-3'-prenylacetophenone	0	bp				0.2	0.42	568835	pos268	1.28522	0.0803447	H	pos	39	179169	134123	137954	134810	111380	61994.3	178022	338257	169666	137392	151061	271136	107408	179015	159647	180873	316111	157666	205411	188823	185715	147033	206707
284.126	4.26679										FBD1'FBD2'FBD3'FBD3_2'FBD4'JS_0'La_0'Na_0'Pooled'Si_0'Sv_0		0	bp				0.2	0.6	562200	neg164	1.03537	0.892628		neg	39	116601	84329.9	176698	129620	68799.6	135759	94083.5	82149.5	115739	138151	562200	358639	278249	186730	153346	229952	118242	148847	157545	116015	117426	144539	113850
164.084	4.08154	C10H12O2	14	Eugenol	4.5	0	KEGG_Metacyc_HMDB	0.819083	-30.5586	0.819083	FBD1'FBD2'FBD3'FBD3_2'FBD4'JS_0'La_0'Na_0'Pooled'Si_0'Sv_0	Eugenol	0	bp				0.18	0.64	561989	neg165	1.60994	0.00494508	H	neg	39	243005	246136	202896	228235	284822	227826	132895	290962	303184	137242	303835	561989	239416	298125	290247	365710	291190	450532	365755	406324	342059	255233	281562
245.163	4.11641	C12H23NO4	4	N-(octanoyl)-L-homoserine	0.1	0	Metacyc	0.0739271	-41.0109		FBD1'FBD2'FBD3'FBD3_2'FBD4'JS_0'La_0'Na_0'Pooled'Si_0'Sv_0	N-(octanoyl)-L-homoserine	0	bp	x-FA		x-FA	0.12	0.72	559878	pos270	1.4926	0.140682	H	pos	39	129545	94977.5	145286	119810	93533.3	253644	113134	156163	365259	180563	559878	179179	163554	117283	236348	215204	213780	285137	225128	193863	132985	299394	140922
289.289	4.90403				0.2						FBD1'FBD2'FBD3'FBD3_2'FBD4'JS_0'La_0'Na_0'Pooled'Si_0'Sv_0		0	bp				0.24	0.49	556374	pos271	1.48657	0.137628		pos	39	179220	179926	165797	179648	141272	242742	155460	241469	201749	437787	556374	180020	163879	209724	149807	433512	249191	257095	330204	236850	213311	282607	235143
184.121	4.79751										FBD1'FBD2'FBD3'FBD3_2'FBD4'JS_0'La_0'Na_0'Pooled'Si_0'Sv_0		0	bp		C9	xC13	0.3	0.51	555543	pos272	1.41165	0.0499131		pos	39	259565	279475	245615	292447	334320	361809	382003	471490	555543	302337	250804	263860	283692	243725	321603	303649	329791	285611	413300	316605	377754	100356	143736
172.128	3.96383	C19H36O5	2	[FA hydroxy,methoxy(18:0)] 12,13-dihydroxy-11-methoxy-9-octadecenoic acid	7	0	Lipidmaps	1.8312	-8.18778		FBD1'FBD2'FBD3'FBD4'JS_0'La_0'Na_0'Pooled'Si_0'Sv_0	[FA hydroxy,methoxy(18:0)] 12,13-dihydroxy-11-methoxy-9-octadecenoic acid	0	bp				0.27	0.82	551644	neg166	1.30634	0.0800207	Double-charge	neg	39	196466	143871	192670	176568	147540	198647	135771	246912	135313	47748.8	128152	301767	253733	209860	144670	551644	205562	157018	262888	224353	209046	137972	101632
116.047	7.96075	C5H8O3	9	3-Methyl-2-oxobutanoic acid	8	Central	KEGG_Metacyc_Lipidmaps_HMDB	0.127966	8.39814		FBD1'FBD2'FBD3'FBD3_2'FBD4'JS_0'La_0'Na_0'Pooled'Si_0'Sv_0	3-Methyl-2-oxobutanoic acid	0	bp		1.6	xC13	0.17	0.4	551603	neg167	1.33088	0.399084	H	neg	39	215707	182381	177600	317183	143898	236354	154988	160629	197304	194615	118189	143095	209465	433180	260780	313655	211575	187072	374397	202771	189004	303163	278622
176.12	4.29587										FBD1'FBD2'FBD3'FBD3_2'FBD4'JS_0'La_0'Na_0'Pooled'Si_0'Sv_0		0	bp			xACN	0.2	0.54	549167	pos273	1.25438	0.107673		pos	39	299904	323077	282881	273932	259644	236014	165623	376265	261937	139138	259957	359224	309888	321693	328953	386086	285182	338367	328204	430730	377358	348005	389427
158.094	4.65836	C8H14O3	9	[FA oxo(8:0)] 3-oxo-octanoic acid	0.1	0	Metacyc_Lipidmaps_HMDB	0.188872	-26.023		FBD1'FBD2'FBD3'FBD3_2'FBD4'JS_0'La_0'Na_0'Pooled'Si_0'Sv_0	[FA oxo(8:0)] 3-oxo-octanoic acid	0	bp	x-CO2			0.24	0.37	545680	neg168	2.34592	0.0582718	H	negpos	39	181879	185330	158993	227495	158096	258105	199234	219866	203476	225470	310232	469378	154610	250568	249077	227169	227026	207565	520674	403904	309849	331236	315528
458.177	3.73131	C17H26N6O9	3	Asn-Asn-Asp-Pro	0.1	0	Peptides	2.15029	-328.804		FBD1'FBD2'FBD3'FBD3_2'FBD4'JS_0'La_0'Na_0'Si_0'Sv_0	Asn-Asn-Asp-Pro	0	bp	xC13			0.53	0.53	544494	pos274	0.796871	0.180905	H	pos	38	225318	258569	246223	281970	226531	168579	168308	238448	126250	156369	373770	430148	215940	132383	363181	544494	173987	430314	237304	194928	149572	187544	272022
121.089	4.44438	C8H11N	6	N,N-Dimethylaniline	7	0	KEGG_Metacyc_HMDB	0.132784	-25.4457	0.132784	FBD1'FBD2'FBD3'FBD3_2'FBD4'JS_0'La_0'Na_0'Pooled'Si_0'Sv_0	N,N-Dimethylaniline	0	bp				0.2	0.51	542231	pos275	1.15038	0.203763	H	pos	39	236982	232506	298093	318424	222502	318828	192438	181028	268903	79732.8	214987	210783	409125	338348	325971	475915	275327	310463	306976	283634	292400	462426	408498
243.256	10.5172				0.2						FBD1'FBD2'FBD3'FBD3_2'FBD4'JS_0'La_0'Na_0'Pooled'Si_0'Sv_0		0	bp				0.43	0.64	538148	pos276	1.70734	0.26907		pos	39	54217.7	73082.3	28981.2	53106	37622.9	33548.2	35239.5	117639	52372.3	307932	538148	267149	44660.9	35545.8	44911.9	114909	50246.2	82857	136734	59071.5	71018.9	117629	100453
120.07	4.74825										FBD1'FBD2'FBD3'FBD3_2'FBD4'Na_0'Pooled'Sv_0		0	bp				0.64	1.31	537419	pos277	1.07108	0.938141		pos	39	115796	115027	83292.8	142235	173685	295153	435707	192800	265355	57830	92078.7	178507	117887	49999.6	38039.1	188836	49274.5	38872.3	280893	36865.4	18683.3	51031.8	105471
226.168	6.80534	C12H22N2O2	1	1,8-Diazacyclotetradecane-2,9-dione	7	0	KEGG_Metacyc	-0.350068	-1.10342		FBD1'FBD2'FBD4'JS_0'Na_0'Sv_0	1,8-Diazacyclotetradecane-2,9-dione	0	bp				0.98	1.09	536657	pos278	3.2189	0.275432	H	pos	39	12756.6	14999.4	10724.4	13000.4	8681.8	12679.3	18711.1	87825.5	28884.7	3306.16	199278	536657	9099.82	8832.14	9471.3	53319.6	25825.6	38169.8	79586.6	21157.6	23120.4	14635.7	21003.3
152.014	7.43715										FBD1'FBD2'FBD3'FBD3_2'FBD4'JS_0'La_0'Na_0'Pooled'Si_0'Sv_0		0	bp				0.11	0.58	536406	neg169	1.65002	0.00378185		neg	39	138990	142839	139840	254652	141302	155797	137987	183092	233344	536406	230513	197514	117291	137763	187238	248785	210328	225127	244539	226749	224474	176130	240040
301.153	4.2779										FBD1'FBD2'FBD3'FBD3_2'FBD4'JS_0'La_0'Na_0'Pooled'Si_0'Sv_0		0	bp				0.2	0.5	534799	pos279	1.13821	0.401707		pos	39	179900	118686	176997	199792	134837	225805	127990	100029	138496	208757	534799	355067	367939	291891	181235	291737	161076	200061	200238	176297	164776	225402	130273
216.082	4.0013										La_0'Pooled		0	bp				0.31	0.31	532656	neg170	406.9	0.0230715		neg	12	0	0	0	0	0	0	0	0	0	0	0	0	0	0	0	0	0	0	532656	346825	341218	0	0
250.161	3.54023										La_0		0	bp					0.48	531042	neg171	343.316	0.0677745		neg	3	0	0	0	0	0	0	0	0	0	0	0	0	0	0	0	0	0	0	531042	263973	234932	0	0
105.079	15.7172	C4H11NO2	2	Diethanolamine	8	Central	KEGG_HMDB	0.253848	23.1758		FBD1'FBD2'FBD3'FBD3_2'FBD4'JS_0'La_0'Na_0'Pooled'Si_0'Sv_0	Diethanolamine	0	bp		0.1	xC13	0.31	0.75	527815	pos280	2.18736	0.165815	H	pos	39	66212.2	44639.1	39983.7	74494	47951.5	35290.3	40575.9	159929	58130.5	211706	160101	132236	48530.1	85521.4	42368.4	119516	64254.3	109044	165309	68921.7	95700.4	391409	527815
148.074	8.20345	C6H12O4	14	[FA methyl,hydroxy(5:0)] 3R-methyl-3,5-dihydroxy-pentanoic acid	8	Central	KEGG_Metacyc_Lipidmaps_HMDB	0.474171	-13.9992		FBD1'FBD2'FBD3'FBD3_2'FBD4'JS_0'La_0'Na_0'Pooled'Si_0'Sv_0	[FA methyl,hydroxy(5:0)] 3R-methyl-3,5-dihydroxy-pentanoic acid	0	bp		2.2	xC13	0.16	0.56	527410	neg172	0.948494	0.795385	H	neg	39	258744	242741	407354	203654	157545	322959	246378	153214	241800	102219	328538	402362	463597	316429	279189	527410	218874	280650	285082	273414	303532	211218	237350
173.965	25.6987										FBD1'FBD2'FBD3'FBD3_2'FBD4'JS_0'La_0'Na_0'Pooled'Si_0'Sv_0		0	bp				0.22	0.31	526423	neg173	1.13663	0.335356		negnegneg	39	459754	363390	335672	449533	349072	404621	484425	454724	258194	400121	382314	492939	328585	342224	413796	356711	515048	481085	380496	476440	460211	399027	525598
278.272	3.83576										FBD1'FBD2'FBD3'FBD3_2'FBD4'JS_0'La_0'Na_0'Pooled'Si_0'Sv_0		0	bp				0.24	0.6	525215	pos281	1.20356	0.207944		pos	39	214428	242832	251895	247492	162131	268514	172412	297335	308833	68601.2	210643	294371	244818	234968	222846	525215	231280	339150	333919	241471	278116	216773	283937
168.079	4.67014	C9H12O3	3	1,3,5-trimethoxybenzene	0.1	0	KEGG_Metacyc	0.331676	-16.9937	0.301928	FBD1'FBD2'FBD3'FBD3_2'FBD4'JS_0'La_0'Na_0'Pooled'Si_0'Sv_0	1,3,5-trimethoxybenzene	0	bp	x-H2O		x-H2OxNH3	0.28	0.53	525006	pos282	1.85169	0.0227957	H	pos	39	168691	156630	214729	176923	142035	302880	232926	194780	189938	341251	429476	496612	154927	475178	278600	274405	264320	207083	394541	318629	286835	287289	215693
138.011	13.4551										FBD1'FBD2'FBD3'FBD3_2'FBD4'JS_0'La_0'Na_0'Pooled'Si_0'Sv_0		0	bp				0.41	0.69	524073	pos283	2.01579	0.193089		pos	39	110768	123726	240367	140021	163758	172806	472346	155001	224516	150619	199175	518057	256342	263845	161547	121066	357911	339633	465766	322306	169146	447456	245239
190.149	4.16303										FBD1'FBD2'FBD3'FBD3_2'Pooled		0	bp				0.38	1.73	524006	pos284	0.643876	0.640216		pos	30	137690	196625	113400	217468	182567	142905	100656	185608	201289	200062	314769	524006	137301	0	0	206199	0	0	288273	0	0	0	215837
138.011	22.3317				0.2						FBD1'FBD2'FBD3'FBD3_2'FBD4'JS_0'La_0'Na_0'Pooled'Si_0'Sv_0		0	bp				0.41	0.58	522384	pos286	1.59189	0.238118		pospos	39	168158	188815	247633	200212	199385	183701	482880	184287	222018	171516	197873	459394	233722	269676	165987	178416	440057	372003	383104	403703	175662	449109	305775
177.1	10.9252	C7H15NO4	1	validamine	7	0	Metacyc	0.575346	-31.545		FBD1'FBD2'FBD3_2'FBD4'JS_0'La_0'Pooled'Si_0'Sv_0	validamine	0	bp				0.16	1.19	521342	pos287	0.833226	0.631205	H	pos	39	16562.6	17635	34540.1	20652	23936.4	16245.8	521342	120515	23426	23853.6	33223	21413.6	39449.6	19106.1	16044.3	16875	18916.6	13091.9	27977.6	14670.3	14626.2	15655.5	21487.3
229.241	4.41963	C14H31NO	1	[SP (14:0)] 1-deoxy-tetradecasphinganine	7	0	Lipidmaps	0.170371	9.49463		FBD1'FBD2'FBD3'FBD3_2'FBD4'JS_0'La_0'Na_0'Pooled'Si_0'Sv_0	[SP (14:0)] 1-deoxy-tetradecasphinganine	0	bp		1.8	xC13	0.1	0.36	519701	pos288	0.98163	0.777224	H	pos	39	350775	316596	296207	379712	420755	313164	280023	345981	297585	231021	229391	213625	368821	270237	326698	331917	353497	335818	295309	333100	317468	320269	327413
347.231	8.75665										FBD3'Pooled		0	bp				0.3	1.6	516290	pos289	0	ND		pos	15	0	0	0	0	0	0	27918.2	23852.7	14654.7	0	0	0	0	0	0	0	0	0	0	0	0	11092.8	15543.3
409.231	3.97835										FBD1'FBD2'FBD3'FBD3_2'FBD4'JS_0'La_0'Na_0'Pooled'Sv_0		0	bp				0.14	0.88	514900	pos290	0.849482	0.646621		pos	39	172682	285858	138870	211403	95449.9	147464	168350	306899	153684	199882	514900	424690	218710	220201	140090	330295	140346	234907	251365	127892	128233	226062	168804
150.068	7.49185	C9H10O2	10	Phenylpropanoate	7	Central	KEGG_Metacyc_HMDB	0.401078	13.3712	0.401078	FBD3_2	Phenylpropanoate	0	bp			xFA	1.31	1.73	514312	neg175	1.68467	0.42265	H	neg	10	0	0	0	0	0	0	0	0	0	313123	514312	448691	0	0	0	0	0	4748.31	0	0	5054.01	0	0
101.953	20.4045										FBD1'FBD2'FBD3'FBD3_2'FBD4'JS_0'La_0'Na_0'Pooled'Si_0'Sv_0		0	bp				0.3	0.75	513620	neg176	0.437259	0.204683		neg	39	182101	265996	513620	120579	141829	433398	479963	332134	153603	347552	271535	147795	275019	281210	425723	254218	356381	280628	200938	130024	89557.8	244196	161074
157.089	4.4638										FBD1'FBD2'FBD3'FBD3_2'FBD4'JS_0'La_0'Na_0'Pooled'Si_0'Sv_0		0	bp				0.15	0.75	511663	pos291	1.26345	0.227575		pos	39	132486	133996	150602	137125	138726	142689	72713.1	129203	75808.3	62598.5	90671.6	106586	151667	172054	166699	253333	154615	227883	132666	201028	193270	135323	148914
187.121	4.00605	C9H17NO3	3	8-Amino-7-oxononanoate	4	Central	KEGG_Metacyc_Lipidmaps	0.218246	-66.3269		FBD1'FBD2'FBD3'FBD3_2'FBD4'JS_0'La_0'Na_0'Pooled'Si_0'Sv_0	8-Amino-7-oxononanoate	0	bp				0.21	0.74	511437	pos292	1.46478	0.00834149	H	pos	39	122434	140116	112521	234204	124778	121941	184102	212587	157077	204781	338050	278110	511437	206795	117892	273135	206309	159755	200652	175257	173487	212060	195314
309.23	3.63375										FBD1'FBD2'FBD3'FBD3_2'FBD4'JS_0'La_0'Na_0'Pooled'Si_0'Sv_0		0	bp				0.19	0.38	511182	pos293	0.734525	0.0613904		pos	39	351890	384679	290383	327499	460863	271832	494659	511182	265736	411504	404824	470692	364484	204555	194783	427536	251307	213674	281134	258370	214817	188327	370800
172.125	4.01297										FBD1'FBD2'FBD3'FBD3_2'FBD4'JS_0'La_0'Na_0'Pooled'Si_0'Sv_0		0	bp				0.12	0.39	509032	pos294	1.18726	0.198862		pos	39	230550	271961	224041	291712	302059	250161	281203	461640	222447	220687	320845	487076	215343	329932	247889	397795	462389	317308	271526	256188	334890	297012	307985
233.91	10.4236										FBD1'FBD2'FBD3'FBD3_2'FBD4'JS_0'La_0'Na_0'Pooled'Si_0'Sv_0		0	bp				0.09	0.16	507661	pos295	0.909472	0.264584		pos	39	507661	466141	417568	393324	453614	426392	354428	409789	449839	421117	461235	336824	462258	419680	451958	411063	395747	395029	429156	449062	387195	363478	378305
230.056	7.08034	C15H21N6O9P	1	&beta;-ketophosphonate	7	0	Metacyc	0.758502	0		FBD1'FBD2'FBD3'FBD3_2'FBD4'JS_0'La_0'Na_0'Pooled'Si_0'Sv_0	&beta;-ketophosphonate	0	bp				0.19	0.62	506237	pos296	1.06528	0.750042	Double-charge	pos	39	45306.4	47770	76015	40974	30052.7	58781.1	45124	45643	51191.2	135731	506237	266624	84774.3	63505.3	47983.4	126292	48926.6	77280.7	64163.6	54336.2	61630.1	46423.9	44982.5
195.913	16.0487				0.2						FBD1'FBD2'FBD3'FBD3_2'FBD4'JS_0'La_0'Na_0'Pooled'Si_0'Sv_0		0	bp				0.12	0.29	505954	neg177	0.852675	0.425891		neg	39	394365	330597	322334	403511	432710	366150	387934	343637	393876	437362	363416	505954	339017	240290	293079	214438	280830	342663	372195	319224	201585	415304	371248
272.126	4.45592	C27H36N4O8	3	Ile-Ser-Tyr-Tyr	3	0	Peptides	-2.68904	-124.421		FBD1'FBD2'FBD3'FBD3_2'FBD4'JS_0'La_0'Na_0'Pooled'Si_0'Sv_0	Ile-Ser-Tyr-Tyr	0	bp				0.16	0.56	505226	pos297	1.31509	0.190433	Double-charge	posneg	39	90533.9	81288.3	87744.2	101632	73582.4	148073	75942.6	109094	101290	128056	505226	457816	122749	220656	116957	174394	96852.5	107429	124389	85736.5	131227	125870	86834.7
222.147	4.51725	C21H40N4O6	7	Ile-Leu-Leu-Ser	3	0	Peptides	-2.89827	-121.374		FBD1'FBD2'FBD3'FBD3_2'FBD4'JS_0'La_0'Na_0'Pooled'Si_0'Sv_0	Ile-Leu-Leu-Ser	0	bp				0.36	0.49	505093	pos298	1.03952	0.745277	Double-charge	pos	39	165756	140754	120120	170941	104885	107239	118293	185351	109622	157954	260331	332080	130791	184392	187109	358092	189495	142723	162134	150284	131072	159745	129745
426.244	3.52927										FBD1'FBD2'FBD3'FBD3_2'FBD4'JS_0'La_0'Na_0'Pooled'Si_0'Sv_0		0	bp				0.17	0.57	504705	pos299	1.12683	0.271244		pos	39	293419	259742	248735	341364	286494	272668	257805	504705	164669	229241	214100	419943	334515	395906	274701	317045	336242	340005	265396	341062	297142	210907	318198
547.497	3.88318										FBD1'FBD2'FBD3'FBD3_2'FBD4'JS_0'La_0'Na_0'Pooled'Si_0'Sv_0		0	bp				0.25	0.56	502311	pos300	1.1092	0.489153		pos	39	314554	235514	338556	502311	234259	200189	488994	341311	131617	119607	100655	126843	447097	251152	253845	260478	439342	305952	358501	356441	270717	213802	421648
178.099	4.3013	C11H14O2	5	Eugenol methyl ether	7	0	KEGG_Metacyc	0.475236	-15.6006	0.475236	FBD1'FBD2'FBD3'FBD3_2'FBD4'JS_0'La_0'Na_0'Pooled'Si_0'Sv_0	Eugenol methyl ether	0	bp		0.1	xC13	0.18	0.53	496086	neg178	1.19001	0.294057	H	negpos	39	269708	194404	197099	259819	210195	236671	121708	197733	187325	151130	198122	213340	253101	483758	329265	338811	250966	306572	217772	301943	267135	229159	269695
86.0368	7.46531	C4H6O2	7	Diacetyl	8	Central	KEGG_Metacyc_HMDB	0.568351	16.6638	0.568351	FBD1'FBD2'FBD3'FBD3_2'FBD4'JS_0'La_0'Na_0'Pooled'Si_0'Sv_0	Diacetyl	0	bp				0.13	0.45	495815	neg179	1.2577	0.0694948	H	neg	39	70470.2	76824.9	73657.5	67659.6	68973.1	66847.7	75495.3	99406.5	77788.3	495815	374844	183866	71258.6	63873	70654.5	87404.4	81113.9	86783.4	103616	90119.7	84156.4	81493.3	84837.2
204.1	4.53443	C9H16O5	2	Diethyl (2R,3R)-2-methyl-3-hydroxysuccinate	7	0	KEGG_Metacyc	0.473011	-19.5598	-2.76069	FBD1'FBD2'FBD3'FBD3_2'FBD4'JS_0'La_0'Na_0'Pooled'Si_0'Sv_0	Diethyl (2R,3R)-2-methyl-3-hydroxysuccinate	0	bp			xNH3x-FA	0.27	0.6	492828	pos301	1.04124	0.847113	H	posneg	39	254082	204366	274944	189618	140654	304489	139897	369230	205675	230490	259327	492828	304786	302154	176828	292068	202765	215135	340535	214871	208228	266072	240110
140.084	4.63379	C8H12O2	10	2-Methyl-6-oxohepta-2,4-dienal	0.1	0	KEGG_Metacyc	0.0779766	-30.9108		FBD1'FBD2'FBD3'FBD3_2'FBD4'JS_0'La_0'Na_0'Pooled'Si_0'Sv_0	2-Methyl-6-oxohepta-2,4-dienal	0	bp	x-FA		xNH3	0.2	0.39	491245	pos302	1.89504	0.057049	H	pos	39	181218	167293	139791	197961	172722	291657	164201	255029	197070	226599	321057	491245	181977	214749	226370	265954	227023	196808	387257	258133	279962	410819	214417
282.168	4.69122				0.1						FBD1'FBD2'FBD3'FBD4'JS_0'La_0'Na_0'Pooled'Si_0'Sv_0		0	bp	x-NH3			0.47	1.73	490159	pos303	1.13599	0.601628		pos	37	151120	149690	103200	165685	129640	193039	109581	89780.4	128605	0	0	23547.5	173145	276683	222579	348018	150191	271641	176944	183873	98133	221974	155587
91.9787	22.0271										FBD1'FBD2'FBD3'FBD3_2'FBD4'JS_0'La_0'Na_0'Pooled'Si_0'Sv_0		0	bp				0.4	0.61	488481	neg180	1.53561	0.267932		neg	39	170632	186616	246355	215078	197200	169921	488481	163801	208935	172973	185824	435611	235740	249223	166699	166643	437306	362015	392313	368127	166461	414112	263650
165.079	9.21409	C9H11NO2	7	L-Phenylalanine	10	Central	KEGG_Metacyc_HMDB	0.65636	0.153126		FBD1'FBD3'FBD3_2'JS_0'La_0'Na_0'Pooled'Si_0'Sv_0	L-Phenylalanine	0	bp				0.17	1.03	488424	pos304	1.18667	0.512386	H	pos	39	69536.5	67077.8	32220.4	142375	27738.9	33792.4	28306.2	49223.7	64932.8	58413.2	124722	76179.5	163249	32135.5	488424	80798.4	26491.9	79933.9	81604.3	54597.6	64149	119634	101664
269.272	3.88886										FBD1'FBD2'FBD3'FBD3_2'FBD4'JS_0'La_0'Na_0'Pooled'Si_0'Sv_0		0	bp				0.31	0.43	487820	pos305	1.00811	0.962899		pos	39	250002	312420	281203	288137	161348	224175	345515	442000	264512	183546	398286	378056	284849	234265	224236	387461	207863	258027	365480	246831	238159	217378	272882
261.23	4.53436										FBD1'FBD2'FBD3'FBD3_2'FBD4'JS_0'Na_0'Pooled'Si_0'Sv_0		0	bp				0.34	1.06	486001	pos306	2.41455	0.439772		pos	39	109629	89553.4	72287.6	253456	71555.5	101663	100015	84682.5	231220	87087.2	46224.7	50172.7	74747	150404	133517	222288	126239	132658	486001	89377.5	80100.2	195571	49011.2
285.23	3.68909	C16H31NO3	1	Myristoylglycine	0.1	0	HMDB	-0.377083	-18.6707		FBD1'FBD2'FBD3'FBD3_2'FBD4'JS_0'La_0'Na_0'Pooled'Si_0'Sv_0	Myristoylglycine	0	bp	x-H2O			0.33	0.48	481929	pos307	1.6239	0.161958	H	pos	39	201146	190131	67994.9	165537	177106	126215	133117	142107	162608	119221	135861	79081.7	156064	137339	211588	252584	219167	120887	246397	188711	310705	423200	450352
710.567	3.71816										FBD1'FBD2'FBD3'FBD3_2'FBD4'JS_0'La_0'Na_0'Pooled'Si_0'Sv_0		0	bp		C44	xC13	0.16	0.25	481384	pos308	0.770709	0.230663		pos	39	307080	459207	315887	321588	358184	357712	383805	405834	382756	396425	333009	426021	291542	352156	355360	369099	337940	391359	314284	237343	282413	290601	360232
368.366	3.39834	C24H48O2	5	Tetracosanoic acid	8	Central	KEGG_Metacyc_Lipidmaps_HMDB	0.62243	-2.68566		FBD1'FBD2'FBD3'FBD3_2'FBD4'JS_0'La_0'Na_0'Pooled'Si_0'Sv_0	Tetracosanoic acid	0	bp		-1.9	xC13	0.26	0.46	481061	neg181	1.99961	0.028038	H	neg	39	74496.7	46735.6	50504	81645.1	32341.4	55428.5	73718.9	41591.9	66272.7	69783.9	98679.4	123665	109760	57167.6	49068	481061	302515	383124	139770	107808	95826.8	101144	129988
594.138	3.53407	C30H26O13	3	Cyanidin 3-O-(6-O-p-coumaroyl)glucoside	7	0	KEGG_Metacyc	0.989062	-13.1839		FBD1'FBD2'FBD3'FBD3_2'FBD4'JS_0'La_0'Na_0'Pooled'Si_0'Sv_0	Cyanidin 3-O-(6-O-p-coumaroyl)glucoside	0	bp				0.23	0.69	480858	neg182	1.19234	0.419801	H	neg	39	191899	182411	152055	178288	165368	143932	93000.5	133050	131005	165043	415317	471660	178096	129775	244998	480858	193922	266456	270934	198713	157961	168363	191212
189.1	5.11679	C8H15NO4	5	(2S)-2-{[1-(R)-Carboxyethyl]amino}pentanoate	3	0	KEGG_Metacyc	0.0946611	-83.1559		FBD1'FBD2'FBD3'FBD3_2'FBD4'JS_0'La_0'Na_0'Pooled'Si_0'Sv_0	(2S)-2-{[1-(R)-Carboxyethyl]amino}pentanoate	0	bp				0.2	0.21	476797	pos309	0.608908	0.0626383	H	pos	39	345032	253562	369719	183054	182498	206409	196022	226040	215328	188683	226637	227386	182439	268032	195370	216090	177640	171294	207395	179184	203035	224965	179201
208.087	4.3676	C17H28N4O6S	1	Cys-Thr-Pro-Pro	0.1	0	Peptides	0.679723	-220.542		FBD1'FBD2'FBD3'FBD3_2'FBD4'JS_0'La_0'Na_0'Pooled'Si_0'Sv_0	Cys-Thr-Pro-Pro	0	bp	xCl			0.26	0.64	475830	neg184	0.745319	0.482324	Double-charge	neg	39	122908	101630	243287	84938.9	67226	206612	110828	82983.8	105903	113284	475830	359887	259040	253509	130131	190441	84534.8	120309	85019.7	102975	160685	86493.8	74477.9
172.074	9.97511	C8H12O4	4	[FA dioxo(8:0)] 4,7-dioxo-octanoic acid	7	0	Lipidmaps	0.890019	32.44	0.890019	FBD1'FBD2'FBD3'FBD3_2'FBD4'JS_0'La_0'Na_0'Pooled'Si_0'Sv_0	[FA dioxo(8:0)] 4,7-dioxo-octanoic acid	0	bp		0.5	xC13x-CO2	0.2	0.56	472452	neg186	1.20149	0.68148	H	neg	39	147851	76650.5	86336.3	144225	65345.7	107625	77834.4	74290.1	59405.6	111701	96946.6	82456.1	71706.7	115359	147506	136547	96601.9	77654.4	205230	77606	90632.6	419156	451460
163.913	14.1807										FBD1'FBD2'FBD3'FBD3_2'FBD4'JS_0'La_0'Na_0'Pooled'Si_0'Sv_0		0	bp			xS34xACN	0.26	0.26	472434	pos310	0.87886	0.410182		pospospospos	39	321787	347071	271837	298941	295301	327941	207097	351039	275505	415889	472434	349845	290949	264401	255944	280908	228632	237532	273325	217816	335598	228025	297447
707.504	24.4652										FBD2'FBD3'FBD3_2'JS_0'La_0'Si_0		0	bp				1.06	1.55	469642	pos311	0.192822	0.294297		pospos	39	59877.6	303669	60833.7	10483.8	146553	140727	10114.7	4461.66	6368.51	48933.4	12145.5	20553.7	7599.14	31307.3	89755.1	68405.8	171495	103676	20751.2	36952.9	24125.9	389263	7242.48
216.1	10.9108	C21H28N4O6	4	Leu-Trp-Asp	7	0	Peptides	-2.57261	8.34732		FBD1'FBD3_2'FBD4'La_0'Na_0'Pooled	Leu-Trp-Asp	0	bp				0.18	1.05	467500	neg187	71.0975	0.00679876	Double-charge	neg	34	5996.46	5056.66	6758.43	0	6042.44	5470.14	0	6174.52	6359.87	4503.7	7671.9	5031.83	11452.7	11362.3	6111.8	6868.29	0	5677.92	467500	354381	444476	14337.1	4599.66
199.194	3.98099	C12H25NO	1	Dodecanamide	7	0	KEGG_Lipidmaps	0.470225	-9.27066		FBD1'FBD2'FBD3'FBD3_2'FBD4'JS_0'La_0'Na_0'Pooled'Si_0'Sv_0	Dodecanamide	0	bp			x-NH3	0.53	0.53	463303	pos313	0.990976	0.921869	H	pos	39	244388	187313	207668	171447	189969	196747	203527	463303	221563	189756	208912	342747	185207	177295	188091	174566	250965	191055	200018	221026	212555	154844	200274
180.151	23.3738	C12H20O	2	[FA (12:3)] 3,6,8-dodecatrien-1-ol	3	0	Lipidmaps	0.028086	79.8577	0.0558405	FBD1'FBD2'FBD3'FBD3_2'FBD4'JS_0'La_0'Na_0'Pooled'Si_0'Sv_0	[FA (12:3)] 3,6,8-dodecatrien-1-ol	0	bp		0	x-H2OxC13xACN	0.1	0.15	463217	pos314	0.970664	0.544212	H	pospos	39	369196	423217	394494	376193	397380	382207	351138	371451	463217	385397	406655	398327	385474	391323	402471	382763	345886	344474	391971	372628	387490	391536	395490
322.142	4.21421	C17H22O6	2	Tetraneurin A	7	0	KEGG	1.31987	-35.4927		La_0'Pooled	Tetraneurin A	0	bp		-1.3	xC13	0.24	1.73	463089	neg188	406.085	0.005239	H	neg	13	0	0	0	0	0	0	0	0	0	0	0	0	0	0	0	0	0	0	390821	463089	364345	5283	0
243.22	3.90526	C14H29NO2	2	[FA amino(14:0)] 2-amino-tetradecanoic acid	7	0	Lipidmaps	-0.0909543	-29.3027	-0.0909543	FBD1'FBD2'FBD3'FBD3_2'FBD4'JS_0'La_0'Na_0'Pooled'Si_0'Sv_0	[FA amino(14:0)] 2-amino-tetradecanoic acid	0	bp				0.22	0.43	460992	pos315	1.2895	0.0835637	H	pos	39	172554	198778	186686	183242	158562	271820	194579	436503	341790	187369	253442	427836	460992	203123	270000	271644	231310	230842	275334	230495	213736	269290	222167
150.105	4.33926	C10H14O	26	[PR] Perillyl aldehyde	0.1	0	KEGG_Metacyc_Lipidmaps_HMDB	0.326202	-23.7691	0.359512	FBD1'FBD2'FBD3'FBD3_2'FBD4'JS_0'La_0'Na_0'Pooled'Si_0'Sv_0	[PR] Perillyl aldehyde	0	bp	x-H2O			0.09	0.35	460669	pos316	1.80783	0.00104704	H	posneg	39	249816	266446	209311	379574	265549	209421	168138	270571	217687	195638	396651	383085	306725	269975	321890	360501	366370	263959	440555	460669	410489	248685	314179
119.949	14.1893	H3O9P3	1	Trimetaphosphate	8	Central	KEGG_Metacyc	-1.4179	-39.1523		FBD1'FBD2'FBD3'FBD3_2'FBD4'JS_0'La_0'Na_0'Pooled'Si_0'Sv_0	Trimetaphosphate	0	bp			xS34x2-mer	0.06	0.49	459922	neg190	0.977683	0.831417	Double-charge	neg	39	257881	255243	231458	273786	232741	228373	201648	288405	209472	435021	459922	409475	244856	189251	201615	68471.4	204275	193850	260224	198961	268780	220871	285116
249.044	9.89239										FBD1'FBD2'FBD3'FBD3_2'FBD4'JS_0'La_0'Na_0'Pooled'Si_0'Sv_0		0	bp				0.31	0.5	458678	pos318	1.59582	0.0371497		pospos	39	298242	190564	210953	348505	158960	264766	398307	340917	160576	298891	208373	458678	173807	271729	328893	327128	377553	411006	398309	351979	366401	435407	413985
123.08	4.43322										FBD1'FBD2'FBD3_2'La_0'Na_0'Pooled'Si_0'Sv_0		0	bp				0.26	1.23	454272	pos320	1.67602	0.35326		pos	39	71553.7	49248	42203.4	135687	51126.2	45128	67357.9	308819	69144.2	96910.5	52363.1	39552.6	46943.5	52814.7	241090	58934.2	50473.9	454272	152056	64920.8	56223.6	74814.4	53624.2
376.338	4.35963				0.2						FBD1'FBD2'FBD3'FBD3_2'FBD4'JS_0'La_0'Na_0'Pooled'Si_0'Sv_0		0	bp				0.39	0.43	453387	pos321	0.822573	0.562591		pos	39	350272	401060	197142	282975	226913	149736	217152	405677	355235	357326	453387	389064	230351	166257	127160	157705	223297	211346	384038	228732	167419	187317	237986
136.074	8.12712	C5H12O4	2	D-Apiitol	7	0	KEGG_Metacyc	0.492276	-17.3438		FBD1'FBD2'FBD3'FBD3_2'FBD4'JS_0'La_0'Na_0'Pooled'Sv_0	D-Apiitol	0	bp			xNa+	0.18	0.91	452746	pos322	0.945602	0.861251	H	pos	39	120043	142919	247968	115456	89193.9	176492	109353	107604	281486	128194	442946	415089	223134	211415	259545	232422	101120	177844	141772	121511	219853	108754	174634
249.044	11.4632										FBD1'FBD2'FBD3'FBD3_2'FBD4'JS_0'La_0'Na_0'Pooled'Si_0'Sv_0		0	bp				0.38	0.56	450255	pos323	1.7268	0.0742111		pos	39	212682	124440	101745	261491	88489.9	168852	288434	252424	83010.5	260355	250081	450255	95746.1	136327	198584	204019	293070	308871	276440	235160	246236	305601	279206
134.086	4.58129										FBD1'FBD2'FBD3'FBD3_2'Na_0'Pooled		0	bp				0.2	1.67	448854	pos324	0.51284	0.431272		pos	36	233773	262008	156177	329632	256995	248013	277969	291886	252142	77438.5	100917	144896	291657	44951.5	38994.6	344598	19160.7	24162.9	326177	8173.23	0	21331.8	226336
596.394	3.45733	C33H56O9	1	[ST (3:0)] 26-O-[beta-D-glucopyranosyl]-25R-furostan-3beta,22alpha,26-triol	7	0	Lipidmaps	2.63275	-15.6963		FBD1'FBD2'FBD3_2'FBD4'JS_0'La_0'Na_0'Si_0'Sv_0	[ST (3:0)] 26-O-[beta-D-glucopyranosyl]-25R-furostan-3beta,22alpha,26-triol	0	bp				0.47	0.96	447488	pos325	0.716229	0.210123	H	pos	37	178111	202881	114725	205550	182240	94318.9	81162.4	143725	0	124758	187155	288618	127550	183856	189715	447488	195339	206722	140376	119536	95135	129778	173641
475.299	4.44337	C21H41N5O7	1	Netilmicin	4.5	0	KEGG	-2.82421	0		FBD1'FBD2'FBD3'FBD3_2'FBD4'JS_0'La_0'Na_0'Pooled'Si_0'Sv_0	Netilmicin	0	bp				0.35	0.57	445771	pos326	0.932769	0.773325	H	pos	39	203998	105399	190524	168322	90270.3	202237	91094.7	122885	137519	191776	445771	396550	305615	197240	200556	411330	107107	284494	159416	184594	122301	182776	136142
245.235	25.2362										FBD1'FBD2'FBD3'FBD3_2'FBD4'JS_0'La_0'Na_0'Pooled'Si_0'Sv_0		-9.1148e-06	bp		C15	xC13	0.06	0.07	444520	pos327	0.925731	0.221506		pospos	39	406734	419909	363455	376874	380896	371204	360563	352489	393003	396310	384139	382810	377199	379021	377773	369310	379660	415269	375999	363949	361762	373462	390162
917.611	3.4156				0.1						FBD1'FBD2'FBD3'FBD3_2'FBD4'JS_0'La_0'Na_0'Pooled'Si_0'Sv_0		0	bp	xC13			0.23	0.6	441580	neg191	1.21143	0.180663		neg	39	184527	170797	133485	160671	113917	176137	101058	112808	219734	95728	404690	441580	209443	306381	149954	205477	144021	319710	225151	192513	174492	189066	158202
446.141	3.7902	C16H26N6O5S2	1	Cys-Met-Gly-His	0.1	0	Peptides	-0.105634	-322.141		FBD1'FBD2'FBD3'FBD3_2'FBD4'JS_0'La_0'Na_0'Si_0'Sv_0	Cys-Met-Gly-His	0	bp	xC13			1.24	1.24	439311	pos328	0.895437	0.348148	H	pos	34	172015	169740	144210	173759	164577	172277	142438	219354	149579	137969	305858	314860	140960	113207	292427	439311	145438	241904	169554	139867	125730	210353	175003
307.163	6.91609										FBD1'FBD2'FBD3'FBD4'JS_0'La_0'Na_0'Sv_0		0	bp				0.43	1.6	438044	pos329	0.959209	0.820073		pos	37	253646	149295	205409	137502	109456	193834	274917	146245	209016	0	5102.88	91755.7	320287	434334	179039	438044	168653	355275	193202	171394	218939	304197	121542
684.428	3.95899										FBD1'FBD2'FBD3'FBD3_2'FBD4'JS_0'La_0'Na_0'Pooled'Si_0'Sv_0		0	bp				0.18	0.7	434795	pos330	0.651181	0.188244		pos	39	163274	166345	165827	190547	160205	107037	290188	313779	176569	227514	144400	265876	135660	191635	310244	434795	181936	329965	156991	110106	55527.6	262911	175217
144.094	4.41723										FBD1'FBD2'FBD3'FBD3_2'FBD4'JS_0'La_0'Na_0'Pooled'Si_0'Sv_0		0	bp				0.16	0.34	434179	pos332	1.1878	0.431038		pos	39	247767	256938	221281	257113	222637	270645	134694	273870	200484	152572	180261	252498	251789	350783	304084	226336	328848	312189	203715	363409	295206	255624	263186
273.903	11.1733				0.2						FBD1'FBD2'FBD3'FBD3_2'FBD4'JS_0'La_0'Na_0'Pooled'Si_0'Sv_0		0	bp				0.13	0.21	432288	pos333	1.09014	0.387074		pos	39	415992	348980	318080	320368	351919	357009	251873	383026	337713	348507	337317	289245	317536	337142	371953	381139	287011	295066	384374	420399	375903	296464	323132
460.265	3.77712	C19H36N6O7	6	Ala-Lys-Lys-Asp	0.1	0	Peptides	2.04901	-323.603		FBD1'FBD2'FBD3'FBD3_2'FBD4'JS_0'La_0'Na_0'Pooled'Si_0'Sv_0	Ala-Lys-Lys-Asp	0	bp	xC13			0.25	0.53	430439	pos334	1.45817	0.0140473	H	pos	39	187821	158888	161086	255520	158344	209524	207952	289588	430439	206631	239099	151928	162988	208300	276562	204475	286446	393022	274830	230232	235391	416239	140471
307.227	23.3379				0.2						FBD1'FBD2'FBD3'FBD3_2'FBD4'JS_0'La_0'Na_0'Pooled'Si_0'Sv_0		0	bp				0.11	0.27	429506	neg196	1.07044	0.250693		neg	39	358881	364368	315649	352085	385414	223280	380824	349090	355225	352493	351964	350616	348094	351705	408846	340693	340615	358506	378260	365128	368695	354319	412963
206.167	6.3693	C14H22O	5	[PR] (+)-15-nor-4-thujopsen-3-one	7	0	Lipidmaps	0.683026	37.1987	0.707279	FBD1'FBD2'FBD3'FBD3_2'FBD4'JS_0'La_0'Na_0'Pooled'Si_0'Sv_0	[PR] (+)-15-nor-4-thujopsen-3-one	0	bp				0.19	0.67	427799	neg197	0.991589	0.932598	H	neg	39	130048	98830	111517	78971.2	105985	87209.7	108473	96627	135237	194755	253682	427799	97977.5	180300	86637.2	301674	131282	168856	113856	120719	102956	76338.9	89099.2
163.06	13.7704										FBD1'FBD2'FBD3'FBD3_2'FBD4'JS_0'La_0'Na_0'Pooled'Si_0'Sv_0		0	bp				0.19	0.41	426790	pos335	1.30832	0.361613		pospos	39	167025	206865	276961	381945	223103	180525	324140	180370	196460	293834	216686	332061	281144	293759	183651	196305	326043	317856	303302	366678	181544	289538	426790
249.087	3.68339										FBD1'FBD2'FBD3_2'FBD4'JS_0'La_0'Na_0'Pooled'Si_0'Sv_0		0	bp				0.11	0.87	423069	neg200	1.427	0.472873		neg	39	236393	72880.6	141891	350688	108307	145558	106069	330268	59825	85955.7	150597	156758	326413	186460	161591	113397	143718	73840.5	284948	273903	84958	236390	379745
277.189	4.37381							-5.01653			FBD1'FBD2'FBD3'FBD3_2'FBD4'JS_0'La_0'Na_0'Pooled'Si_0'Sv_0		0	bp				0.23	0.57	420579	pos336	1.33847	0.151527		pos	39	86849.3	131583	95103	153664	148410	100318	67386	148511	179630	126239	420579	265691	233806	104670	85248.4	123560	112150	211782	163628	142434	113596	122846	132917
163.06	15.0374										FBD1'FBD2'FBD3'FBD3_2'FBD4'JS_0'La_0'Na_0'Pooled'Si_0'Sv_0		0	bp				0.19	0.4	418026	pos338	1.40323	0.296996		pos	39	162000	206865	250381	364597	209866	179419	338470	171850	199736	288224	212844	280274	248164	281135	183651	186359	296901	281237	297948	388202	182795	278287	418026
163.06	16.1977										FBD1'FBD2'FBD3'FBD3_2'FBD4'JS_0'La_0'Na_0'Pooled'Si_0'Sv_0		0	bp				0.19	0.38	418026	pos339	1.27571	0.425931		pos	39	159841	200832	267306	362651	198402	193814	304161	168378	197867	288224	212996	281808	239513	281135	176641	186359	276193	277947	280158	355128	165834	268121	418026
594.157	3.65073	C27H30O15	17	[Fv] Safflor yellow A	0.1	0	Lipidmaps	-2.52739	-9.56719		FBD1'FBD2'FBD3'FBD3_2'FBD4'JS_0'La_0'Na_0'Si_0'Sv_0	[Fv] Safflor yellow A	0	bp	xC13			0.4	0.51	417743	pos340	1.17874	0.657389	H	pos	38	194886	186529	157726	277003	194642	231786	167794	169793	161616	158052	366314	373308	182136	172381	218891	417743	210895	321617	334469	164539	136499	229549	228761
521.231	3.59984	C24H35N5O6S	4	Cys-Leu-Thr-Trp	3	0	Peptides	0.546394	-177.79		FBD1'FBD3'JS_0'Na_0'Si_0'Sv_0	Cys-Leu-Thr-Trp	0	bp				0.42	1.73	416746	pos341	1.24325	0.789871	H	pos	34	245862	128141	58305.5	89001.7	172075	0	177822	158207	60579.1	0	0	123971	0	78257.3	153321	262794	177847	174925	76386.5	393344	67736.2	416746	382411
183.057	10.1943	C5H13NO4S	1	Choline sulfate	7	0	KEGG_Metacyc	0.202343	17.5432		JS_0'La_0'Na_0'Pooled'Sv_0	Choline sulfate	0	bp				0.23	1.49	414949	pos342	0.858966	0.885176	H	pos	35	79215.9	8307.64	0	76144.7	0	23294.6	10229.1	33647.7	0	98840.1	30949.6	20967.7	21560.6	0	8729.91	35569.2	17024.7	16253.4	26435.6	21432.8	27311.3	308412	331571
295.911	10.0769										FBD1'FBD2'FBD3'FBD3_2'FBD4'JS_0'La_0'Na_0'Pooled'Si_0'Sv_0		0	bp				0.11	0.24	413208	neg202	1.0093	0.866667		negpospos	39	378229	381920	356878	342767	374061	404323	276775	365802	353315	385314	364529	236633	340184	333276	359322	356097	312364	321346	364237	353630	409551	281348	326288
72.0575	4.32376	C4H8O	4	Butanal	8	Central	KEGG_Metacyc_HMDB	-0.521059	-36.1091	-0.45167	FBD1'FBD2'FBD3'FBD3_2'FBD4'JS_0'La_0'Na_0'Pooled'Si_0'Sv_0	Butanal	0	bp			x2-mer	0.18	0.78	412982	pos343	1.18631	0.308789	H	pos	39	47893.4	57110.5	38210.4	67366.4	52667.7	40413.5	50555.6	64235.4	58274.7	31273.6	130203	127444	23382.9	20458.7	75505.2	131881	114324	112084	65148.8	57952.5	46794.6	208338	277220
190.136	3.99658				0.2						FBD1'FBD2'FBD3'FBD3_2'FBD4'JS_0'La_0'Na_0'Pooled'Si_0		0	bp				0.23	0.94	409758	pos345	1.25547	0.213076		pos	39	76033.6	119808	95509.9	202465	109226	109080	178733	136329	63833.6	132372	146346	117826	102062	101682	85256.6	305778	284499	81990.7	139671	123984	102129	113097	135377
214.085	4.66797										FBD1'FBD2'FBD3'FBD3_2'FBD4'JS_0'La_0'Na_0'Pooled'Si_0'Sv_0		0	bp				0.23	0.55	409166	neg203	3.27166	0.0144772		neg	39	89964.8	70953.7	95435.7	72530.9	88801.8	124928	133271	110725	118951	112181	409166	307321	117087	136997	115132	114815	95384.2	76812.1	327619	278685	232399	107757	98791.6
273.903	12.4505				0.2						FBD1'FBD2'FBD3'FBD3_2'FBD4'JS_0'La_0'Na_0'Pooled'Si_0'Sv_0		0	bp				0.16	0.29	403839	pos346	1.10744	0.128595		pos	39	332896	355753	306211	281900	342178	351728	224701	338156	322680	332992	321881	245768	303184	326617	330018	335211	357825	273744	382222	375188	344335	212539	237487
270.17	4.52817										Na_0'Pooled		0	bp				0.5	1.73	403828	pos347	22.9702	0.42265		pos	16	0	0	0	0	0	0	29828.1	0	0	0	0	0	0	0	0	0	0	0	68910.6	0	0	288217	269282
202.045	11.6985										FBD1'FBD3_2'FBD4'La_0'Na_0'Pooled'Sv_0		0	bp				0.45	1.39	403538	pos348	1.58042	0.31573		pospos	39	57225.8	43147	16363.9	51908.9	11506.5	16132.4	279691	59889.3	5229.78	103464	27048.1	172186	78442.1	20282	39038.7	403538	28279.7	33254.6	45225.3	92349.9	46917.5	63412.6	45303
91.9787	13.5569										FBD1'FBD2'FBD3'FBD3_2'FBD4'JS_0'La_0'Na_0'Pooled'Si_0'Sv_0		0	bp				0.42	0.62	402329	neg204	1.52224	0.292422		neg	39	132893	145701	195329	128403	174463	139336	401585	141149	161233	131515	154764	345588	200463	218729	140090	132299	385102	302904	337604	248644	135175	355493	182222
250.12	3.76569	C14H18O4	4	ubiquinone-1	7	0	Metacyc_HMDB	-0.271371	-35.7922	-1.63071	FBD1'FBD2'FBD3'FBD3_2'FBD4'JS_0'La_0'Na_0'Pooled'Si_0'Sv_0	ubiquinone-1	0	bp				0.14	0.3	398048	pos349	1.11935	0.169699	H	pos	39	202080	228466	237442	186506	195208	187222	222157	388920	259870	252041	266439	234389	202530	192608	183505	318799	345250	208309	226825	266697	254188	167224	225452
335.904	10.1264										FBD1'FBD2'FBD3'FBD3_2'FBD4'JS_0'La_0'Na_0'Pooled'Si_0'Sv_0		0	bp				0.12	0.19	397370	neg205	0.881709	0.311605		neg	39	397370	361933	334485	341582	371080	346711	253726	369316	351135	383551	375620	265333	290751	365514	373063	378289	294208	303675	270231	316613	377559	292404	347297
263.188	3.99436	C16H25NO2	4	Tramadol	3	0	KEGG	-0.181485	-56.8471		FBD1'FBD2'FBD3'FBD3_2'FBD4'JS_0'La_0'Na_0'Pooled'Si_0'Sv_0	Tramadol	0	bp				0.25	0.58	396577	pos351	1.38729	0.220086	H	pos	39	173646	144402	157984	167406	227710	182155	136808	317951	290403	118625	262619	396577	104113	144785	160246	155157	187895	165171	167629	205367	287400	61221	236824
170.094	6.93747	C9H14O3	2	Furfural diethyl acetal	0.1	0	KEGG	1.12802	26.8438	-2.78156	FBD1'FBD2'FBD3'FBD3_2'FBD4'JS_0'La_0'Na_0'Pooled'Si_0'Sv_0	Furfural diethyl acetal	0	bp	x-NH3		x-H2O	0.33	0.57	395123	pos353	2.49581	0.0440162	H	pos	39	116898	115913	114148	120842	73479.4	121928	115803	147827	162680	172086	287156	334212	55241.2	106278	139657	144611	168075	227428	354857	224767	286320	170884	155104
200.098	24.3221	C17H28N4O7	5	Pro-Thr-Pro-Ser	7	0	Peptides	-0.513887	42.4392		FBD1'FBD2'FBD3'FBD3_2'FBD4'JS_0'La_0'Na_0'Pooled'Si_0'Sv_0	Pro-Thr-Pro-Ser	0	bp				0.06	0.29	393661	neg206	1.13033	0.0799045	Double-charge	negneg	39	336053	306545	288646	393661	332308	361293	373357	321487	343151	387260	289302	322721	275545	294786	327226	337968	355678	324799	366006	346065	340537	196344	323284
182.131	4.02991	C11H18O2	12	[FA (11:2)] 2E,4E-undecadienoic acid	7	0	Lipidmaps	0.458143	-27.2468	0.458143	FBD1'FBD2'FBD3'FBD3_2'FBD4'JS_0'La_0'Na_0'Pooled'Si_0'Sv_0	[FA (11:2)] 2E,4E-undecadienoic acid	0	bp				0.13	0.66	393191	pos354	1.69762	0.145624	H	pos	39	92160.7	95808.6	107340	101872	99317.3	210647	107594	180629	393191	79442.4	285081	165781	86695.8	136192	151205	129869	147794	242311	226905	135716	138702	320971	125140
238.193	3.77725	C15H26O2	9	[FA (15:0)] 3-pentadecynoic acid	7	0	Lipidmaps	-0.111089	-13.2811		FBD1'FBD2'FBD3'FBD3_2'FBD4'JS_0'La_0'Na_0'Pooled'Si_0'Sv_0	[FA (15:0)] 3-pentadecynoic acid	0	bp				0.46	0.75	392358	pos355	1.0255	0.954176	H	pos	39	26471.6	114055	55938.1	38319.1	43083.2	101976	66456.7	102914	244320	54495.6	152633	105156	49415.2	24617.5	117322	95456.4	152157	194910	65382.4	68696.8	67395.6	155124	114509
157.95	14.7123										FBD1'FBD2'FBD3'FBD3_2'FBD4'JS_0'La_0'Na_0'Pooled'Si_0'Sv_0		0	bp				0.35	0.51	389598	neg207	1.42577	0.24735		negneg	39	143648	174712	211839	162851	179716	165126	360698	151516	168909	139744	171112	341790	214475	210251	142359	171128	355342	295017	337817	242696	175428	327471	190736
199.157	4.10977	C11H21NO2	1	2-Hexenoylcholine	0.1	0	HMDB	0.335691	-104.73		FBD1'FBD2'FBD3'FBD3_2'FBD4'JS_0'La_0'Na_0'Pooled'Si_0'Sv_0	2-Hexenoylcholine	0	bp	x-FA			0.2	0.42	388429	pos356	1.57195	0.0564609	H	pos	39	65037.9	85035.9	77450.7	118285	82499.7	69329.1	86716	128919	70564.1	108038	203240	167186	189113	149124	74364.5	214043	256356	125516	138268	123892	95496.6	145764	130296
177.137	15.2998										FBD1'FBD2'FBD3'FBD3_2'FBD4'La_0'Pooled'Si_0'Sv_0		0	bp				0.26	1.12	385960	pos357	0.949438	0.921196		pos	39	8234.58	3562.08	2242.16	3371.41	2946.52	4466.81	16464.3	6539.18	5373.85	4615.25	3414.11	4598.88	3276.04	2039.76	2781.69	17318.3	3103.26	4335.19	6995.7	3547.19	2786.1	41874.2	79095.7
188.105	9.89023	C9H16O4	2	Azelaic acid	4.5	0	KEGG_Metacyc_Lipidmaps_HMDB	0.950986	30.6325	0.950986	FBD1'FBD2'FBD3'FBD3_2'FBD4'JS_0'La_0'Na_0'Pooled'Si_0'Sv_0	Azelaic acid	0	bp		1.6	xC13	0.18	0.38	383017	neg208	1.72208	0.0718996	H	neg	39	154198	122565	225386	307415	135654	254218	174668	183856	194169	68028.7	103118	125315	247529	346640	202785	351304	172291	250132	358684	278898	227158	266911	383017
236.118	3.96241										FBD1'FBD2'FBD3'FBD3_2'FBD4'JS_0'La_0'Na_0'Pooled'Si_0'Sv_0		0	bp				0.16	0.65	380489	neg209	0.979341	0.92913		neg	39	83588.8	64851.1	127613	67735	49318.1	103516	75161.1	74896.9	52774.3	139499	380489	363192	136894	150815	53881.8	134970	77700	57449.6	86496.7	84632.7	99220.9	46529.6	73209.3
302.193	4.68971				0.1						FBD1'FBD2'FBD3'FBD4'JS_0'La_0'Na_0'Pooled'Si_0'Sv_0		0	bp	xC13			0.15	1.73	379938	neg210	0.966634	0.782172		neg	37	213773	187026	243805	197228	180782	273351	379938	212496	324017	0	22366.8	0	233821	272227	175669	252530	174973	182521	233873	173608	215616	234164	179630
226.193	3.79672	C14H26O2	12	(9Z)-Tetradecenoic acid	7	0	KEGG_Lipidmaps_HMDB	0.0552878	-15.9464		FBD1'FBD2'FBD3'FBD3_2'FBD4'JS_0'La_0'Na_0'Pooled'Si_0'Sv_0	(9Z)-Tetradecenoic acid	0	bp				0.21	0.65	378195	pos360	2.48383	0.094532	H	pos	39	103293	104811	83870.1	113206	102692	203859	127425	150036	378195	94559.7	334901	157566	114185	64774.7	192880	237354	163929	245730	176004	336738	212472	282137	132347
418.308	3.54701	C26H42O4	10	[ST (3:0)] (5Z,7E)-(1S,3R,24R)-22-oxa-9,10-seco-5,7,10(19)-cholestatriene-1,3,24-triol	7	0	Lipidmaps	-0.457304	-12.7711		FBD1'FBD2'FBD3'FBD3_2'FBD4'JS_0'La_0'Na_0'Pooled'Si_0'Sv_0	[ST (3:0)] (5Z,7E)-(1S,3R,24R)-22-oxa-9,10-seco-5,7,10(19)-cholestatriene-1,3,24-triol	0	bp		5	xC13	0.24	0.46	376857	pos361	1.6698	0.0192756	H	pos	39	151617	190219	226314	203128	114952	181315	236718	176712	154590	43727.4	124084	102579	170731	183902	175655	271762	297278	255176	323986	322844	301866	127922	217955
251.137	9.61182	C21H38N6O8	5	Asp-Leu-Lys-Gln	3	0	Peptides	-2.74726	-66.4616		FBD1'FBD2'FBD3'FBD3_2'FBD4'JS_0'La_0'Na_0'Pooled'Si_0'Sv_0	Asp-Leu-Lys-Gln	0	bp				0.17	0.64	376189	pos362	0.845599	0.496991	Double-charge	pos	39	160180	153338	260873	120927	100162	227678	181361	108768	149482	55521.4	280233	306672	376189	193904	197290	350089	137356	208010	155931	139552	190223	157786	142013
162.068	4.07137	C10H10O2	11	Methyl cinnamate	0.1	0	KEGG_Metacyc	0.100999	-26.7012	0.100999	FBD1'FBD2'FBD3'FBD3_2'FBD4'JS_0'La_0'Na_0'Pooled'Si_0'Sv_0	Methyl cinnamate	0	bp	xMSnoise			0.21	0.68	372927	pos364	1.68821	0.0328241	H	posneg	39	123376	151058	147037	118837	145856	145766	133747	349939	104370	92859	161424	244013	189075	141882	113294	251008	263625	188915	280255	218927	212348	123613	210902
343.345	3.93747										FBD1'FBD2'FBD3'FBD3_2'FBD4'JS_0'La_0'Na_0'Pooled'Si_0'Sv_0		0	bp				0.3	0.41	370895	pos365	0.954545	0.801047		pos	39	226219	177170	206157	161647	116133	196847	145900	159407	199404	66886.4	145886	162954	191814	228700	155057	370895	183737	233098	254389	163794	163656	200729	161814
157.95	21.5843										FBD1'FBD2'FBD3'FBD3_2'FBD4'JS_0'La_0'Na_0'Pooled'Si_0'Sv_0		0	bp				0.3	0.44	370865	neg211	1.3343	0.356465		neg	39	173616	183018	221491	171578	188817	172176	370865	156913	217734	150196	184360	336022	235979	221313	168220	160846	362173	276062	320597	301385	149413	312095	229720
287.173	3.97369	C40H46O3	1	18'-hydroxy-&chi;,&chi;-caroten-18-oate	7	0	Metacyc	2.35503	-0.662025		FBD1'FBD2'FBD3'FBD3_2'FBD4'JS_0'La_0'Na_0'Pooled'Si_0'Sv_0	18'-hydroxy-&chi;,&chi;-caroten-18-oate	0	bp				0.27	0.46	367520	pos366	1.13532	0.729424	Double-charge	pos	39	122019	130064	218993	150946	124856	153315	159801	146358	144785	146757	305896	367520	155847	129697	160286	174436	137145	138823	272931	128046	133847	127214	160748
386.186	3.7817										FBD1'FBD4'JS_0'La_0'Na_0'Si_0'Sv_0		0	bp					1.09	366522	pos367	1.29745	0.354899		posneg	27	91682.4	189530	117097	124969	277102	0	95160.3	248114	0	152178	98505	0	140020	194781	145911	249943	217302	173406	131391	212690	172707	246226	229679
152.084	4.31647	C9H12O2	4	3-Isopropylcatechol	0.1	0	KEGG	0.209378	-37.4726		FBD1'FBD2'FBD3'FBD3_2'FBD4'JS_0'La_0'Na_0'Pooled'Si_0'Sv_0	3-Isopropylcatechol	0	bp	x-H2O			0.27	0.52	364543	pos368	2.83699	0.0665255	H	pos	39	96764.6	83420.5	105367	126689	95801.2	116546	123469	137542	141993	180375	202941	227933	312371	157505	119992	179170	141751	132270	364543	241215	204352	147341	122876
246.239	6.22414				0.2						FBD1'FBD2'FBD3'FBD3_2'FBD4'JS_0'La_0'Na_0'Pooled'Si_0'Sv_0		0	bp				0.53	0.71	364103	pos369	2.55947	0.175045		pos	39	45578.7	82985.2	29159.7	90554	48059.3	38053.7	51015.6	131389	152801	364103	293607	240805	57120.2	33056.4	44575.9	63192.4	56362.5	81902.8	216805	97890.8	88993.2	102041	98822.7
696.573	3.78229							4.66352			FBD1'FBD2'FBD3'FBD3_2'FBD4'JS_0'La_0'Na_0'Pooled'Si_0'Sv_0		0	bp				0.37	0.43	364094	neg212	0.501984	0.0591977		neg	39	194630	159576	116753	235790	176153	120751	126619	245401	140075	184556	161318	315717	131730	161092	148218	128422	263880	243113	93515.1	63614	79284.4	166260	292408
156.094	4.18868	C12H12	4	1,6-Dimethylnaphthalene	7	0	KEGG	0.443303	-22.4981	0.443303	FBD1'FBD2'FBD3'FBD3_2'FBD4'JS_0'La_0'Na_0'Pooled'Si_0'Sv_0	1,6-Dimethylnaphthalene	0	bp				0.18	0.32	364090	pos370	1.16811	0.160562	H	pos	39	168816	157731	203849	161157	173164	164134	129116	255346	215295	121195	210930	237590	152036	202185	197583	145276	226507	188985	202828	204088	212644	149151	200710
200.069	6.96024										FBD1'FBD2'FBD3'FBD3_2'FBD4'JS_0'La_0'Na_0'Pooled'Si_0'Sv_0		0	bp			x-CO2	0.21	0.71	364016	neg213	2.16532	0.0208115		neg	39	110483	85655	148446	106097	77524.9	159417	146929	199998	175147	364016	244566	179053	87358.5	61616.4	87521.1	179004	76966.5	129433	286068	265446	194621	113441	134301
240.067	6.10253										FBD1'FBD2'FBD3'FBD3_2'FBD4'JS_0'La_0'Na_0'Pooled'Si_0'Sv_0		0	bp				0.25	0.79	363177	neg214	2.02678	0.382075		neg	39	83055	64593.8	133804	51327.6	95544.9	57444.1	188382	115892	157536	306427	304601	324057	48908.6	96902	76217.6	128869	174264	176894	106552	363177	100716	138926	92172
323.186	9.85924	C36H54O10	1	Abrusoside A	3	0	KEGG	0.963949	59.4289		Pooled	Abrusoside A	0	bp				0.21	1.73	361486	pos371	0	0.42265	Double-charge	pos	15	6060.36	0	0	0	0	0	16682.9	0	0	0	0	0	0	0	0	7326.95	0	0	0	0	0	34655.1	72255.6
216.136	3.92083	C11H20O4	1	[FA (11:0/2:0)] Undecanedioic acid	3	0	Lipidmaps_HMDB	0.406229	-50.1687		FBD1'FBD2'FBD3'FBD3_2'FBD4'JS_0'La_0'Na_0'Pooled'Si_0'Sv_0	[FA (11:0/2:0)] Undecanedioic acid	0	bp				0.32	0.6	361136	pos372	3.49672	0.00468603	H	posneg	39	53269.6	98111.9	115096	65831.6	108018	79955.2	109704	169241	48606	74561.8	50422.2	78708.3	52328.3	106980	55177.8	79177.4	68829.2	67736.8	263058	307602	361136	78881	104773
519.348	3.4698										FBD1'FBD2'FBD3'FBD3_2'FBD4'JS_0'La_0'Na_0'Pooled'Si_0'Sv_0		0	bp		C38	xC13	0.33	0.77	360645	pos373	1.3746	0.478224		pos	39	88183.9	84431	84464.2	98601.6	121626	76114.5	90704.8	139563	139825	96394.1	124095	160371	79770.1	246401	66562.6	340422	287736	360645	100362	64035.5	188983	46294	118308
201.914	13.0716				0.2						FBD1'FBD2'FBD3'FBD3_2'FBD4'JS_0'La_0'Na_0'Pooled'Si_0'Sv_0		0	bp				0.3	0.49	359783	pos374	1.32463	0.311495		pos	39	138300	164309	209845	119847	178095	151972	359783	178991	166096	112625	170882	298724	216625	205599	162201	144489	334003	303604	298695	221750	158367	327654	166180
719.504	4.50516										FBD1'FBD2'JS_0'La_0'Na_0'Si_0'Sv_0		0	bp				0.6	1.73	356029	pos375	0.592162	0.309569		pos	32	183845	66472.4	97489.1	155125	40902.5	72761.9	0	0	38897.9	0	35042.2	97933.3	0	0	0	356029	140185	323409	78704.5	59583.6	67669.9	150767	97879.8
181.095	8.64037	C13H26N6O6	1	Thr-Ser-Arg	7	0	Peptides	-2.74662	-49.8656		FBD2'FBD3'FBD3_2'FBD4'JS_0'La_0'Na_0'Pooled'Si_0'Sv_0	Thr-Ser-Arg	0	bp			x-NH3	0.24	0.99	355685	pos376	0.604551	0.565101	Double-charge	pos	39	17720	112099	27260.5	29610	15286.8	20320.1	15880.9	24756.4	23931.7	12611.8	33032.4	32068	28428.3	51808.6	20150.5	44236	29808.6	17504	27581.7	45936.3	21444.7	28470.2	32977.4
224.141	4.00347	C13H20O3	6	[FA] Methyl jasmonate	0.1	0	KEGG_Metacyc_Lipidmaps	0.168006	-19.8689	0.145699	FBD1'FBD2'FBD3'FBD3_2'FBD4'JS_0'La_0'Na_0'Pooled'Si_0'Sv_0	[FA] Methyl jasmonate	0	bp	x-FA			0.54	0.54	354452	pos377	1.73179	0.173899	H	pos	39	119669	58946.6	71377.2	71767.2	83451.8	156509	103257	217259	203834	132204	197877	188512	122246	55020.2	110179	205860	123219	128099	204197	119702	109036	180066	123878
229.168	7.10011	C12H23NO3	1	N-Decanoylglycine	7	0	HMDB	0.32792	26.2707		FBD1'FBD2'FBD3'FBD3_2'FBD4'JS_0'La_0'Na_0'Si_0'Sv_0	N-Decanoylglycine	0	bp				1.45	1.45	354311	pos378	1.79353	0.34221	H	pos	39	14047.7	6586.23	7546.56	6969.35	9220.4	6608.05	9176.42	16010.3	8675.97	99270.6	60720.9	74013.3	5991.23	7081.21	6732.56	9519.91	10164	9468.76	28565.8	8786.22	13190.7	8333.84	13373
186.089	11.1066	C9H14O4	2	cis-2-Carboxycyclohexyl-acetic acid	4.5	0	KEGG	-0.349943	21.6034		FBD1'FBD2'FBD3'FBD3_2'FBD4'JS_0'La_0'Na_0'Pooled'Si_0'Sv_0	cis-2-Carboxycyclohexyl-acetic acid	0	bp		-0.1	xC13	0.2	0.43	353643	neg218	34.871	0.00743474	H	neg	39	5747.55	7319.08	12907.8	11791.3	12016.5	9335.9	13419.6	14865.5	16230.7	7000.92	13483.4	12202.9	11946.6	13731.9	13611.9	13381.3	12738.4	13998.1	353643	271701	280413	7161.4	6996.59
210.162	3.95597	C13H22O2	12	[FA (13:2)] 3E,5E-tridecadienoic acid	0.1	0	Lipidmaps	0.439827	-20.7327	0.439827	FBD1'FBD2'FBD3'FBD3_2'FBD4'JS_0'La_0'Na_0'Pooled'Si_0'Sv_0	[FA (13:2)] 3E,5E-tridecadienoic acid	0	bp	x-NH3		x-H2O	0.14	0.46	353290	pos379	1.51687	0.170641	H	pos	39	116122	116640	103816	156359	124226	136318	167805	190073	175578	118166	295567	178913	125563	126142	129067	221966	287774	152061	224604	132297	153644	130714	171981
223.922	16.3332										FBD1'FBD2'FBD3'FBD3_2'FBD4'JS_0'La_0'Na_0'Pooled'Si_0'Sv_0		0	bp				0.3	0.48	352860	neg219	1.35858	0.252607		neg	39	151611	157381	196280	135880	168516	179197	294767	142723	161980	129782	150989	301222	173354	186898	156805	144748	277556	271208	289859	238756	157834	280787	164988
214.02	7.4145										FBD1'FBD2'FBD3_2'FBD4'La_0'Na_0'Pooled'Sv_0		0	bp				0.26	1.47	351738	neg221	1.61976	0.395552		neg	38	59792.9	48824.6	55126.3	31921.1	54162.7	69769.4	54644.7	351738	107994	117534	150445	137665	34856	71696.4	124835	14045.8	20718.7	304650	150553	48146.8	66525.1	65219.3	86512.3
375.253	3.74694	C23H35O4	1	9'-Carboxy-gama-chromanol	7	0	HMDB	-2.76856	-12.6937		FBD3_2'FBD4'JS_0'Pooled	9'-Carboxy-gama-chromanol	0	bp				0.29	1.73	351453	neg222	0.805504	0.789845	H	neg	31	110349	136707	0	142861	118550	0	0	93996.4	38618.3	138826	88793.9	77311.3	55919.4	48268.6	151722	351453	178977	271036	129578	69426.3	0	136924	116149
195.913	19.2699				0.2						FBD1'FBD2'FBD3'FBD3_2'FBD4'JS_0'La_0'Na_0'Pooled'Si_0'Sv_0		0	bp				0.09	0.2	348760	neg223	0.95079	0.705214		negneg	39	309182	304358	274448	239251	274348	306607	276307	244541	292684	253172	325646	291134	251445	244367	294933	292702	304034	284230	218989	328146	297155	335452	296204
201.914	15.3956										FBD1'FBD2'FBD3'FBD3_2'FBD4'JS_0'La_0'Na_0'Pooled'Si_0'Sv_0		0	bp				0.27	0.46	345990	pos381	1.25664	0.403902		pospospos	39	153402	185879	208317	146045	192694	171151	345990	153834	180952	135682	174731	313351	210389	199941	161785	180984	344841	289832	309920	220169	158045	295387	176583
372.226	4.75221										FBD1'FBD4		0	bp				1.38	1.73	345562	pos383	0.0834729	0.164474		pos	21	26988.8	101088	182074	11116.2	188334	87148.8	0	15284.4	345562	0	21909.7	0	153985	154031	68622.1	33744.6	0	0	0	0	25889.2	0	0
407.215	3.74146							-3.43759			FBD1'FBD2'FBD3'FBD3_2'FBD4'JS_0'La_0'Na_0'Si_0'Sv_0		0	bp				0.77	0.77	344044	pos385	1.19229	0.679257		pos	36	58221	133679	75339.2	121530	95054	56844.5	97162.5	97508.6	88342.4	129619	344044	268853	147437	58796.3	155017	254804	121002	178302	167329	80349.7	70948	67656.7	128375
176.141	4.07848				0.1						FBD1'FBD2'FBD3'FBD3_2'JS_0'La_0'Na_0'Pooled'Si_0'Sv_0		0	bp	x-FA		xACN	0.29	1.08	343933	pos386	1.70066	0.225913		pos	39	96154.1	149246	61360.9	140898	137181	48101.3	91728.4	231749	124635	54184.7	170827	167010	23779.1	42870.2	198660	190578	171171	150716	255423	141700	124573	113812	180590
222.029	4.659										FBD1'FBD2'FBD3'FBD4'JS_0'La_0'Na_0'Pooled'Si_0'Sv_0		0	bp				0.23	0.97	343466	neg225	1.36594	0.14254		negpos	38	171304	178358	189213	213534	191076	282393	239719	278757	343466	0	7782.85	14100	207499	256285	247157	339675	271049	266237	298261	236806	201006	149975	203359
656.43	3.44841							5.33143			FBD1'FBD2'FBD3'FBD3_2'FBD4'JS_0'La_0'Na_0'Pooled'Si_0'Sv_0		0	bp				0.22	0.59	339229	neg226	1.25776	0.083146		neg	39	129442	171482	141964	134090	117123	255376	115250	139902	325086	104855	226577	339229	147917	210190	161233	174290	159679	272685	190804	179008	187235	293923	150812
132.079	7.17865	C6H12O3	14	6-Hydroxyhexanoic acid	4.5	0	KEGG_Metacyc_Lipidmaps_HMDB	0.344224	-3.71546		FBD1'FBD2'FBD3'FBD3_2'FBD4'JS_0'La_0'Na_0'Pooled'Si_0'Sv_0	6-Hydroxyhexanoic acid	0	bp				0.3	0.73	339126	neg227	2.97587	0.00360102	H	negpos	39	80093.3	31957.5	66619.8	31257.3	45034.5	69969.6	116298	130262	116764	266917	232053	248992	20988.8	63613.1	36902.7	85030.9	74364	65306.9	170500	198444	162756	150632	217799
132.079	4.66341	C6H12O3	14	[FA hydroxy(6:0)] 4-hydroxy-hexanoic acid	7	0	Lipidmaps	0.269793	14.2259		FBD1'FBD2'FBD3'FBD3_2'FBD4'JS_0'La_0'Na_0'Pooled'Si_0'Sv_0	[FA hydroxy(6:0)] 4-hydroxy-hexanoic acid	0	bp				0.33	0.33	337130	neg229	2.42153	0.0379513	H	neg	39	49307.1	68091	42965	59502	49326.6	66884.5	75768.5	82110.1	71356.7	62162	69240.8	108037	53089	48322.7	62693.5	55257.1	49702.5	54254.8	164824	119274	104225	264807	231715
165.1	10.1289				0.2						FBD1'FBD2'FBD3'FBD3_2'FBD4'JS_0'La_0'Na_0'Pooled'Si_0'Sv_0		0	bp				0.26	0.69	337023	pos389	1.33348	0.358772		pos	39	50305.1	51081.7	32803.3	61298.9	49639.6	29143.2	85262.2	75294.9	52913.5	337023	63667.4	194176	26366.4	42767.4	50596.5	50802.2	42766.4	39777.5	70301.8	73590.1	35048.5	71897.3	92568
302.209	4.42763	C16H30O5	2	[FA hydroxy(16:0/2:0)] 9-hydroxy-hexadecan-1,16-dioic acid	7	0	Lipidmaps	-0.419505	-12.4079	-0.43605	La_0	[FA hydroxy(16:0/2:0)] 9-hydroxy-hexadecan-1,16-dioic acid	0	bp				1.01	1.01	337019	pos390	314.817	0.00125026	H	pos	8	0	0	0	0	0	0	0	0	0	0	0	0	0	0	0	0	0	0	337019	305377	302056	0	0
314.21	3.68825										FBD1'FBD2'FBD3'FBD3_2'FBD4'JS_0'La_0'Na_0'Pooled'Si_0'Sv_0		0	bp				0.35	0.53	335391	neg230	1.55178	0.0301548		neg	39	193324	135234	135903	170551	145239	183477	130047	192801	131855	76380.4	231935	266114	190710	226591	167942	262125	149389	192700	253672	244743	222326	175297	181071
142.063	8.2715	C7H10O3	5	4-Oxocyclohexanecarboxylate	7	0	KEGG_Metacyc	0.473305	6.03819		FBD1'FBD2'FBD3'FBD3_2'FBD4'JS_0'La_0'Na_0'Pooled'Si_0'Sv_0	4-Oxocyclohexanecarboxylate	0	bp				0.15	0.76	335123	pos391	1.81445	0.414322	H	pos	39	35083.7	39150.8	38450.5	40134.3	29227.7	41897.3	33636.7	102773	79827.5	188667	280705	335123	53579	35030.1	44407.6	44288.6	40076.6	55021.4	128026	38082.9	38352.8	39272.3	33636.4
202.121	4.1687	C10H18O4	2	Diethyl adipate	7	0	KEGG	0.233347	-13.4461		FBD1'FBD2'FBD3'FBD3_2'FBD4'JS_0'La_0'Na_0'Pooled'Si_0'Sv_0	Diethyl adipate	0	bp				0.27	0.45	334841	pos392	2.08135	0.0767947	H	posneg	39	136442	131232	113895	144206	111227	149076	99185.5	192001	93995.7	100667	122445	133960	105259	100051	86880.6	147513	118520	114284	268351	334840	190988	145426	201498
331.309	4.03771										FBD1'FBD2'FBD3'FBD3_2'FBD4'JS_0'La_0'Na_0'Pooled'Si_0'Sv_0		0	bp				0.17	0.73	332260	neg233	0.946509	0.90832		neg	39	102116	102190	67871.4	83185.9	66897.8	90171	54522.1	98896.5	67892.4	80184.6	168387	119251	87766	96945.3	89845.5	332260	118517	121040	158336	51039.2	48244.1	141685	73612.8
101.953	21.637										FBD1'FBD2'FBD3_2'JS_0'La_0'Na_0'Pooled'Sv_0		0	bp				0.5	0.99	332134	neg234	1.02831	0.926864		neg	39	182101	94812.5	114333	49832.5	81585.3	111944	100327	332134	49352.6	39229.4	139019	86796.7	55109.7	105458	328526	254218	73722.5	144387	182740	130024	89557.8	82319	47761.6
152.12	6.92094	C10H16O	38	Perillyl alcohol	7	0	KEGG_Metacyc_Lipidmaps_HMDB	0.240147	16.5085	0.273016	FBD1'FBD2'FBD3'FBD3_2'FBD4'JS_0'La_0'Na_0'Pooled'Si_0'Sv_0	Perillyl alcohol	0	bp				0.39	0.62	330654	pos393	1.41727	0.00766441	H	pos	39	44669.7	48565.7	52838.5	66053.5	86765.9	47725.5	72597.6	123923	167540	72989.8	217456	330654	57041.3	35110.2	47063	70114.9	70368.8	178762	67394.2	69675.1	69957	43527.1	77901.6
243.228	3.61352				0.1						FBD1'FBD2'FBD3'FBD3_2'FBD4'JS_0'La_0'Na_0'Pooled'Si_0'Sv_0		0	bp	xC13			0.18	0.56	328824	neg235	2.02469	0.0663868		neg	39	209362	148542	55734.4	101308	51768	56084.9	79748.3	93145.2	51830.9	130046	94031.3	122376	131185	108362	56407.7	184372	61202.3	149322	327794	237494	272201	236680	210734
173.965	13.6636										FBD1'FBD2'FBD3'FBD3_2'FBD4'JS_0'La_0'Na_0'Pooled'Si_0'Sv_0		0	bp				0.16	0.22	327117	neg236	1.25059	0.177562		negnegnegnegneg	39	261007	262962	174327	267440	263205	276167	255896	311850	217519	277494	260702	264698	195100	181926	270762	256055	279459	320534	304119	256604	312561	267103	271636
201.914	16.7437				0.2						FBD1'FBD2'FBD3'FBD3_2'FBD4'JS_0'La_0'Na_0'Pooled'Si_0'Sv_0		0	bp				0.28	0.45	326984	pos394	1.09402	0.658877		pos	39	153402	185879	220183	127997	171620	151680	270555	159177	171528	135682	173065	313351	196786	199941	161785	180984	287711	289832	237716	231756	142591	271923	173741
571.464	4.61522										Pooled		0	bp				0.39	1.73	326557	pos395	0	ND		pos	10	0	0	0	0	0	0	0	0	0	14218.7	0	0	0	0	0	0	0	0	0	0	0	0	0
194.058	4.26032	C10H10O4	12	5-Hydroxyconiferaldehyde	7	0	KEGG_Metacyc	0.535106	-38.9095	0.535106	FBD1'FBD2'FBD3'FBD3_2'FBD4'JS_0'La_0'Na_0'Pooled'Si_0'Sv_0	5-Hydroxyconiferaldehyde	0	bp				0.42	0.47	326325	pos396	1.00963	0.940215	H	posposneg	39	110975	89240.4	84112.8	51132.9	80424.8	54481.3	104748	214242	99492.5	90706.6	121405	220605	91004.9	45692	125562	191529	158170	258780	109289	95954.9	81822.1	97919.7	108683
224.156	3.93781										FBD1'FBD2'FBD3'FBD3_2'FBD4'JS_0'La_0'Na_0'Pooled'Si_0'Sv_0		0	bp				0.53	0.53	325890	pos397	1.04631	0.805587		pos	39	188492	140619	211449	138183	185547	153969	138767	325890	273013	128717	221695	325572	152819	147180	226316	89712.5	247775	164585	142442	222307	200844	66320.4	201431
166.048	6.58792	C14H21N2O3ClS	1	Tos-Lys-CH2Cl	7	0	KEGG	1.224	2.08828		FBD1'FBD2'FBD3'FBD3_2'FBD4'JS_0'La_0'Na_0'Pooled'Si_0'Sv_0	Tos-Lys-CH2Cl	0	bp				0.35	0.5	325566	neg237	1.72964	0.156269	Double-charge	neg	39	57916	69833.9	100284	53394.4	68169.8	58625.5	177617	117413	130948	288372	278750	325566	55544.3	95767.8	73307.4	86014.8	167871	152978	117373	182215	94830.3	130527	99853.3
104.011	12.8401	C3H4O4	3	Malonate	10	Central	KEGG_Metacyc_Lipidmaps_HMDB	0.409434	-0.154781		FBD1'FBD2'FBD3'FBD3_2'FBD4'JS_0'La_0'Na_0'Pooled'Si_0'Sv_0	Malonate	0	bp				0.2	0.49	323220	neg239	1.58938	0.145157	H	neg	39	117576	131354	190522	261702	144624	152844	138662	157350	174129	132675	192037	206677	150933	188971	148578	205147	198491	147229	309617	206204	182636	268491	319209
132.042	12.0665	C5H8O4	16	2-Acetolactate	8	Central	KEGG_Metacyc_HMDB	0.379135	26.0104		FBD1'FBD2'FBD3'FBD3_2'FBD4'JS_0'La_0'Na_0'Pooled'Si_0'Sv_0	2-Acetolactate	0	bp				0.18	0.45	322882	neg240	1.07434	0.635265	H	neg	39	178967	147281	190673	195980	125544	238869	104430	192471	145484	120033	233932	322882	244501	226236	155155	262761	180312	199690	208431	143374	203545	192084	158526
126.104	3.91859	C8H14O	6	Sulcatone	7	0	KEGG_Metacyc	-0.236162	-35.2845	-0.196512	FBD1'FBD2'FBD3_2'FBD4'JS_0'La_0'Na_0'Pooled'Si_0'Sv_0	Sulcatone	0	bp				0.29	0.89	322778	pos399	1.07426	0.694826	H	pos	39	49604.2	48917.4	76430.1	46957.4	41176	147445	87005.9	69014.9	322778	75209.1	139250	93597.1	54458.5	54081.8	140103	133856	71084.8	207122	61922.4	70117.3	55904.5	199153	66901.9
104.084	5.56714										FBD1'FBD2'FBD3'FBD3_2'FBD4'JS_0'La_0'Na_0'Pooled'Sv_0		0	bp				0.2	0.8	322011	neg241	1.38156	0.0414167		neg	39	93295.4	70354.9	87347.1	90706	76244.8	90099.3	78771.7	99667.9	66343.2	84534.7	147795	195241	116534	92823.4	94938.8	218105	104464	91981.9	117286	115130	114353	87704.1	94293.4
216.115	4.05401	C14H16O2	2	[FA (14:0/2:0)] 10E,12E-tetradecadiene-4,6-diynoic acid	7	0	Lipidmaps	0.340946	-23.2221	-2.75925	FBD1'FBD2'FBD3'FBD3_2'FBD4'JS_0'La_0'Na_0'Pooled'Si_0'Sv_0	[FA (14:0/2:0)] 10E,12E-tetradecadiene-4,6-diynoic acid	0	bp				0.3	0.4	321251	pos400	1.79128	0.0820305	H	pos	39	130219	146087	157390	156151	100992	100146	181661	284514	129898	139186	222022	282111	115855	212652	222365	160132	203897	296585	195134	321251	260485	142550	190316
218.208	6.31745				0.2						FBD1'FBD2'FBD3'FBD3_2'FBD4'JS_0'La_0'Pooled'Si_0'Sv_0		0	bp				0.7	0.84	320991	pos401	0.50653	0.0855655		pospos	39	206620	136500	126979	58727.1	50968.2	37171.1	28216.6	48805.1	65378.5	23461.2	28113.4	22646.6	56746.9	150095	119318	55193.5	51411.5	72668.7	73117.2	89723.9	75277.8	298898	70436.7
138.011	11.1045										FBD1'FBD2'FBD3'FBD3_2'FBD4'JS_0'La_0'Na_0'Pooled'Si_0'Sv_0		0	bp				0.37	0.62	319832	pos402	1.33923	0.386231		pospos	39	109435	105433	182319	108218	119233	98837	319832	116061	152405	93966.1	119491	281399	178622	169909	127473	110081	289131	265810	243781	175508	112634	267352	147361
165.01	8.7399										FBD1'FBD2'FBD3'FBD3_2'FBD4'JS_0'La_0'Na_0'Pooled'Si_0'Sv_0		0	bp				0.22	0.58	319059	neg242	1.59351	0.074121		neg	39	176033	163976	137908	319059	150190	204628	206679	196733	254624	130780	155904	278807	90437.6	123626	264376	281513	285552	293609	311323	240966	209277	238400	217984
332.199	3.50892	C20H28O4	20	[FA oxo,hydroxy(4:0)] 9-oxo-15S-hydroxy-5Z,10Z,13E,17Z-prostatetraenoic acid	7	0	Lipidmaps	0.18953	-32.6459		FBD1'FBD2'FBD4'JS_0'La_0'Na_0'Pooled'Si_0'Sv_0	[FA oxo,hydroxy(4:0)] 9-oxo-15S-hydroxy-5Z,10Z,13E,17Z-prostatetraenoic acid	0	bp				0.3	1.73	318785	pos403	8.85908	0.0102008	H	pos	36	13729	53697.2	21556.5	59185.6	45173.1	42991.5	28937.7	36802.7	0	0	0	57254.1	30212.8	68598.4	49056.5	62095.6	37092.8	37735.2	318785	260875	208645	52822.8	70979.4
166.027	13.2704	C8H6O4	7	Terephthalate	4.5	0	KEGG_Metacyc_HMDB	0.533178	30.4873	0.533178	FBD1'FBD2'FBD3'FBD3_2'FBD4'JS_0'La_0'Na_0'Pooled'Si_0'Sv_0	Terephthalate	0	bp		1.2	xC13	0.06	0.37	318359	neg243	1.01533	0.901134	H	neg	39	187813	160013	185316	164976	186815	195511	169295	170359	176907	143077	154735	162341	199520	170547	199819	205923	167619	170898	154936	171042	215336	182765	250448
105.043	12.8657	C3H7NO3	3	L-Serine	10	Central	KEGG_Metacyc_HMDB	0.634623	-0.343192		FBD1'FBD3'FBD3_2'FBD4'JS_0'La_0'Na_0'Pooled	L-Serine	0	bp				0.15	1.06	318027	neg244	0.822918	0.583691	H	negpos	39	129061	136808	49426.5	197154	48414.3	51127.9	20381.5	93110.6	72821.2	120450	247973	104212	318027	36015.9	305475	98530.1	25791.3	78523.8	107149	74343.4	77969.9	135622	96820
306.241	4.02423										Na_0		0	bp				0.67	1.73	317982	pos404	0	ND		pos	11	0	0	0	0	0	0	0	0	0	0	0	0	0	73163.4	0	0	0	0	0	0	0	226136	317982
171.09	7.41233	C8H13NO3	2	N-Butyryl-L-homoserine lactone	7	0	KEGG_Metacyc_Lipidmaps	-0.0579654	15.0126		FBD1'FBD2'FBD3'FBD3_2'FBD4'JS_0'La_0'Na_0'Pooled'Si_0'Sv_0	N-Butyryl-L-homoserine lactone	0	bp				0.31	0.31	317586	pos405	0.989096	0.951695	H	pospos	39	124661	113178	177515	102982	99048.2	163904	133892	151777	135917	298698	317586	185447	191362	148250	112634	221665	157488	234957	159507	132184	119134	283981	148935
223.922	13.695										FBD1'FBD2'FBD3'FBD3_2'FBD4'JS_0'La_0'Na_0'Pooled'Si_0'Sv_0		0	bp				0.32	0.49	317519	neg245	1.42525	0.273334		neg	39	123152	146959	170820	115966	167752	135822	295004	129059	143311	112343	152587	273753	180914	188934	138791	149324	308910	258187	279529	215050	133856	276503	161108
418.21	4.25539										FBD1'FBD2'FBD3'FBD3_2'FBD4'JS_0'La_0'Na_0'Pooled'Si_0'Sv_0		0	bp				0.2	0.21	316927	pos407	0.756476	0.0367215		posneg	39	235360	248925	282978	253809	278596	233723	280604	240059	219953	213206	167901	165941	265150	277909	275388	177080	231544	176108	189798	203090	187528	197653	225321
295.911	12.7359				0.2						FBD1'FBD2'FBD3'FBD3_2'FBD4'JS_0'La_0'Na_0'Pooled'Si_0'Sv_0		0	bp				0.18	0.22	316392	pos409	1.06108	0.509683		pospos	39	251654	309397	257062	216086	281165	265356	207420	274876	230648	273423	267773	178052	251262	282462	274748	214774	257144	212398	316392	276674	275019	183746	214963
212.141	3.82399	C12H20O3	9	[FA oxo(12:1)] 12-oxo-10E-dodecenoic acid	7	0	KEGG_Metacyc_Lipidmaps	0.87302	-29.1546	0.849451	FBD1'FBD2'FBD3'FBD3_2'FBD4'JS_0'La_0'Na_0'Pooled'Si_0'Sv_0	[FA oxo(12:1)] 12-oxo-10E-dodecenoic acid	0	bp				0.25	0.68	315879	neg246	1.509	0.125803	H	neg	39	120949	88242.2	98976.1	150888	74328.3	122575	84168	114086	112552	33994.3	139155	203864	105866	61567.4	75174.7	315879	125891	131059	198247	140136	126641	165522	151446
134.022	12.9654	C4H6O5	4	(S)-Malate	10	Central	KEGG_Metacyc_HMDB	0.413649	0.0417458		FBD1'FBD2'FBD3'FBD3_2'FBD4'JS_0'La_0'Na_0'Pooled'Si_0'Sv_0	(S)-Malate	0	bp				0.21	0.75	315238	neg247	1.15639	0.733918	H	neg	39	103746	95818.7	276535	315238	94454.4	134721	92312.3	128672	100827	209037	175229	171685	147887	110497	131068	230502	83694.5	57417.7	232458	126305	191793	83855	168965
127.995	6.9704	C6H8O9S	1	Ascorbate 2-sulfate	3	0	KEGG	0.550596	-55.7848		FBD1'FBD2'FBD3'FBD4'JS_0'La_0'Na_0'Pooled'Si_0'Sv_0	Ascorbate 2-sulfate	0	bp				0.43	1.73	315098	neg248	1.64194	0.0616675	Double-charge	neg	37	71000.4	73502	79534.3	84590.9	43991.2	116349	162365	185089	155679	0	18002.2	0	126458	204392	72351.7	148030	135838	315098	146672	101928	119257	147792	121176
184.074	4.6655	C9H12O4	6	3-Methoxy-4-hydroxyphenylethyleneglycol	8	Central	KEGG_Metacyc_HMDB	0.342251	-46.7851		FBD1'FBD2'FBD3'FBD3_2'FBD4'JS_0'La_0'Na_0'Pooled'Si_0'Sv_0	3-Methoxy-4-hydroxyphenylethyleneglycol	0	bp			xK+	0.46	0.66	314855	pos410	2.98857	0.0879589	H	pos	39	67705.4	71919.5	70524.7	78975.4	70049.5	152944	134401	54790.8	170274	89473.1	314855	138189	70141.2	137846	155578	71767.1	90760.5	121840	297985	166255	163807	133806	84084.9
134.11	4.32819	C10H14	5	p-Cymene	4.5	0	KEGG_Metacyc_Lipidmaps_HMDB	-0.0665634	-17.2895	-0.0665634	FBD1'FBD2'FBD3'FBD3_2'FBD4'JS_0'La_0'Na_0'Pooled'Si_0'Sv_0	p-Cymene	0	bp				0.28	0.48	313767	pos411	4.27364	0.00039037	H	pos	39	64343.8	47328.5	88426.2	42287.6	62125	84418.3	70870.1	75104.2	109861	53977.6	161037	132614	122365	83513.9	78115	99908	74177.6	61481	266396	274985	313767	77441.6	65265.4
251.188	4.06118										FBD1'FBD2'FBD3'FBD3_2'FBD4'JS_0'La_0'Na_0'Pooled'Si_0'Sv_0		0	bp				0.38	0.55	312569	pos412	1.41652	0.00515674		pos	39	121805	136842	139895	155202	177848	152701	146089	299506	226919	95768.2	188071	312569	157302	158514	146857	88590.7	204117	131646	186970	175881	201692	149688	235620
268.24	3.70345	C17H32O2	18	omega-Cyclohexylundecanoic acid	0.1	0	KEGG_Lipidmaps	-0.276086	-14.2889		FBD1'FBD2'FBD3_2'FBD4'JS_0'La_0'Na_0'Pooled'Si_0'Sv_0	omega-Cyclohexylundecanoic acid	0	bp	x-NH3			0.35	0.81	311656	pos413	0.702809	0.151063	H	pos	39	103619	109583	68507.7	98533.7	57196.6	215822	86296.9	85456.3	311656	76615.3	216331	158365	46236.9	68721.8	149912	180744	119687	193154	71883.2	68680.9	57424.1	261320	120588
163.06	21.987										FBD1'FBD2'FBD3'FBD3_2'FBD4'JS_0'La_0'Na_0'Pooled'Si_0'Sv_0		0	bp				0.18	0.36	311591	pos414	1.12339	0.60844		pos	39	152283	170160	235431	311591	179069	167961	271319	162803	183245	305494	178328	242168	225069	230497	159934	152967	248193	237386	251882	229557	145269	259553	309813
127.1	4.52908	C7H13NO	1	N-Cyclohexylformamide	4.5	0	KEGG_Metacyc	0.0743399	-41.9969		FBD1'FBD2'FBD3'FBD3_2'FBD4'JS_0'La_0'Na_0'Pooled'Si_0'Sv_0	N-Cyclohexylformamide	0	bp				0.21	0.27	311281	pos415	1.38378	0.0930007	H	pos	39	69882.6	54770.1	47009.1	64166.3	59419.9	96045.9	87591.6	70256.3	92125.2	55283.6	76864.5	62242.3	66429	59231	64123.6	102199	73039.9	75144.1	84694.7	88264.7	64583.7	103752	77121.9
356.257	3.63746	C20H36O5	6	Prostaglandin F1alpha	0.1	0	KEGG_Lipidmaps_HMDB	2.12109	-32.5442		FBD1'FBD2'FBD3'FBD3_2'FBD4'JS_0'La_0'Na_0'Pooled'Si_0'Sv_0	Prostaglandin F1alpha	0	bp	x-H2O			0.27	0.46	311169	neg250	1.56068	0.0362223	H	neg	39	152422	111570	164299	150991	132508	165266	127730	270028	275623	117310	146123	239470	76550.5	212737	160785	115813	147298	227818	225105	219402	223919	151053	207513
87.1048	11.4234	C5H13N	2	3-Methylbutanamine	7	0	KEGG	0.126	13.6303		FBD1'FBD2'FBD3'FBD3_2'FBD4'JS_0'La_0'Na_0'Pooled'Si_0'Sv_0	3-Methylbutanamine	0	bp				0.08	0.1	310978	pos416	1.05325	0.492821	H	pos	39	249861	256108	274778	259792	283991	262742	266103	258887	301004	240721	272962	245329	307895	300700	261638	266662	248802	284910	242749	284334	295239	290203	259018
271.178	3.9552										FBD1'FBD2'FBD3'FBD3_2'FBD4'JS_0'La_0'Na_0'Pooled'Si_0'Sv_0		0	bp			x-NH3	0.22	0.47	307593	pos418	1.42521	0.288137		pos	39	143226	149367	164213	292646	113914	175165	132099	215762	157560	249080	275314	144190	141925	138385	123405	201479	150683	92834.5	307593	172124	171328	169150	195705
245.126	4.61661	C23H34N6O6	2	Ala-Lys-Trp-Ser	3	0	Peptides	-2.72115	-246.574		FBD1'FBD2'FBD3'FBD3_2'FBD4'JS_0'La_0'Na_0'Pooled'Si_0'Sv_0	Ala-Lys-Trp-Ser	0	bp				0.16	0.27	307289	pos419	1.25134	0.287064	Double-charge	pos	39	155019	121422	142428	126819	131440	188418	140775	136881	139191	176515	307289	240178	169294	192250	185274	156012	125822	154351	222920	143164	158063	153553	133421
201.914	18.135										FBD1'FBD2'FBD3'FBD3_2'FBD4'JS_0'La_0'Na_0'Pooled'Si_0'Sv_0		0	bp				0.29	0.39	307089	pos420	1.23273	0.376015		pospos	39	136539	144952	220183	128420	174000	149994	270555	159177	171528	135682	154948	272508	181974	185909	161785	168732	276425	249424	237716	231756	148957	271923	173741
222.162	3.78485	C14H22O2	1	Rishitin	3	0	KEGG_Metacyc	0.326678	-61.5749	0.326678	FBD1'FBD2'FBD3'FBD3_2'FBD4'JS_0'La_0'Na_0'Pooled'Si_0'Sv_0	Rishitin	0	bp				0.25	0.49	307044	neg251	1.17338	0.602088	H	neg	39	185154	119865	96409	126405	104561	70884.8	144505	133865	183534	125610	161941	296573	145640	164490	166745	239585	160894	149133	219318	128324	123387	85707.8	113912
104.047	8.05523	C4H8O3	13	4-Hydroxybutanoic acid	8	Central	KEGG_Metacyc_Lipidmaps_HMDB	0.381967	-13.402		FBD1'FBD2'FBD3'FBD3_2'FBD4'JS_0'La_0'Na_0'Pooled'Si_0'Sv_0	4-Hydroxybutanoic acid	0	bp				0.16	0.58	306278	neg253	1.52524	0.0091984	H	neg	39	106740	104150	127174	115716	84323.4	127628	125201	120562	107483	56608.1	113648	154904	158921	129056	127304	306278	120231	125365	190779	160803	164048	143868	186398
421.34	3.72268				0.1						FBD1'FBD2'FBD3'FBD3_2'FBD4'JS_0'La_0'Na_0'Si_0'Sv_0		0	bp	xFA			0.51	0.51	305835	pos421	1.22398	0.600477		pos	38	132388	129128	107454	158450	146914	116736	115062	146069	220992	111466	198119	305834	117934	194045	150450	159371	105932	104150	221056	68427.8	162126	143476	78613
403.357	7.07123				0.1						FBD3'Pooled		0	bp	xC13			0.26	1.73	305121	pos422	0.431471	0.641163		pos	19	15231	0	0	0	0	0	12321.3	5379.56	6618.69	0	0	0	0	0	0	12203.8	0	0	6571.74	0	0	20111.6	47012.4
233.199	4.67874										FBD2'FBD3'FBD4'JS_0'Pooled'Si_0'Sv_0		0	bp				0.4	1.73	303629	pos423	5.49479	0.262847		pos	35	51218.1	0	28983.9	153513	104132	42844.7	72653.6	82571.8	110372	74672.2	0	75847.3	57331.5	51206.5	154917	126452	183376	80918.6	303629	68983.4	68081	172368	0
339.168	4.20291										La_0		0	bp			x-NH3		0.16	303303	pos424	262.554	0.00828402		pos	3	0	0	0	0	0	0	0	0	0	0	0	0	0	0	0	0	0	0	220059	303303	264299	0	0
224.177	3.81015	C14H24O2	20	[FA (14:2)] 5,8-tetradecadienoic acid	0.1	0	Lipidmaps_HMDB	-1.29227	-19.6412	-1.29227	FBD1'FBD4'JS_0'La_0'Na_0'Pooled'Si_0'Sv_0	[FA (14:2)] 5,8-tetradecadienoic acid	0	bp	x-H2O			0.37	0.98	303187	pos425	3.97976	0.00443453	H	pos	39	45734.9	51275.7	94803	47969.7	41399.9	177030	42705.1	118034	303187	41394.8	238714	56459.3	51960.1	97946.8	170358	62893.6	134189	196565	252763	248703	261905	245570	114529
135.105	6.92519	C9H13N	2	Amphetamine	4.5	0	KEGG_Metacyc_HMDB	0.429431	-22.489		FBD1'FBD2'FBD3'FBD3_2'FBD4'JS_0'La_0'Na_0'Pooled'Si_0'Sv_0	Amphetamine	0	bp				0.15	0.42	302889	pos426	1.60098	0.20199	H	pos	39	113069	103423	94259.9	149573	132223	127788	127210	214433	156576	230300	185623	156038	78526.9	134007	152415	142216	198915	148615	232901	132083	132522	242266	215323
292.903	12.7153										FBD1'FBD2'FBD3'FBD3_2'FBD4'JS_0'La_0'Na_0'Pooled'Si_0'Sv_0		0	bp				0.26	0.32	302425	neg254	1.21416	0.290638		negneg	39	149487	162361	189992	132105	180004	191143	272972	157784	166600	123697	182240	226579	189788	199599	149806	154785	267236	242535	250857	192193	166266	243825	153953
168.119	5.6489				0.1						FBD1'FBD2'FBD3'FBD3_2'FBD4'JS_0'La_0'Na_0'Pooled'Si_0'Sv_0		0	bp	xC13		x-NH3	0.22	0.53	302252	pos427	1.05354	0.691902		pos	39	33983.9	48491.8	46463.4	43745.9	29485.2	29755.5	30314.9	41153.8	33715.3	250178	302252	222169	42817.1	38031.3	35387.1	71574.2	33785.1	39861.3	50488.4	41003.2	44350.6	39249.6	43695.2
179.037	13.7304										FBD1'FBD2'FBD3'FBD3_2'FBD4'JS_0'La_0'Na_0'Pooled'Si_0'Sv_0		0	bp				0.41	0.65	302148	pos428	1.45853	0.35207		pos	39	98548.1	107623	146942	104716	122118	96281.8	289723	92223.1	117511	94397.2	120466	270620	138380	159141	95554.9	101891	288947	210683	247504	174835	92684.5	248748	145124
243.077	11.3361										FBD1'FBD3'Pooled		0	bp				0.18	1.73	300069	pos429	0.344795	0.156195		pos	28	21112.7	14782.4	40959.6	0	25427	48824.4	37250.7	46657.9	91311.1	0	104744	0	121308	0	0	17880.7	0	0	12436.2	14062.9	0	21351.8	29240.3
105.006	9.55361										FBD1'FBD2'FBD3'FBD3_2'FBD4'JS_0'La_0'Na_0'Pooled'Si_0'Sv_0		0	bp				0.06	0.07	299506	neg256	0.947024	0.339362		neg	39	236895	231493	205834	217355	223560	233311	234590	239080	223633	299506	275653	265835	221794	212116	224243	242459	215520	231919	209144	213914	215446	223351	232803
195.913	14.9606				0.2						FBD1'FBD2'FBD3'FBD3_2'FBD4'JS_0'La_0'Na_0'Pooled'Si_0'Sv_0		0	bp				0.15	0.26	299469	neg257	1.28269	0.124304		negneg	39	186705	178101	165629	174091	242625	181962	225141	196065	229220	191138	213935	235681	147689	163841	135458	148810	251531	238246	264869	220490	195024	235508	195386
163.06	22.9994										FBD1'FBD2'FBD3'FBD3_2'FBD4'JS_0'La_0'Na_0'Pooled'Si_0'Sv_0		0	bp				0.18	0.35	299074	pos430	1.40004	0.247879		pos	39	134182	159724	201962	299074	176533	164202	258955	162803	174079	286775	178328	238812	212222	196713	151120	148341	248193	237386	251882	290388	151966	259553	292263
188.069	8.19877	C8H12O5	1	2-oxosuberate	7	0	KEGG_Metacyc	1.21186	8.30026	1.18527	FBD1'FBD2'FBD3'FBD3_2'FBD4'JS_0'La_0'Na_0'Pooled'Si_0'Sv_0	2-oxosuberate	0	bp				0.15	0.43	298680	neg259	2.08356	0.000170306	H	neg	39	55938.6	46842.9	55853.9	71533.7	48666.2	52960.1	47767.1	63558.6	62417.7	124537	298680	189611	75511.5	72890.5	64776.8	118225	52455.7	68145.3	113619	112588	104319	55288.6	70972.4
349.174	4.43345							-3.60528			FBD1'FBD2'FBD3'FBD3_2'FBD4'JS_0'La_0'Na_0'Pooled'Si_0'Sv_0		0	bp				0.29	0.53	297989	pos431	1.30743	0.24982		pos	39	136836	105874	78685.1	178177	83128.6	103174	96201.6	147349	138676	113966	228902	171552	163346	127736	185551	297989	100526	167788	147064	166796	106343	158423	140144
306.147	4.0554	C17H22O5	14	Matricin	7	0	KEGG_Lipidmaps	0.203018	-49.2793		La_0	Matricin	0	bp					1.73	297747	pos432	269.655	0.00996977	H	pos	4	0	0	0	0	0	0	0	0	0	0	0	70584.8	0	0	0	0	0	0	295807	215410	297747	0	0
233.126	6.93619	C10H19NO5	1	Hydroxypropionylcarnitine	0.1	0	HMDB	0.00647854	-38.5848	-2.8246	FBD1'FBD2'FBD3'FBD3_2'FBD4'JS_0'La_0'Na_0'Pooled'Si_0'Sv_0	Hydroxypropionylcarnitine	0	bp	xNH3		x-H2O	0.27	0.64	297036	pos433	2.0485	0.0194424	H	pos	39	74802.1	56153.4	114143	62372.7	65851.5	104145	82092.3	56881.4	188423	109097	297036	111233	89977.3	106019	105955	149948	81916.7	243852	163048	152298	186739	168323	89591.5
84.0324	24.7096	C3H4N2O	1	Imidazolone	4	Central	KEGG_Metacyc_HMDB	0.160265	66.7944	0.100764	FBD1'FBD2'FBD3'FBD3_2'FBD4'JS_0'La_0'Na_0'Pooled'Si_0'Sv_0	Imidazolone	0	bp			xACN	0.22	0.27	294983	neg260	0.988024	0.861028	H	negneg	39	179489	186741	203027	149090	242610	205091	182374	184815	269384	144315	175637	216502	180461	192847	226369	166549	183287	269785	201060	168246	193134	261644	174942
216.173	3.89258	C12H24O3	11	12-Hydroxydodecanoic acid	7	0	KEGG_Metacyc_Lipidmaps_HMDB	0.466279	-27.0321		FBD1'FBD2'FBD3'FBD3_2'FBD4'JS_0'La_0'Na_0'Pooled'Si_0'Sv_0	12-Hydroxydodecanoic acid	0	bp				0.56	0.56	294725	pos434	1.03393	0.833303	H	pos	39	136178	100229	94123.3	120846	110435	39768.6	259804	257725	137057	85091.2	141893	144423	52856	57681.2	98947.7	80584.7	139684	46445.5	106883	133899	100966	121829	210685
701.206	3.43419										FBD1'FBD4'JS_0'La_0'Na_0'Pooled'Si_0'Sv_0		0	bp				0.39	1.73	291163	pos436	8.44998	0.118514		pos	33	14106.6	30356.6	17701.7	27005	0	23578.2	0	0	0	0	0	48213.2	18675.2	51310.5	43571.5	118702	120644	76702.7	133177	291163	100952	89030.1	109856
201.914	11.9237										FBD1'FBD2'FBD3'FBD3_2'FBD4'JS_0'La_0'Na_0'Pooled'Si_0'Sv_0		0	bp				0.29	0.54	289984	pos437	1.17085	0.59995		pospos	39	79355.8	92621.1	167020	103217	132551	118382	263793	102874	120294	70822.6	129632	208624	144880	135318	92253.9	110916	216819	225008	166196	132911	97807.8	219657	117769
166.111	4.37436										FBD1'FBD2'FBD3'FBD3_2'FBD4'JS_0'La_0'Na_0'Pooled'Si_0		0	bp				0.11	0.8	288738	pos439	0.784497	0.557798		pos	39	199913	100934	162445	129523	101537	150250	36859	68276.7	77906	39690.9	111003	144775	151602	106330	276847	127538	87760.9	122483	37741.4	178265	147445	82415.5	192344
307.227	24.6589				0.2						FBD1'FBD2'FBD3'FBD3_2'FBD4'JS_0'La_0'Na_0'Pooled'Si_0'Sv_0		0	bp				0.16	0.33	288062	neg262	0.774199	0.0630733		neg	39	234271	210786	186548	185339	228329	182574	178620	266498	188839	174693	191812	195039	172385	193221	215198	188585	185558	194826	166441	168391	154156	171377	168948
161.084	4.59279	C10H11NO	2	Indole-3-ethanol	8	Central	KEGG_Metacyc_HMDB	0.249453	-34.2718	0.218414	FBD1'FBD2'FBD3'FBD3_2'FBD4'JS_0'La_0'Na_0'Pooled'Si_0'Sv_0	Indole-3-ethanol	0	bp			x-H2O	0.14	0.58	287607	pos440	1.16443	0.163073	H	pos	39	126298	148263	126662	128122	100350	98231.1	114777	137182	106052	69718.3	81856.9	97855.2	180496	214732	170847	210314	130542	132252	135212	166490	165495	136046	105295
190.112	4.0714							5.82967			La_0'Na_0		0	bp				0.39	1.73	286796	neg263	266.944	0.00317348		neg	17	0	0	0	31523.8	0	0	0	0	0	0	0	0	0	0	0	0	0	0	276666	286796	237369	208860	283668
196.146	4.02621	C12H20O2	29	(1S,2R,4S)-(-)-Bornyl acetate	0.1	0	KEGG_Lipidmaps	0.512249	-32.0402	0.512249	FBD1'FBD2'FBD3'FBD3_2'FBD4'JS_0'La_0'Na_0'Pooled'Si_0'Sv_0	(1S,2R,4S)-(-)-Bornyl acetate	0	bp	x-NH3			0.34	0.42	286497	pos441	1.29853	0.0420623	H	pos	39	108907	104758	83884	126739	94963.9	155080	102724	214071	249870	109849	203609	176412	103815	68724.8	161291	95749.1	243475	192124	140604	124119	121651	221585	155449
172.089	4.02354	C24H24O2	2	[FA (24:6)] 6,9,12,15,18,21-Tetracosahexaynoic acid	0.1	0	Lipidmaps	0.470015	5.06073		FBD1'FBD2'FBD3'FBD3_2'FBD4'JS_0'La_0'Na_0'Pooled'Si_0'Sv_0	[FA (24:6)] 6,9,12,15,18,21-Tetracosahexaynoic acid	0	bp	x-FA		x-H2O	0.31	0.48	285560	pos443	1.19839	0.462244	Double-charge	pos	39	134340	132671	91607.2	141867	119987	92727.1	142555	285560	126853	91542.8	132954	193082	141358	127384	89532.8	58291	157051	95159.1	182610	149529	97626.7	51833.5	126676
210.126	4.13614	C12H18O3	5	(+)-7-Isojasmonic acid	0.1	0	KEGG_Metacyc_Lipidmaps	0.357823	-41.3134		FBD1'FBD2'FBD3'FBD3_2'FBD4'JS_0'La_0'Na_0'Pooled'Si_0'Sv_0	(+)-7-Isojasmonic acid	0	bp	x-FA		x-H2O	0.2	0.61	284915	pos444	2.11365	0.0254128	H	pos	39	70521.5	69948.1	121971	83173.6	75709.5	190062	96693.1	121604	284915	107643	237181	150310	80467	87926.6	138174	176820	153359	163109	224323	179153	151230	200332	176153
155.947	8.66165										FBD1'FBD2'FBD3'La_0'Pooled		0	bp				0.22	1.67	284536	pos445	0.42827	0.286995		pos	37	83307.2	20884.1	36976.9	13268.6	52574.2	63009.1	109666	75195.4	103891	5193.54	86824.3	6596.08	135960	0	3478.67	85970.3	14035.7	9321.97	19722.4	19265.5	21470.2	30885.9	46863.8
175.121	4.66				0.1						FBD1'FBD2'FBD3'FBD3_2'FBD4'JS_0'La_0'Na_0'Pooled'Si_0'Sv_0		0	bp	xACN		x-H2O	0.42	0.59	283752	pos446	1.66372	0.189702		pos	39	97837	48712.3	67121.6	99140.4	42420	60418.3	39686.8	68238.6	50706.3	94645.2	50083.3	88639.9	65845	77227.9	132987	139314	76530	61468.8	166817	85968.6	102702	83757.9	90502.4
185.937	13.2803				0.2						FBD1'FBD2'FBD3'FBD3_2'FBD4'JS_0'La_0'Na_0'Pooled'Si_0'Sv_0		0	bp				0.1	0.26	282848	pos447	1.20837	0.374918		pospos	39	145501	156227	220657	238191	148280	167243	208767	167322	174479	188884	174736	142287	221998	220272	152489	160933	204219	195384	206493	260109	164633	199149	282848
133.875	12.0826										FBD1'FBD2'FBD3'FBD3_2'FBD4'JS_0'La_0'Na_0'Pooled'Si_0'Sv_0		0	bp			xCl37	0.08	0.18	281992	neg264	1.12028	0.314877		neg	39	105578	81588.7	85292.4	88686.4	80587.5	99138.2	87269.8	123790	98531.5	94521.6	109063	83815.4	92192.8	96307.6	87820.3	91958.1	102580	95945.9	110373	104073	90784.2	270436	264165
208.02	4.54258	C10H8O3S	3	1-Naphthalenesulfonic acid	4.5	0	KEGG	0.712248	-37.8218		FBD1'FBD2'FBD3'FBD3_2'FBD4'La_0'Na_0'Pooled'Si_0'Sv_0	1-Naphthalenesulfonic acid	0	bp				0.31	0.86	281865	neg265	1.15268	0.757787	H	neg	39	92299	36550.8	53153.5	79392	37483.3	38558.4	107522	281865	56179.9	49734.2	52514.1	48229.1	68793.2	95488.6	154622	45865	45430.7	180548	112602	36465.7	60724.5	132305	75134.1
135.105	4.16856	C9H13N	2	Amphetamine	3	0	KEGG_Metacyc_HMDB	0.396724	-103.49		FBD1'FBD2'FBD3'FBD3_2'FBD4'JS_0'La_0'Na_0'Pooled'Si_0'Sv_0	Amphetamine	0	bp				0.19	0.4	280565	pos449	1.16599	0.0911841	H	pos	39	133553	138484	142630	152382	128753	142185	98729.1	162462	151047	63167.1	115168	150051	157648	126388	138944	250635	150444	161716	176856	156021	150623	132385	163189
138.116	0.0370556										FBD1'FBD2'FBD3'FBD3_2'FBD4'JS_0'La_0'Na_0'Pooled'Si_0'Sv_0		0	bp				0.55	0.68	279870	pos450	0.45884	0.0241072		pos	39	185734	271810	263526	154070	172139	246294	112263	96178.5	223006	137245	278461	63988.7	279870	279162	160209	143600	99415	61411.5	75492.2	98942.2	156421	69936.7	95926
201.914	19.6347				0.2						FBD1'FBD2'FBD3'FBD3_2'FBD4'JS_0'La_0'Na_0'Pooled'Si_0'Sv_0		0	bp				0.25	0.41	279531	pos452	1.17777	0.44887		pospos	39	138392	166387	202051	124059	153588	150436	266366	148070	170151	131820	153904	272508	181974	185909	148932	141036	258596	228890	244056	210281	142591	236596	152177
314.246	3.74867	C18H34O4	12	[FA hydroxy(18:1)] 9,10-dihydroxy-12Z-octadecenoic acid	7	0	KEGG_Lipidmaps_HMDB	1.57733	-16.0032		FBD1'FBD2'FBD3'FBD3_2'FBD4'JS_0'La_0'Na_0'Pooled'Si_0'Sv_0	[FA hydroxy(18:1)] 9,10-dihydroxy-12Z-octadecenoic acid	0	bp				0.36	0.79	279014	neg266	5.45494	0.00924178	H	neg	39	61486.4	33832.4	33813.1	64465.3	46558.4	53072.8	41802.2	38422.8	141623	38608.1	88889.6	93192.9	21990.1	49274	59568.4	73801.5	53587.5	90665.5	279014	232199	193194	143100	135137
250.193	3.8774	C16H26O2	9	Triton X-100	7	0	KEGG_Metacyc	-0.447584	-17.8894	-0.447584	FBD1'FBD2'FBD3'FBD3_2'FBD4'JS_0'La_0'Na_0'Pooled'Si_0'Sv_0	Triton X-100	0	bp				0.28	0.48	278027	pos454	2.49962	0.027953	H	pos	39	69270.8	152569	71815.9	156403	142926	64238.3	211304	251817	142814	131213	63736.9	132665	184816	148969	102132	219701	181245	91981.8	278027	178845	277153	185187	191113
156.115	4.54906	C9H16O2	13	[FA hydroxy(9:1)] 4-hydroxy-2-nonenal	7	0	Metacyc_Lipidmaps_HMDB	0.437306	-14.3307	0.437306	FBD1'FBD2'FBD3'FBD3_2'FBD4'JS_0'La_0'Na_0'Pooled'Si_0'Sv_0	[FA hydroxy(9:1)] 4-hydroxy-2-nonenal	0	bp				0.43	0.47	276364	pos455	1.60823	0.301078	H	pos	39	92977.2	61534.9	49320	83040.9	78324.2	97350.4	60566.9	111936	97522.9	77615.5	147558	78960.1	56534.6	94627.3	90832.7	87587.1	138185	82227.1	167849	70453.8	89506.5	148571	71832.6
190.12	3.91817										FBD1'FBD2'FBD3'FBD3_2'FBD4'JS_0'La_0'Na_0'Pooled'Si_0'Sv_0		0	bp				0.42	0.76	276239	pos456	1.71701	0.090747		posneg	39	142090	97238.5	83615.5	196921	127518	61447.9	219956	213191	174546	79292.6	167375	145362	24127.5	69368.5	142006	156310	172364	140760	240385	156314	157801	80713.1	269693
722.581	3.56233							-5.71955			FBD1'FBD2'FBD4'JS_0'La_0'Na_0'Pooled'Sv_0		0	bp				0.21	0.91	276032	pos457	1.8202	0.422054		pos	35	100807	102310	40400.1	186964	80593.9	49619.1	24449.6	136594	53860	0	0	0	47103.8	66658.1	109524	226893	116973	176849	276032	109819	57399.5	211572	164296
618.52	4.00103							-3.52535			FBD1'FBD2'FBD3'FBD3_2'FBD4'JS_0'La_0'Na_0'Pooled'Si_0'Sv_0		0	bp				0.26	0.58	275814	pos458	0.869872	0.478826		pos	39	176320	109771	177131	108354	150043	143262	212580	179701	183611	152662	237276	275814	221167	202890	135368	86513.2	234320	102118	133449	153305	116191	143763	165807
695.468	3.47738										FBD1'FBD2'FBD3'FBD3_2'FBD4'JS_0'La_0'Na_0'Pooled'Si_0'Sv_0		0	bp				0.14	0.58	275648	pos459	0.846195	0.659007		pos	39	87538.7	118284	54006.4	97568.6	78440.1	75213.3	149205	118536	275648	77662	125209	181645	117414	133499	87750.9	173867	124305	232544	115104	51354.4	53407.9	82106.3	64871.3
264.176	3.56153										La_0		0	bp					0.13	274624	neg267	245.73	0.0056618		neg	3	0	0	0	0	0	0	0	0	0	0	0	0	0	0	0	0	0	0	251489	211077	274624	0	0
328.225	4.07058	C18H32O5	6	[FA trihydrox] 9S,11R,15S-trihydroxy-2,3-dinor-13E-prostaenoic acid-cyclo[8S,12R]	7	0	KEGG_Lipidmaps	0.0160921	-31.0267		La_0	[FA trihydrox] 9S,11R,15S-trihydroxy-2,3-dinor-13E-prostaenoic acid-cyclo[8S,12R]	0	bp					1.73	274623	pos460	252.083	0.0021191	H	pos	4	0	0	0	0	0	0	0	0	59438.7	0	0	0	0	0	0	0	0	0	274623	245736	235890	0	0
180.115	3.98601	C11H16O2	2	3-tert-Butyl-5-methylcatechol	0.1	0	KEGG	0.0327434	-39.5797	0.0327434	FBD1'FBD2'FBD3'FBD3_2'FBD4'JS_0'La_0'Na_0'Pooled'Si_0'Sv_0	3-tert-Butyl-5-methylcatechol	0	bp	x-FA			0.23	0.35	274222	pos461	1.50694	0.0352098	H	pos	39	102045	119821	146395	147020	99716.3	135905	121203	218326	248914	110962	218275	230901	120884	84592.3	171061	247517	218578	190774	213806	164018	177125	167226	144344
292.903	11.289										FBD1'FBD2'FBD3'FBD3_2'FBD4'JS_0'La_0'Na_0'Pooled'Si_0'Sv_0		0	bp				0.26	0.49	273802	neg268	1.04575	0.836749		neg	39	122962	143244	163319	104965	138593	131512	272906	120471	137965	93676.1	132263	242395	155777	158877	121339	124565	229147	220488	197971	144597	106610	235050	139796
252.172	3.85096	C15H24O3	7	[PR] 9-Hydroxy-helminthosporol	7	0	Lipidmaps	-0.493973	-3.87014		FBD1'FBD2'FBD3'FBD3_2'FBD4'JS_0'La_0'Na_0'Pooled'Si_0'Sv_0	[PR] 9-Hydroxy-helminthosporol	0	bp			x-H2O	0.34	0.53	273508	pos462	1.44723	0.29302	H	pos	39	81073.4	118160	60581.6	141303	54498.3	189899	110090	210484	273508	128017	261410	115735	140020	58759.7	150013	188078	161397	195082	176040	88138.1	111835	184432	173497
176.096	3.97217										FBD1'FBD2'FBD4'JS_0'La_0'Na_0'Si_0'Sv_0		0	bp				0.54	1.17	273482	neg269	1.65259	0.146383		neg	34	112962	57363.1	166355	259646	82911.4	167764	24982.1	80164.9	0	0	0	0	247644	244129	98315.4	213309	80341.4	68204.1	157935	235527	162931	138166	273482
475.322	3.49958										FBD1'FBD2'FBD3'FBD4'Sv_0		0	bp				0.66	1.02	273386	pos463	1.00622	0.992694		pos	30	59811.1	88827.9	186441	107328	91381.9	88335.1	116685	78123.7	56534	0	0	0	130430	197919	37438.7	0	56924.7	119914	0	136038	201124	0	136625
185.937	15.013										FBD1'FBD2'FBD3'FBD3_2'FBD4'JS_0'La_0'Na_0'Pooled'Si_0'Sv_0		0	bp				0.08	0.26	272843	pos465	1.1075	0.463289		pospospos	39	147016	176896	190824	266007	183882	168447	180174	147408	160944	231247	174580	185674	195811	199017	147249	165400	186506	193815	186921	223356	159791	173665	272843
223.922	21.0074										FBD1'FBD2'FBD3'FBD3_2'FBD4'JS_0'La_0'Na_0'Pooled'Si_0'Sv_0		0	bp				0.25	0.4	272281	neg270	1.18801	0.481731		negneg	39	135172	158167	198856	131138	161643	137923	272280	130671	163910	124193	151070	259643	178107	176623	140731	136267	258008	222703	237271	219601	127859	252944	180106
114.068	4.30013	C6H10O2	21	6-Hexanolide	0.1	0	KEGG_Metacyc	0.122045	-42.8437	0.122045	FBD1'FBD2'FBD3'FBD3_2'FBD4'JS_0'La_0'Na_0'Pooled'Si_0'Sv_0	6-Hexanolide	0	bp	x2+			0.45	0.45	271597	pos468	1.48292	0.188431	H	posposneg	39	78023	38095.3	72529	59287.1	43426.5	67644.7	85515	92747.2	170755	90029.3	120640	116753	53092.5	48321.3	81964.5	138620	122254	81257.3	112429	64960.8	102360	98032.8	101878
163.136	4.01046	C11H17N	1	Mephentermine	3	0	KEGG	0.478837	-96.4842	-1.39076	FBD1'FBD2'FBD3'FBD4'JS_0'La_0'Na_0'Pooled'Si_0'Sv_0	Mephentermine	0	bp				0.61	1.04	271181	pos469	1.97408	0.122648	H	pos	39	48692.8	49876	55806.3	53050.4	61121.3	41892.7	48327.5	84490	74962	24555.6	43697.9	185970	93937.8	60663.3	63158	72575.8	56061.1	64734.8	124767	117265	62717.1	43926.4	89925.9
343.236	3.7838										FBD1'FBD2'FBD3'FBD3_2'FBD4'JS_0'La_0'Na_0'Si_0		0	bp				0.82	1.17	271068	pos470	1.45342	0.424805		pos	36	129889	123512	40458.4	77399.7	39701.5	99736.6	29197.9	148993	157841	115505	182946	88669	59891.3	74076.5	152513	245530	61731.7	91134.4	197842	165037	64223.3	211698	120653
272.254	3.82852				0.1						FBD1'FBD2'FBD3'FBD3_2'FBD4'JS_0'La_0'Na_0'Pooled'Si_0'Sv_0		0	bp	xC13			0.35	0.5	269983	pos471	1.10693	0.698148		pos	39	142366	143773	116143	160551	104952	53604.7	143497	216870	173312	143619	166547	199182	158687	112740	179186	240252	170408	97996.1	209313	131366	104621	82390.6	143973
128.047	4.71672	C6H8O3	9	(4E)-2-Oxohexenoic acid	0.1	0	KEGG_Metacyc_Lipidmaps	-0.0283059	-47.8109	-0.0673539	FBD1'FBD2'FBD3'FBD3_2'FBD4'JS_0'La_0'Na_0'Pooled'Si_0'Sv_0	(4E)-2-Oxohexenoic acid	0	bp	x-H2O		x-H2OxNH3	0.5	0.58	269102	pos472	1.98554	0.240927	H	pos	39	51213	54619	59187.1	51050.1	53269.3	47499.1	98294.2	102166	141033	110456	105260	269102	74442.6	155006	113457	83558.3	76958.7	91827.5	89174.3	64930.4	173547	97687.4	57880.6
143.131	4.19671	C8H17NO	6	valpromide	7	0	KEGG_Metacyc	0.323428	-26.3517		FBD1'FBD2'FBD3'FBD3_2'FBD4'JS_0'La_0'Na_0'Pooled'Si_0'Sv_0	valpromide	0	bp				0.21	0.37	269093	pos473	1.28728	0.0854168	H	pos	39	121631	117433	142634	135187	114960	110732	108453	157738	99251.8	110749	114485	204289	126802	130673	165603	127640	165110	147426	138221	178803	174329	181484	172577
360.315	3.7285				0.1						FBD1'FBD2'FBD3'FBD3_2'FBD4'JS_0'La_0'Na_0'Pooled'Si_0'Sv_0		0	bp	xC13			0.44	0.6	267988	neg272	0.929899	0.812624		neg	39	179109	85814.8	132514	106861	122028	58961.2	101935	123195	122741	86328.4	114194	206284	131916	98338.8	114136	116715	92237.4	267988	164830	78757.4	125990	160113	131102
138.011	10.0605				0.2						FBD1'FBD2'FBD3'FBD3_2'FBD4'JS_0'La_0'Na_0'Pooled'Si_0'Sv_0		0	bp				0.38	0.64	267956	pos474	1.46084	0.339949		pospos	39	93988.1	80406.6	135816	92818	117155	86542.7	244972	79330.2	100426	81992.4	95548.1	223888	121085	133812	86818.2	88465	238385	187659	206013	168759	78396.6	218520	133231
222.102	4.13873	C19H32N4O6S	1	Met-Thr-Pro-Pro	3	0	Peptides	0.452253	-141.62		FBD1'FBD2'FBD3'FBD3_2'FBD4'JS_0'La_0'Na_0'Pooled'Si_0'Sv_0	Met-Thr-Pro-Pro	0	bp				0.2	0.58	267670	neg273	0.986588	0.958297	Double-charge	neg	39	64730.8	56318.3	112940	56811.4	39368.8	90026.4	61425.1	47126.8	75987.8	105810	267670	236650	137082	132067	57051.9	114777	69933.1	67214.6	74029.4	75346.5	81474.9	49280.1	56532.2
248.162	4.64026										Na_0		0	bp				1.55	1.55	267360	pos475	0	ND		pos	6	0	0	0	0	0	0	0	0	0	0	0	0	0	0	0	0	0	0	0	0	0	180912	177765
88.0524	4.3854	C4H8O2	7	Ethyl acetate	4.5	0	KEGG_Metacyc	-0.808663	-38.5752	-0.808663	FBD1'FBD2'FBD3'FBD3_2'FBD4'JS_0'La_0'Na_0'Pooled'Si_0'Sv_0	Ethyl acetate	0	bp				0.41	0.66	266634	pos476	1.0391	0.915281	H	pos	39	25599.2	70457.7	37971.4	43336.4	32914.5	27349.2	55119.1	92917.6	58755.9	19692.7	57662.1	96715.8	33854.7	38433.6	80259.1	56127.9	52127.7	62370.8	45989.5	58858.9	34419.9	32709.9	52256
201.914	21.1496										FBD1'FBD2'FBD3'FBD3_2'FBD4'JS_0'La_0'Na_0'Pooled'Si_0'Sv_0		0	bp				0.22	0.34	266366	pos477	1.18346	0.443051		pospos	39	138392	166387	185655	124059	153988	163911	266366	143006	170151	117463	149039	221621	178262	169375	148932	140819	240590	219642	244056	198293	138057	227238	169274
377.193	4.22077							5.22013			FBD3'FBD4'JS_0'La_0'Na_0'Pooled'Si_0'Sv_0		0	bp				0.41	1.48	265191	neg274	0.408898	0.447265		neg	39	18256.1	8736.48	80722.7	193232	16959.6	15478.4	21126.9	40089	7946.02	265191	18052.2	10676.4	58834.5	33674.5	63593.3	44067.9	27770.8	27372.8	8722.08	13453.3	21869.2	21774.9	9894.71
199.165	3.70565										FBD1'FBD2'FBD3'FBD3_2'FBD4'JS_0'La_0'Na_0'Pooled'Si_0'Sv_0		0	bp				0.26	0.55	265002	pos478	0.868373	0.473609		pos	39	61310.7	94054	68706	87731.6	92798.6	47741	113184	126448	33257.3	52833.6	48641.6	62381.9	53672.4	49893.1	52010.3	106616	177833	65429.9	79254	60137.6	55185.5	50181.9	74905
184.146	4.14795	C11H20O2	17	[FA (11:1)] 10-undecenoic acid	7	0	KEGG_Lipidmaps	0.343617	-17.464		FBD1'FBD2'FBD3'FBD3_2'FBD4'JS_0'La_0'Na_0'Pooled'Si_0'Sv_0	[FA (11:1)] 10-undecenoic acid	0	bp				0.36	0.39	262730	pos480	1.40768	0.271813	H	posneg	39	93781	121617	85207.6	99611.4	76071.9	131034	99259.3	143646	214652	69018.1	159787	148974	76315.4	158551	160134	107021	135797	186276	103949	194446	124761	169364	128570
218.116	7.01443	C10H18O5	2	3-Hydroxysebacicacid	7	0	HMDB	0.531864	-3.16376	-2.5399	La_0'Pooled	3-Hydroxysebacicacid	0	bp				0.43	1.73	260937	neg278	241.431	0.00212633	H	neg	18	0	0	0	0	0	0	0	0	103743	0	141919	155589	0	0	0	0	0	116193	260937	222316	241039	0	0
163.06	10.6352										FBD1'FBD2'FBD3'FBD3_2'FBD4'JS_0'La_0'Na_0'Pooled'Si_0'Sv_0		0	bp				0.19	0.35	259929	pos481	1.04963	0.864629		pospospos	39	125387	141501	213859	189321	133461	111358	211012	124905	173532	163035	127560	179481	193125	186523	119669	119583	192871	187437	167404	227675	109529	191970	259929
557.502	3.62742	C33H67NO5	1	N-(2-hydroxypentadecanoyl)-phytosphingosine	7	0	Metacyc	0.761721	-10.2713		FBD1'FBD2'FBD3'FBD3_2'FBD4'JS_0'La_0'Na_0'Si_0'Sv_0	N-(2-hydroxypentadecanoyl)-phytosphingosine	0	bp				1.56	1.56	259064	pos483	1.49951	0.232272	H	pos	33	113521	59043.9	82169.8	105246	55015.8	66115.3	122335	110394	70297.3	80725.1	220236	259064	91151.7	145712	85612.6	60529.7	114925	84386.3	169526	128170	84281.8	53577.4	57538.2
238.157	3.92744	C14H22O3	3	[FA oxo(5:1/5:0/4:0)] (1R,2R)-3-oxo-2-(2'Z-pentenyl)-cyclopentanebutanoic acid	7	0	Lipidmaps	-0.227643	-32.7326	-0.248637	FBD1'FBD2'FBD3'FBD3_2'FBD4'JS_0'La_0'Na_0'Pooled'Si_0'Sv_0	[FA oxo(5:1/5:0/4:0)] (1R,2R)-3-oxo-2-(2'Z-pentenyl)-cyclopentanebutanoic acid	0	bp			x-FA	0.21	0.62	257517	pos485	1.54699	0.160136	H	pos	39	88287.5	117640	73839.1	132079	74828.7	165160	105357	241930	257517	151373	213247	117179	126635	59175.3	139157	161570	114618	210504	192852	116801	123144	230675	132244
203.996	7.44536										FBD1'FBD2'FBD3'FBD4'JS_0'La_0'Na_0'Pooled'Si_0'Sv_0		0	bp				0.19	1	257509	pos486	0.984013	0.941597		pos	39	24013	22060.7	37717.9	26199.9	22721.5	35425.6	24066.3	16322.5	26616.5	40490.1	257509	60479.1	45534.2	44206.6	31472.3	59750.6	27400.3	33207	26806.3	23139.8	32506	26906.8	28811.7
308.163	4.24362	C17H24O5	2	Inulicin	7	0	KEGG	1.56237	-24.1154		La_0'Pooled	Inulicin	0	bp				0.22	0.22	257463	neg279	247.255	0.000513347	H	neg	12	0	0	0	0	0	0	0	0	0	0	0	0	0	0	0	0	0	0	246159	257463	238142	0	0
317.893	11.1391				0.2						FBD1'FBD2'FBD3'FBD3_2'FBD4'JS_0'La_0'Na_0'Pooled'Si_0'Sv_0		0	bp	xNa+			0.1	0.21	255963	pos487	1.06999	0.19947		pospospos	39	218411	222004	205058	203496	214628	215584	169672	231544	212523	228808	208437	172889	182271	218859	212791	255963	181195	179454	238042	214282	238324	171473	207893
201.1	4.67795				0.1						FBD1'FBD2'FBD3'FBD3_2'FBD4'JS_0'La_0'Na_0'Pooled'Si_0'Sv_0		0	bp	xACN			0.33	0.63	255924	pos488	2.32126	0.21958		pos	39	75373.2	37630.9	86763.2	58132.2	57234.8	99569.5	115881	54352.1	34078.9	171646	183354	202744	74583.7	140721	128133	159961	81482.7	95180	255924	99755.7	108032	193633	65838.8
242.152	3.79423	C13H22O4	1	2-isocapryloyl-3R-hydroxymethyl-&gamma;-butyrolactone	7	0	Metacyc	1.34164	-29.0724		FBD1'FBD2'FBD3'FBD3_2'FBD4'JS_0'La_0'Na_0'Pooled'Si_0'Sv_0	2-isocapryloyl-3R-hydroxymethyl-&gamma;-butyrolactone	0	bp			x-CO2	0.6	0.67	255714	neg280	1.58421	0.297248	H	negnegpos	39	79816.2	23034.4	38089.3	58671.6	26282.7	50411.3	34943.1	57138	56484.5	131734	118711	158154	39874.5	85569	61749.7	192663	143436	77709.5	103021	50494.9	69763	161924	56870.8
229.095	6.96655										FBD1'FBD2'FBD3'FBD3_2'FBD4'JS_0'La_0'Na_0'Pooled'Sv_0		0	bp			x-FA	0.22	0.87	254830	pos489	1.01383	0.927738		pos	39	165186	110384	135141	99525.7	119026	128221	160066	163076	193201	254830	228251	189319	79194.5	122957	115481	122703	114073	241675	117423	156157	142812	170703	107043
273.929	11.9509	C9H7BrO3S	1	S-(4-bromophenyl)-mercaptopyruvate	3	0	KEGG_Metacyc	-2.77074	51.1263		FBD1'FBD2'FBD3'FBD3_2'FBD4'JS_0'La_0'Na_0'Pooled'Si_0'Sv_0	S-(4-bromophenyl)-mercaptopyruvate	0	bp				0.11	0.11	254676	neg281	1.09194	0.222054	H	negpos	39	224688	223831	199126	186351	226158	221047	175961	217539	187881	199003	212403	182773	199016	211467	234033	217017	214820	192675	217616	234901	254676	199586	220395
265.131	4.20839	C14H19NO4	2	N(alpha)-Benzyloxycarbonyl-L-leucine	7	0	KEGG_Metacyc	0.0762382	-31.2937	-1.20614	FBD3'La_0	N(alpha)-Benzyloxycarbonyl-L-leucine	0	bp				0.79	1.73	254351	pos490	32.8567	0.000687751	H	pos	22	0	0	21241.8	0	30173.7	32356.7	34959.2	41832.4	44628	0	0	30111.7	0	22383.8	0	0	0	0	236181	254351	207401	28979	35657.1
361.246	8.34542				0.2						FBD1'FBD2'FBD3'FBD3_2'FBD4'JS_0'La_0'Pooled'Si_0		0	bp				0.27	1.73	253353	pos491	1.13827	0.777583		pos	37	9180.42	4946.65	3717.84	5735.56	4313.34	5616.03	12769.5	16430.3	14028.9	4133.78	4531.66	5202.13	5150.54	3678.81	6131.66	11926.6	3391.11	4956.43	10930.4	5610.59	3771.35	6836.09	13449
202.948	15.9363				0.2						FBD1'FBD2'FBD3'FBD3_2'FBD4'JS_0'La_0'Na_0'Pooled'Si_0'Sv_0		0	bp				0.33	0.47	253166	pos493	1.34464	0.339891		pospos	39	103066	110969	128058	104788	126792	111156	210601	104249	112456	93983.6	114304	219481	125041	131460	95489.6	111896	199881	189104	209712	150128	100154	186925	138813
116.059	9.16511	C4H8N2O2	2	Diacetylhydrazine	4.5	0	KEGG	0.15968	5.75827	0.15968	FBD1'FBD2'FBD3'FBD3_2'FBD4'JS_0'La_0'Pooled'Si_0'Sv_0	Diacetylhydrazine	0	bp				0.22	0.85	252060	pos494	15.8629	0.0229007	H	pos	39	12273.3	15107.3	11673.4	16999.7	16801	12370.4	9406.01	9143.51	11805.1	15491.3	10273.2	32384.7	12347.4	15274.3	27147.7	20826.4	15372.5	13759.2	252060	217200	150250	42340.9	11284.4
354.208	23.6799				0.2						FBD1'FBD2'FBD3'FBD3_2'FBD4'JS_0'La_0'Na_0'Pooled'Si_0'Sv_0		0	bp				0.15	0.36	251151	neg282	1.14291	0.390392		neg	39	164235	165645	115416	205076	182786	204232	150142	162973	154368	134633	153951	152599	71741.2	141374	150313	194481	188255	198499	143895	170819	194220	140225	159522
214.084	6.91605	C20H28O10	1	Furcatin	0.1	0	KEGG	-0.472391	0		FBD1'FBD2'FBD3'FBD4'JS_0'La_0'Na_0'Pooled'Si_0'Sv_0	Furcatin	0	bp	x-NH3			0.29	1.63	250683	pos496	1.90183	0.0690511	Double-charge	pos	38	100926	66385.1	139226	61559.1	62882.8	105093	124689	98729.6	156434	0	10674.1	248769	62684.8	120726	77108.3	190380	137514	210330	250683	152490	179808	139624	120537
141.994	10.2953										FBD1'FBD2'FBD3'FBD3_2'FBD4'JS_0'La_0'Na_0'Pooled'Si_0'Sv_0		0	bp				0.13	0.68	250284	neg283	0.950005	0.873617		neg	39	68573.6	75634.2	137832	79000.9	71603.1	112151	78234.4	84440.1	88784.9	76451.9	250284	153754	150506	149024	65470.8	143284	67684.5	73801	67352	78590.7	121996	86478	98166.5
137.12	3.97015										FBD1'FBD2'FBD3'FBD3_2'FBD4'JS_0'La_0'Na_0'Pooled'Si_0'Sv_0		0	bp			x-NH3	0.22	0.44	249466	pos497	0.919648	0.37124		pos	39	199884	178233	193113	181210	220358	159157	177813	227356	196383	196279	73741.2	175869	175809	229663	169792	220339	222094	214088	157625	167129	200576	194800	196084
267.886	13.334										FBD1'FBD2'FBD3'FBD3_2'FBD4'JS_0'La_0'Na_0'Pooled'Si_0'Sv_0		0	bp				0.29	0.43	248659	pos498	1.24981	0.371453		pospos	39	107594	123370	166849	92313.4	153457	120988	232683	114664	119506	95279.3	134210	209561	145384	145269	118440	110308	223462	208589	214219	162080	120891	203414	123622
203.152	4.39947										FBD1'FBD2'FBD3'FBD3_2'FBD4'JS_0'La_0'Na_0'Pooled'Si_0'Sv_0		0	bp			x-NH3	0.14	0.5	248616	pos499	1.81144	0.0594499		pos	39	60950.7	78639.4	69649.7	110397	51949	94733.4	65931.1	87030.8	82044.9	24345.3	53916.1	42251	81071.5	116812	86995.4	92740	84507.7	98854.2	145420	138884	94721.6	113380	117552
329.257	3.64223	C18H35NO4	2	4-8dimethylnonanoylcarnitine	7	0	HMDB	0.135548	-39.9015		FBD1'FBD2'FBD3'FBD3_2'FBD4'JS_0'La_0'Na_0'Pooled'Si_0'Sv_0	4-8dimethylnonanoylcarnitine	0	bp			x-NH3	0.28	0.7	248492	pos500	1.89528	0.0290921	H	pos	39	81364.9	124356	104478	105891	71144.3	132440	96047.1	86142.6	174694	61149.1	181400	150336	248492	66772.9	99775.6	176475	126058	118912	224760	208701	154454	201217	151019
186.126	4.37606	C10H18O3	19	10-Oxodecanoate	0.1	0	KEGG_Metacyc_Lipidmaps	0.241564	-21.275	0.2147	FBD1'FBD2'FBD3'FBD3_2'FBD4'JS_0'La_0'Na_0'Pooled'Si_0'Sv_0	10-Oxodecanoate	0	bp	x-NH3			0.13	0.35	247771	pos501	2.10661	0.0167107	H	pos	39	110682	108235	97884.6	147905	107795	93024.6	62750.6	131281	121607	100868	152792	170092	103128	149351	125233	206900	130003	169402	188424	241828	237124	197666	178417
202.948	13.7859										FBD1'FBD2'FBD3'FBD3_2'FBD4'JS_0'La_0'Na_0'Pooled'Si_0'Sv_0		0	bp				0.32	0.57	247022	pos502	1.44566	0.274556		pospos	39	91353	110359	136579	96706.5	126433	110984	239992	112245	109173	90663.8	108887	245202	139888	150180	97795.5	99830.7	242198	188335	224091	158148	106814	205701	123614
236.162	4.36377										FBD1'FBD2'FBD3'FBD3_2'FBD4'JS_0'La_0'Na_0'Pooled'Si_0'Sv_0		0	bp				0.3	0.62	246953	pos503	0.791252	0.449118		pos	39	81837.4	106478	55938.4	93465.4	63209.3	87537.5	37852.9	65140.4	36660	27899.5	50727.8	100570	67970.7	110191	115210	223852	127665	171290	36758.9	73709.7	82797.8	85983.1	86523.5
128.047	7.61462	C6H8O3	9	(4E)-2-Oxohexenoic acid	7	0	KEGG_Metacyc_Lipidmaps	0.432361	8.44144	0.393313	FBD1'FBD2'FBD3'FBD3_2'FBD4'JS_0'La_0'Na_0'Pooled'Si_0'Sv_0	(4E)-2-Oxohexenoic acid	0	bp				0.17	0.62	246778	neg284	1.16545	0.472936	H	neg	39	15134.4	13409.4	18696.5	18110.1	16013.8	26316.3	17595.4	18077.8	29985.6	163385	246778	180788	20747.7	17939.2	23257.7	22786.2	16967.7	20812.1	22886.3	18920.1	13249.8	46152.4	16912.9
539.528	5.0266	C34H69NO3	1	[SP (16:0)] N-(hexadecanoyl)-sphinganine	0.2	0	Lipidmaps_HMDB	0.326255	20.4233		FBD1'FBD2'FBD3'FBD3_2'FBD4'JS_0'La_0'Na_0'Pooled'Si_0	[SP (16:0)] N-(hexadecanoyl)-sphinganine	0	bp				0.62	0.84	246664	pos504	0.392737	0.0261336	H	pos	39	103873	108390	70750.2	116765	127324	153179	23457.8	25279.8	37254.8	116619	246664	201566	84780.8	36896.3	38648.8	109182	24700.9	43752.4	57018.4	37411.1	16720.1	19012	67038.8
239.899	17.0024	H3O9P3	1	Trimetaphosphate	8	Central	KEGG_Metacyc	1.42751	-16.1289		FBD1'FBD2'FBD3'FBD3_2'FBD4'JS_0'La_0'Na_0'Pooled'Si_0'Sv_0	Trimetaphosphate	0	bp			x2+	0.06	0.11	246455	neg285	0.963618	0.638102	H	neg	39	211297	222636	246454	237222	211793	221960	198656	228640	211520	223079	220307	180372	221324	237763	223543	211842	196132	183128	205939	206250	243444	196576	228178
141.079	6.99388	C7H11NO2	3	L-Hypoglycin	7	0	KEGG_Metacyc	0.532252	-42.5359		FBD1'FBD2'FBD3'FBD3_2'FBD4'JS_0'La_0'Na_0'Pooled'Si_0'Sv_0	L-Hypoglycin	0	bp			x-NH3	0.28	0.4	246213	pos505	0.977521	0.786294	H	pos	39	121584	113914	122085	122114	105592	131318	119810	151851	129960	210221	158210	246213	89165.9	103535	118461	154619	131290	144636	131534	102338	115672	110894	130988
201.914	22.51				0.2						FBD1'FBD2'FBD3'FBD3_2'FBD4'JS_0'La_0'Na_0'Pooled'Si_0'Sv_0		0	bp				0.23	0.38	244056	pos510	1.36321	0.236505		pos	39	126170	139231	152416	110810	145740	146191	221231	130966	152938	103269	143863	219709	152048	166574	128150	129024	215107	189161	244056	187460	138057	190656	169274
297.303	4.01233	C19H39NO	1	Tridemorph	7	0	KEGG_Metacyc_HMDB	0.223142	1.76936		FBD1'FBD2'FBD3'FBD3_2'FBD4'JS_0'La_0'Na_0'Pooled'Si_0'Sv_0	Tridemorph	0	bp				0.4	0.57	243878	pos511	1.10584	0.631158	H	pos	39	125629	205121	152135	195544	101032	105686	176190	180581	138767	61606.4	194353	153831	174998	101553	129932	243878	147674	222058	161118	223595	149281	130847	188517
236.105	4.63649	C13H16O4	1	3-Dimethylallyl-4-hydroxymandelic acid	7	0	KEGG	0.392446	-38.94	0.392446	FBD3'FBD3_2'JS_0'Pooled	3-Dimethylallyl-4-hydroxymandelic acid	0	bp				0.2	1.33	242647	neg287	2.61791	0.511211	H	neg	39	15084.5	78990.2	14300	132772	31775	14458.2	122106	194584	22719.6	95108	33100	86599.9	121566	159746	7831.57	63205.4	55839.4	45361.2	240101	18531.9	25082.8	234051	36805.4
415.26	3.39109										FBD1'FBD2'FBD3_2'La_0'Si_0'Sv_0		0	bp				0.43	1.32	241935	pos513	0.751009	0.60082		pos	33	49952.8	13584.4	20807.8	31278.4	8662.21	10306.3	0	0	0	16680.1	31514.9	76773.6	37453.7	0	62751.7	36032.4	10850.3	241935	15801	28125.4	19417.6	0	59573.9
216.151	4.00789	C15H20O	6	[PR] iso-Debromo-laurinterol	7	0	Lipidmaps	0.0213593	-28.1573	0.0444913	FBD1'FBD2'FBD3'FBD3_2'FBD4'JS_0'La_0'Na_0'Pooled'Si_0'Sv_0	[PR] iso-Debromo-laurinterol	0	bp				0.37	0.45	241894	pos514	1.58163	0.00507073	H	pos	39	107676	117394	109906	134778	129750	109874	116681	225341	176201	95559.4	154425	241894	101403	138409	140561	166179	201048	151233	168554	190549	170705	99564.7	147504
330.183	4.25365	C20H26O4	4	Gibberellin A15	0.1	0	KEGG_Metacyc_Lipidmaps	-0.0622206	-47.5248		La_0	Gibberellin A15	0	bp	x-H2O				0.15	241521	pos516	206.419	0.00764091	H	pos	3	0	0	0	0	0	0	0	0	0	0	0	0	0	0	0	0	0	0	241521	196862	180874	0	0
171.09	4.68448	C8H13NO3	2	N-Butyryl-L-homoserine lactone	0.1	0	KEGG_Metacyc_Lipidmaps	0.055214	-34.4772		FBD1'FBD2'FBD3'FBD3_2'FBD4'JS_0'La_0'Na_0'Pooled'Si_0'Sv_0	N-Butyryl-L-homoserine lactone	0	bp	xACN			0.18	0.26	240440	pos517	1.28035	0.133977	H	posneg	39	102357	97750.4	93105.2	129247	127197	197330	161856	115088	99283.6	150634	240440	222265	119946	172341	204123	122957	139172	100194	119794	147207	108414	143397	129295
254.188	3.79413	C15H26O3	1	3-hydroxy-15-dihydrolubimin	0.1	0	Metacyc	-0.438565	-67.2596		FBD1'FBD4'JS_0'La_0'Na_0'Pooled'Si_0'Sv_0	3-hydroxy-15-dihydrolubimin	0	bp	x-FA			0.41	1.1	239822	pos518	2.12779	0.158635	H	pos	39	43249	52093.9	69042.9	42049.3	31375	137524	29437.8	77662.8	224050	33649	239822	44093.4	47044.4	31723.1	121335	70472.9	46182.6	200233	167385	114962	67431.3	222592	137350
160.052	4.63451	C10H8O2	5	Naphthalene-1,2-diol	4.5	0	KEGG_Metacyc	0.207872	-31.6792	0.207872	FBD1'FBD2'FBD3'FBD3_2'FBD4'JS_0'La_0'Na_0'Pooled'Si_0'Sv_0	Naphthalene-1,2-diol	0	bp				0.27	0.38	239699	pos519	1.2315	0.315819	H	pos	39	175194	133065	141166	162192	128624	219896	185581	169821	143486	117886	153316	184105	120250	188487	196709	174122	183432	139018	229964	182548	140956	167921	140868
185.937	17.8903										FBD1'FBD2'FBD3'FBD3_2'FBD4'JS_0'La_0'Na_0'Pooled'Si_0'Sv_0		0	bp				0.1	0.27	239698	pos520	1.06746	0.729334		pos	39	136320	141886	194567	232096	155302	144750	153235	142965	159957	217414	152945	170796	169699	170942	159077	155339	159763	179317	153595	211021	140052	161388	239698
239.136	4.66667	C30H38O5	1	[Fv hydroxy(4:0)] 3-Geranyl-4,2',4',6'-tetrahydroxy-5-prenyldihydrochalcone	0.1	0	Lipidmaps	-1.33742	14.2857		FBD1'FBD2'FBD3'FBD3_2'FBD4'JS_0'La_0'Na_0'Pooled'Si_0'Sv_0	[Fv hydroxy(4:0)] 3-Geranyl-4,2',4',6'-tetrahydroxy-5-prenyldihydrochalcone	0	bp	xC13			0.36	0.36	239154	pos521	1.23404	0.19965	Double-charge	pos	39	162590	104764	144103	122433	130849	191862	216397	142800	140190	154294	115979	161661	128043	173861	199220	123017	164676	160267	164123	189965	153666	142092	114721
271.215	3.76953	C15H29NO3	1	Tridecanoylglycine	7	0	HMDB	-0.144675	-20.6997		FBD1'FBD2'FBD3'FBD3_2'FBD4'JS_0'La_0'Na_0'Pooled'Si_0'Sv_0	Tridecanoylglycine	0	bp				0.08	0.75	238844	pos523	1.66744	0.0357555	H	posneg	39	103212	92486.8	58714.9	121137	38110.6	117730	86215.3	103914	183124	92488.4	234522	63723.4	78099.8	62791.1	132714	238844	202891	184902	161824	142656	119740	176964	179419
214.136	4.01355	C15H18O	1	[PR] Farfugin A	7	0	Lipidmaps	0.407122	-21.995		FBD1'FBD2'FBD3'FBD3_2'FBD4'JS_0'La_0'Na_0'Pooled'Si_0'Sv_0	[PR] Farfugin A	0	bp				0.43	0.48	237528	pos525	1.03924	0.745145	H	pos	39	120277	101609	111699	80287.4	109013	102063	101594	205319	113159	79339.4	188533	237528	81136.1	65634.8	103768	192209	136249	116509	117095	133716	95863.1	51823.5	138514
178.063	4.65163	C10H10O3	11	Coniferyl aldehyde	7	0	KEGG_Metacyc	0.503318	-21.6703	0.475238	FBD1'FBD2'FBD3'FBD3_2'FBD4'JS_0'La_0'Na_0'Pooled'Si_0'Sv_0	Coniferyl aldehyde	0	bp				0.27	0.7	237042	neg290	1.4126	0.112177	H	negpos	39	87007.5	64271.6	93714.7	127853	72356.7	142750	118914	111679	128385	50965.9	87007.7	204916	80962.8	168146	141284	101828	113791	103422	141825	101178	103076	115720	104931
183.126	4.59771	C10H17NO2	1	Acetylpseudotropine	0.1	0	KEGG	0.504562	-70.6904		FBD1'FBD2'FBD3'FBD3_2'FBD4'JS_0'La_0'Na_0'Pooled'Si_0'Sv_0	Acetylpseudotropine	0	bp	xACN		x-H2O	0.34	0.42	236585	pos526	1.44957	0.0316128	H	pos	39	76133.5	65654.1	60869.6	79917.3	41601.6	75266.1	72098.1	63568.1	83752.2	98779.2	96660.3	135689	113463	159625	90339.9	89108.8	80461.8	85015.5	95234.1	111586	86946.3	101420	69016.9
86.0368	4.64179	C4H6O2	7	Diacetyl	8	Central	KEGG_Metacyc_HMDB	0.252211	-34.0282	0.252211	FBD1'FBD2'FBD3'FBD3_2'FBD4'JS_0'La_0'Na_0'Pooled'Si_0'Sv_0	Diacetyl	0	bp	x2+			0.12	0.5	236464	neg291	1.03174	0.220802	H	neg	39	125489	130523	128644	129651	119751	161974	139302	111959	165660	95145	163102	207641	187844	153537	174780	222876	131393	124868	127819	135380	133665	122640	108838
377.241	3.67218										FBD1'FBD2'FBD3'FBD3_2'FBD4'JS_0'La_0'Na_0'Pooled'Si_0'Sv_0		0	bp				0.2	0.4	236076	pos528	0.699271	0.257299		pos	39	209816	133257	116876	111275	108462	65297.2	87225.6	112906	51843.9	76371.8	89367	103663	93459.2	117940	124534	164917	128854	69990.8	87179.4	143350	91099.2	219346	137278
87.1048	12.9741	C5H13N	2	3-Methylbutanamine	7	0	KEGG	0.0561868	23.9537		FBD1'FBD2'FBD3'FBD3_2'FBD4'JS_0'La_0'Na_0'Pooled'Si_0'Sv_0	3-Methylbutanamine	0	bp				0.07	0.09	235713	pos529	1.04212	0.421872	H	pos	39	179231	200087	197346	186385	200777	220582	212570	204429	207527	177237	179693	184195	208712	207405	178329	216076	191219	195223	204334	188042	208575	181156	207804
137.084	5.23708	C8H11NO	7	4-Hydroxy-2,6-dimethylaniline	4.5	0	KEGG	0.357628	-26.5263		FBD1'FBD2'FBD3'FBD3_2'FBD4'JS_0'La_0'Na_0'Pooled'Si_0'Sv_0	4-Hydroxy-2,6-dimethylaniline	0	bp				0.14	0.45	234891	pos530	1.32139	0.187915	H	pos	39	113751	81709.9	109647	118646	111241	151442	87217.6	104688	195223	101010	234891	162202	105405	127303	143824	205728	112168	137121	166069	128769	108328	161569	150824
88.1	12.6453	C4H12N2	1	Putrescine	4	Central	KEGG_Metacyc_HMDB	-0.122497	-90.3877		FBD1'FBD2'FBD3'FBD3_2'FBD4'JS_0'La_0'Na_0'Pooled'Si_0'Sv_0	Putrescine	0	bp				0.27	0.43	233933	pos531	1.38859	0.158566	H	pos	39	171964	140778	90294.9	183551	93692.2	128036	203604	164141	97455.5	179628	100994	207246	81708.8	112522	151928	161118	219110	230777	212176	194605	152875	227571	225341
284.199	3.87015	C16H28O4	1	(10S)-Juvenile hormone III diol	7	0	KEGG	-0.323231	-20.3637		FBD3'FBD3_2'JS_0'La_0'Na_0'Pooled'Si_0'Sv_0	(10S)-Juvenile hormone III diol	0	bp			x-H2O	0.2	0.88	233382	pos532	8.24363	0.00202377	H	posneg	36	0	39829	34621.7	60546.4	0	58502.3	52104.8	83471.5	91233.3	38725.4	153518	51687.3	35919.6	0	44078.6	74830.3	45459.3	72478.9	233382	171017	209345	106016	111608
461.281	3.52833										FBD1'FBD2'FBD3'FBD3_2'FBD4'JS_0'La_0'Na_0'Si_0'Sv_0		0	bp				0.4	0.73	233340	pos533	1.35072	0.0112563		pos	38	165552	159623	136158	128642	176413	132347	134750	232292	35471	125638	105993	191326	146009	186133	178633	205771	172459	209772	200140	223684	199308	119894	190549
711.571	3.7502				0.1						FBD1'FBD2'FBD3'FBD3_2'FBD4'JS_0'La_0'Na_0'Si_0'Sv_0		0	bp	xC13			0.7	0.7	233280	pos534	0.893929	0.513886		pos	37	189457	204723	135556	172345	151356	172217	188704	173981	216021	183670	233280	202823	146804	138308	162601	83233.8	212584	209137	188364	141469	143713	176186	180661
201.914	10.7181				0.2						FBD1'FBD2'FBD3'FBD3_2'FBD4'JS_0'La_0'Na_0'Pooled'Si_0'Sv_0		0	bp				0.3	0.58	233275	pos535	1.13837	0.658942		pospospos	39	87875.6	85914.8	149642	86102.2	112384	90948.4	212487	81464.6	120025	70822.6	99627.5	208624	129710	128081	95324	96134.5	199188	197341	166196	115540	86448.3	219657	117769
234.162	3.83119	C15H22O2	22	[PR] 1,13-Dihydroxy-herbertene	0.1	0	Lipidmaps	-0.130124	-39.6025	-0.130124	FBD1'FBD2'FBD3'FBD3_2'FBD4'JS_0'La_0'Na_0'Pooled'Si_0'Sv_0	[PR] 1,13-Dihydroxy-herbertene	0	bp	x-H2O			0.19	0.46	232586	pos536	1.344	0.204079	H	pos	39	154128	115356	78149.9	119357	109262	120187	116649	187814	119726	134706	135136	139426	138716	119241	103281	202125	232586	207139	168340	144227	154652	170317	125735
268.167	3.98932	C15H24O4	1	dihydroartemisinic acid hydroperoxide	3	0	Metacyc	-0.370258	-52.3801		FBD2'FBD3_2'FBD4'JS_0'La_0'Na_0'Si_0'Sv_0	dihydroartemisinic acid hydroperoxide	0	bp				0.77	1	232468	pos537	3.71072	0.022426	H	pos	35	0	34533.6	38660.7	48892.2	29910	69749	41952.7	48494.6	232468	61631.2	189074	122346	38426.3	46879.6	51781.5	63952.3	48838.4	115047	99242.1	84910.3	87450.8	147860	42657.3
402.129	6.93937	C31H45N6O17P	1	5-Formyl-5,6,7,8-tetrahydromethanopterin	8	Central	KEGG_Metacyc	0.700599	0		FBD1'FBD2'FBD3'FBD4'JS_0'La_0'Na_0'Pooled'Sv_0	5-Formyl-5,6,7,8-tetrahydromethanopterin	0	bp				0.29	1.73	232427	neg293	1.04975	0.692532	Double-charge	neg	34	73366.7	72357.8	87455.7	47173.3	91860.2	95325.9	65080.3	83362.4	81399.1	0	0	0	93364.9	91253.8	58900.7	232427	107072	153569	67063.8	85324.5	92393.6	112164	106370
175.096	12.7838	C6H13N3O3	3	L-Citrulline	10	Central	KEGG_Metacyc_HMDB	0.261109	-0.0484487		FBD1'FBD3'FBD3_2'JS_0'Pooled'Si_0	L-Citrulline	0	bp				0.23	1.31	231172	pos538	0.624566	0.493952	H	pos	39	103906	120610	20085.3	81839.3	15194.4	17695.7	17367.3	32987.5	25492.6	85906.1	76415.4	46674.4	231172	15433.8	29822.5	59404.8	9131.79	44227.2	103086	25877.7	23805.6	37762.6	179651
398.351	4.30962										FBD1'FBD2'FBD3'FBD4'JS_0'Na_0'Sv_0		0	bp				0.79	0.88	231131	pos540	1.74651	0.487313		pos	33	70275.6	57848.8	69887	78560.4	70951.3	58450.3	61113.4	59231.3	62414.3	0	0	0	66224.5	63414.9	81954.9	131892	68668.6	174336	45659.5	231131	69038.8	109340	92111.5
202.136	4.11341	C14H18O	1	alpha-Amylcinnamaldehyde	7	0	KEGG	0.396487	-8.76874		FBD1'FBD2'FBD3'FBD3_2'FBD4'JS_0'La_0'Na_0'Pooled'Si_0'Sv_0	alpha-Amylcinnamaldehyde	0	bp				0.41	0.41	230963	pos542	1.07441	0.626285	H	pos	39	127081	136375	136771	129259	135986	116665	113572	230963	151042	102587	171168	226438	122405	117708	98955.5	122665	146879	156952	137837	175681	116490	140110	170432
280.24	3.63695	C18H32O2	84	Linoleate	7	0	KEGG_Metacyc_Lipidmaps_HMDB	-0.397105	-10.1755	-0.397105	FBD1'FBD2'FBD3'FBD3_2'FBD4'JS_0'La_0'Na_0'Pooled'Si_0'Sv_0	Linoleate	0	bp				0.28	0.39	230963	pos541	1.76392	0.0103731	H	pos	39	111993	133704	101442	133852	108363	188877	114834	125477	224170	91020.3	205745	179749	133824	91659	173557	163218	144758	183576	200305	230963	181058	217943	138623
143.167	10.4827										FBD1'FBD2'FBD3'FBD3_2'FBD4'JS_0'La_0'Na_0'Pooled'Si_0'Sv_0		0	bp				0.22	0.6	230817	pos543	1.33002	0.559219		pos	39	91869.1	112557	58557.1	112341	86229.3	58421.7	58969.3	110809	73019.9	72360.8	48126.4	62365.8	54203.8	50521.8	56437.6	121236	51261.3	64127	197378	74092	78302.5	120934	230817
202.948	17.4588										FBD1'FBD2'FBD3'FBD3_2'FBD4'JS_0'La_0'Na_0'Pooled'Si_0'Sv_0		0	bp				0.36	0.46	230620	pos544	1.3772	0.241578		pos	39	83971.9	94677.7	131776	87503.6	101178	97235.2	181550	94675.8	105144	84327	96638.3	186726	118024	124529	101972	100696	199881	189104	164926	166755	95837	176441	122202
146.094	7.13904	C7H14O3	8	[FA hydroxy(7:0)] 2-hydroxy-heptanoic acid	7	0	Lipidmaps	0.614088	4.3528	0.579863	FBD1'FBD2'FBD3'FBD3_2'FBD4'JS_0'La_0'Na_0'Pooled'Si_0'Sv_0	[FA hydroxy(7:0)] 2-hydroxy-heptanoic acid	0	bp				0.37	0.58	229769	neg296	8.23927	0.000930093	H	neg	39	28439.4	28562.1	20911.9	27598.2	12139.2	20935.3	27173.2	29638.5	54425.1	103049	120118	84228.7	22641.5	29694.2	40668.7	49975.2	63186.2	50750	201086	211094	229769	30479.5	27137
173.965	0.276486										FBD1'FBD2'FBD3'FBD3_2'FBD4'JS_0'La_0'Na_0'Pooled'Si_0'Sv_0		0	bp				0.15	0.25	228947	neg297	1.40092	0.034511		negneg	39	123638	126787	133820	173616	164865	158117	196207	182902	142671	140309	131412	202455	134177	112341	121074	153430	157546	192904	193153	187248	157897	212898	204162
122.033	13.1124				0.2						FBD1'FBD2'FBD3'FBD3_2'FBD4'JS_0'La_0'Na_0'Pooled'Si_0'Sv_0		0	bp				0.19	0.33	228263	pos546	1.34718	0.340715		pos	39	91205.6	113383	168998	198099	129703	125535	183987	129832	129368	161234	126636	183298	167729	181437	109244	115730	189993	184967	185270	212335	105685	205414	228263
174.068	4.08495	C11H10O2	5	Menadiol	4.5	0	KEGG_Metacyc	0.378434	-44.4184		FBD1'FBD2'FBD3'FBD3_2'FBD4'JS_0'La_0'Na_0'Pooled'Si_0'Sv_0	Menadiol	0	bp				0.22	0.46	228007	pos547	1.41297	0.17259	H	pos	39	76694.9	97180.8	86099.1	83234	96278.9	87104.2	127460	228007	94224.7	87096.4	122326	162484	69484	119492	84968.7	131626	121626	76986	155464	117256	94616.5	104434	138403
364.098	12.4219										FBD3_2'FBD4'JS_0'La_0'Na_0'Pooled'Sv_0		0	bp				0.4	1.31	227843	pos548	1.92985	0.360527		pos	38	73741.4	18885.6	5013.26	49854.2	0	22246	227843	38340.6	7785.93	70903.4	14909.2	55908.8	20386.9	13307.3	21040.1	40965	12464.5	31399.3	34261.8	102564	51605.8	95192.9	85038.4
240.172	3.88416	C14H24O3	2	[FA oxo(5:2/5:0/4:0)] (1S,2S)-3-oxo-2-pentyl-cyclopentanebutanoic acid	0.1	0	Lipidmaps	-0.300953	-28.4431	-0.321771	FBD1'FBD2'FBD3'FBD4'JS_0'La_0'Na_0'Pooled'Si_0'Sv_0	[FA oxo(5:2/5:0/4:0)] (1S,2S)-3-oxo-2-pentyl-cyclopentanebutanoic acid	0	bp	x-H2O			0.44	0.85	226452	pos549	4.47891	0.00825116	H	pos	39	43544.8	46058.2	47795.6	39577.7	43932.9	121270	40504.7	99649.6	201850	33203.5	175336	58412.4	33579.3	56020.3	141243	57040.5	68527.2	77708.7	226452	212421	176523	185854	155193
166.147	0.0224829										FBD1'FBD2'FBD3'FBD3_2'FBD4'JS_0'La_0'Na_0'Pooled'Sv_0		0	bp				0.38	0.83	225778	pos550	0.647187	0.0797542		pos	39	76576.6	83974.1	104130	62904.3	84954.9	82876	45700.5	82909.8	141168	60275.6	96002.6	34421	225778	90559.5	85695.1	65300.7	52190.2	32331.1	38505.4	59002.1	73790.7	48163.7	60844.6
256.131	3.71604	C27H36N4O6	5	Ala-Leu-Phe-Tyr	0.1	0	Peptides	-1.05657	-169.104		FBD1'FBD2'FBD3'FBD3_2'FBD4'JS_0'La_0'Na_0'Pooled'Si_0'Sv_0	Ala-Leu-Phe-Tyr	0	bp	xMSnoise			0.39	0.49	225199	neg298	1.36859	0.32028	Double-charge	neg	39	105848	41874.1	110910	136449	62786.7	80335.4	71630.2	66100.2	95301.1	59814	95140.8	76691.1	113008	86038.3	61326.7	217935	74456.4	225199	149127	112239	92595.7	91280.1	142932
255.158	4.56169	C12H21N3O3	1	L-Pyrrolysine	3	0	KEGG_Metacyc	-0.477171	-91.4917		FBD1'FBD2'FBD3'FBD3_2'FBD4'JS_0'La_0'Na_0'Pooled'Si_0'Sv_0	L-Pyrrolysine	0	bp				0.08	0.27	224600	pos551	0.897394	0.121974	H	pos	39	170276	148611	160590	149127	144059	131038	160397	135388	139211	224600	154105	171561	145233	151867	190149	131646	186631	111321	134510	142276	153494	154217	127142
447.356	4.47872										FBD1'FBD2'FBD3'FBD3_2'FBD4'JS_0'La_0'Na_0'Pooled'Sv_0		0	bp				0.28	0.9	224253	pos552	1.36862	0.20035		pos	38	96905.8	92645.6	79857.7	97239.3	62666.2	98787.2	83388.6	99118.5	93712.4	107796	164908	121923	114780	99948.1	92586.4	224253	96549.2	101536	158743	106876	103099	150152	113847
294.219	3.55772	C18H30O3	38	[FA oxo(5:1/5:0/8:0)] (1S,2S)-3-oxo-2-(2'Z-pentenyl)-cyclopentaneoctanoic acid	7	0	KEGG_Metacyc_Lipidmaps	-0.246302	-23.0124		FBD1'FBD2'FBD3_2'FBD4'La_0'Na_0'Pooled'Si_0	[FA oxo(5:1/5:0/8:0)] (1S,2S)-3-oxo-2-(2'Z-pentenyl)-cyclopentaneoctanoic acid	0	bp				0.54	1.13	223684	pos553	3.983	0.0728943	H	pos	37	57186.7	27199.9	38134.1	46869.9	44926.9	152051	17094.5	49091.7	213338	66225.8	217904	75579.4	81984.7	44159.2	91628	36624.5	0	95208.3	93185.4	176806	218009	175301	100371
142.136	4.33701	C9H18O	1	[FA (9:0)] nonanal	7	0	Metacyc_Lipidmaps	0.388162	-6.27689	0.423339	FBD1'FBD2'FBD3'FBD3_2'FBD4'JS_0'La_0'Na_0'Pooled'Si_0'Sv_0	[FA (9:0)] nonanal	0	bp				0.19	0.49	223633	pos554	1.26892	0.343838	H	pos	39	145788	89900.9	181680	134036	112282	137876	60706	158775	89218.9	94346.6	122956	221803	155055	216253	178087	182401	179984	187651	132152	197595	199860	165957	143848
81.9377	4.40087	C2Cl4	1	Tetrachloroethene	4.5	0	KEGG_Metacyc	-0.215287	-26.106		FBD1'FBD2'FBD3'FBD4'JS_0'La_0'Na_0'Pooled'Si_0'Sv_0	Tetrachloroethene	0	bp				0.42	0.95	222890	pos555	0.94257	0.603007	Double-charge	pos	38	154264	181454	190608	201257	144984	200287	197520	127417	163941	0	15503.7	26555.1	199670	217985	207129	187917	145943	134793	146071	192682	157346	199016	209773
179.037	20.8425										FBD1'FBD2'FBD3'FBD3_2'FBD4'JS_0'La_0'Na_0'Pooled'Si_0'Sv_0		0	bp				0.39	0.59	222757	pos556	1.49581	0.290508		pos	39	85135.2	89216.6	120898	82838.7	92026.4	91496.6	222757	80192.5	94101.1	74284.4	89051.5	198749	116634	116754	83032.1	80467.7	207650	160343	177739	185477	78420.9	193722	132961
176.105	4.2678	C8H16O4	2	[FA hydroxy(8:0)] 6,8-dihydroxy-octanoic acid	3	0	Lipidmaps	0.28249	-73.3167		FBD1'FBD2'FBD3'FBD3_2'FBD4'JS_0'La_0'Na_0'Pooled'Si_0'Sv_0	[FA hydroxy(8:0)] 6,8-dihydroxy-octanoic acid	0	bp				0.17	0.51	222642	pos557	1.21415	0.616791	H	posneg	39	56431.5	79063.1	87956.3	111281	102484	83244.5	76598.5	106411	82715.4	97083	146149	208025	53154.7	69934.1	91520.5	160677	99664.3	111718	141369	77303.6	52629.4	102241	126866
196.11	4.25525	C22H32O6	1	Isodomedin	7	0	KEGG	0.55555	-45.9172		FBD1'FBD2'FBD3'FBD3_2'FBD4'JS_0'La_0'Na_0'Pooled'Si_0'Sv_0	Isodomedin	0	bp			x-H2OxNH3	0.22	0.36	222587	pos558	1.50963	0.0243295	Double-charge	posneg	39	87857.9	123243	106566	103792	75271.6	101707	91062.4	120250	145186	104914	222587	214919	90810.7	91451	108582	122514	100118	163906	170463	171810	137286	139362	105707
234.13	4.30866				0.1						FBD1'FBD2'FBD3'FBD3_2'FBD4'JS_0'La_0'Na_0'Si_0'Sv_0		0	bp	xC13		x-NH3	0.65	0.67	222414	pos559	0.998339	0.99492		pos	37	107426	140380	125728	91152.7	76987	120692	78148	91673.6	81688.1	30351.5	87739.4	122111	113941	119863	148835	222414	133966	104405	120542	174273	78098.4	110678	95435.9
149.121	4.05564	C10H15N	3	2,6-Diethylaniline	7	0	KEGG	0.42328	-33.0788		FBD1'FBD2'FBD3'FBD3_2'FBD4'JS_0'La_0'Na_0'Pooled'Si_0'Sv_0	2,6-Diethylaniline	0	bp			x-NH3	0.32	0.71	221557	pos560	1.81395	0.22493	H	pos	39	49652.1	75685	98010.1	91358.7	101864	64384.2	70048.8	104492	99668.7	28700	70625.1	141045	142661	94058	98795.1	154625	131275	68909.6	204929	112055	88155.3	70512.2	123646
159.077	4.06098	C12H22N4O6	6	Lys-Asp-Gly	0.1	0	Peptides	-2.5999	-302.261		FBD1'FBD2'FBD3'FBD3_2'FBD4'JS_0'La_0'Na_0'Si_0'Sv_0	Lys-Asp-Gly	0	bp	xC13			0.89	0.89	221253	pos561	1.36116	0.184275	Double-charge	pos	36	93804.1	92568.1	89416.8	97896.4	108160	122766	85808.5	221253	102677	98085.7	164085	175923	91191.9	81559.4	59070.8	53633.2	101228	110166	158149	104362	112884	89037.1	113324
234.126	3.80055				0.1						FBD1'FBD2'FBD3'FBD3_2'FBD4'JS_0'La_0'Na_0'Pooled'Si_0'Sv_0		0	bp	x-FA			0.32	0.59	220748	pos562	1.62037	0.0958944		pos	39	57085.7	121759	116830	125232	113652	81777.2	131775	220748	62958.4	124904	155367	179716	108344	97943.2	103736	98963.9	119509	82980.7	165508	157827	155768	85272.1	134951
300.034	3.88301										FBD3_2'JS_0'La_0'Na_0'Pooled'Si_0'Sv_0		0	bp				0.45	1.73	220240	neg300	2.17828	0.210648		neg	33	31406.3	92209.1	0	67654.7	0	44659.1	0	57402	0	52428.2	49745.1	171067	0	0	38235.6	66027.9	63302.3	45137.2	99812.8	90432.9	79023.3	66774.7	64879.8
387.335	7.2429	C56H86O	1	2-decaprenylphenol	7	0	Metacyc	1.91314	44.7735		FBD1'FBD2'FBD3'FBD3_2'FBD4'La_0'Pooled'Si_0'Sv_0	2-decaprenylphenol	0	bp				0.25	1.19	220176	pos563	0.913823	0.821291	Double-charge	pos	39	12210.6	5666.92	6172.07	3953.3	6347.77	5804.31	13096.9	12059.6	8292.87	5060.43	4806.84	3708.94	4730.76	3388.09	3335.7	19734.4	4368.57	4831.72	11074.4	6348.32	4554.39	18748.7	39453.8
683.486	3.73567				0.1						FBD2'FBD3'FBD3_2'JS_0		0	bp	xC13			2.06	2.06	219834	pos564	1.68598	0.633071		pos	26	99649	0	60175.1	219834	134585	137485	126439	197831	200635	131730	185806	166406	0	99866.7	61070.2	92648.3	65998.4	97986.7	209151	60310.4	0	116423	0
157.11	4.62333	C8H15NO2	2	Homostachydrine	0.1	0	KEGG	0.415202	-103.927		FBD1'FBD2'FBD3'FBD3_2'FBD4'JS_0'La_0'Na_0'Pooled'Si_0'Sv_0	Homostachydrine	0	bp	x-FA			0.28	0.28	218985	pos565	1.40681	0.148654	H	pos	39	65395.8	74946.5	66407.8	85056.5	56678.4	84811.5	70725	107425	85351	92753.9	114783	128664	167366	107130	107778	119691	100268	116084	90116.1	79456.2	121286	98223.4	85681.5
185.142	7.037										FBD1'FBD2'FBD3'FBD3_2'FBD4'JS_0'La_0'Na_0'Pooled'Si_0'Sv_0		0	bp			x-NH3	0.31	0.42	218196	pos566	15.3744	0.0120738		pos	39	13511	11897.8	10231.8	19689	13774.7	13503.8	14436.6	24003.9	11304.6	22427.3	13698	23744.3	14461.8	13296.9	14745.7	14076	18677.2	31282.9	152944	218196	176812	20463.7	24440.8
273.903	9.60774				0.2						FBD1'FBD2'FBD3'FBD3_2'FBD4'JS_0'La_0'Na_0'Pooled'Si_0'Sv_0		0	bp				0.13	0.21	217429	pos567	0.912165	0.226634		pos	39	212636	179232	191565	177342	196532	190376	149048	189229	183213	217429	211094	145749	179770	186536	213448	176864	152994	186636	172139	170116	189931	155422	185657
327.193	3.32338										FBD1'FBD2'FBD3'FBD3_2'FBD4'JS_0'La_0'Na_0'Pooled'Si_0'Sv_0		0	bp				0.23	0.63	217334	pos568	2.08501	0.288305		pos	39	59091.8	79408.1	42995.9	102330	55676.4	60212.4	97902.5	67910.3	62682.6	20830.1	12847.9	20748.2	33302.7	62744.5	58193.8	97650	58160.9	63435.1	217334	91946.5	69140.7	96073.5	127200
261.136	3.68684	C15H19NO3	3	Zinnimidine	0.1	0	KEGG	-0.235073	-41.5165		FBD1'FBD2'FBD3'FBD3_2'FBD4'JS_0'La_0'Na_0'Pooled'Si_0'Sv_0	Zinnimidine	0	bp	xACN			0.21	0.57	217066	pos569	0.557417	0.0471528	H	pos	39	175443	206820	134796	128100	185050	134307	163447	217066	55212	209103	99587.3	151747	191028	111403	139809	90151	129724	68581.8	73155	126046	89016.9	107000	134677
479.15	3.51438							5.12275			FBD1'FBD4'JS_0'La_0'Na_0'Pooled'Si_0'Sv_0		0	bp				0.34	1.73	216989	pos570	3.84975	0.00441655		pos	33	41315.2	41557.7	15200.9	0	0	28341.3	64969.9	0	0	0	0	95556.1	17306.9	40800.7	54074.8	147193	158021	79625.3	140861	134558	102142	94808.1	105532
176.084	4.35687	C11H12O2	8	Ethyl cinnamate	7	0	KEGG	0.273107	-13.4581	0.273107	FBD1'FBD2'FBD3'FBD3_2'FBD4'JS_0'La_0'Na_0'Pooled'Si_0'Sv_0	Ethyl cinnamate	0	bp				0.35	0.57	216794	pos571	2.95763	0.000964419	H	pos	39	56869.4	71617	76862.4	41422.1	80372	76089.3	78883.9	182616	68445.3	64378.5	120271	153224	51953.4	77195.3	73392.4	179171	162907	77446.6	216794	183064	207488	67415.8	125999
136.039	9.429	C5H4N4O	3	Hypoxanthine	10	Central	KEGG_Metacyc_HMDB	0.506908	0.0955244		FBD1'FBD3'FBD3_2'JS_0'La_0'Na_0'Pooled'Si_0'Sv_0	Hypoxanthine	0	bp				0.22	1.22	216176	pos572	3.93976	0.00516833	H	pos	39	8648.63	13110.4	14557.9	52887.7	13852.2	13278	17095.1	15965	22144.5	18688	49888.4	26352	42997.2	12185.5	216176	40065.8	16821.6	37301.1	40529.2	54301.9	48248.7	56107.7	41034.1
163.085	10.0986	C6H13NO4	9	1-deoxynojirimycin	7	0	KEGG_Metacyc	0.318598	-21.6791		FBD1'FBD2'FBD3'FBD3_2'FBD4'JS_0'La_0'Na_0'Pooled'Si_0'Sv_0	1-deoxynojirimycin	0	bp				0.22	0.42	215512	pos573	1.49034	0.0132327	H	pos	39	62975.9	51630.9	66677.3	82401.8	62411.3	60092.4	55349	125746	90796.4	90642.4	200149	215512	86793.2	93934.7	72414	120619	48494	86912.4	93610.5	88242.3	88322.1	79994.1	112344
124.909	11.9672										FBD1'FBD2'FBD3'FBD3_2'FBD4'JS_0'La_0'Na_0'Pooled'Si_0'Sv_0		0	bp				0.07	0.13	215143	neg302	1.16066	0.155294		neg	39	122988	136350	128881	133372	127182	130431	127273	149806	142116	139649	145296	133292	127088	122836	133041	133215	148093	152626	168648	146456	135485	204638	161739
254.152	4.00658				0.1						FBD1'FBD2'FBD3'FBD3_2'FBD4'JS_0'La_0'Na_0'Pooled'Si_0'Sv_0		0	bp	x-NH3			0.37	0.37	214711	pos574	1.3753	0.156424		pos	39	89624.9	103908	148177	124074	84416.9	129494	99423.8	156789	203478	133905	200857	183159	151054	80993.1	148271	72149.6	116860	97313.3	190717	137923	141316	148598	140854
143.074	4.66268	C10H9N	4	2-Naphthylamine	0.1	0	KEGG	0.444765	-29.9359		FBD1'FBD2'FBD3'FBD3_2'FBD4'JS_0'La_0'Na_0'Pooled'Si_0'Sv_0	2-Naphthylamine	0	bp	x-H2O			0.21	0.49	214188	pos575	1.33166	0.119663	H	pospos	39	60263	84350.3	54929.2	72725	46198.9	62969.8	76879.1	51998.5	71391.2	25935.4	45752	69318.9	104297	78867.6	79187.8	214188	84951.8	116534	78611.9	96522.3	90589.4	81993	72427
219.147	4.50451										FBD1'FBD2'FBD3'FBD3_2'FBD4'JS_0'La_0'Na_0'Pooled'Si_0'Sv_0		0	bp				0.36	0.5	214169	pos576	2.12741	0.145893		pos	39	74995.7	55482.9	77963.1	83824.4	65354.8	119553	91355.3	161188	107199	50138.3	156963	118533	58807.9	73951.8	123053	127657	95269.2	103064	214169	130700	98572.8	121604	108916
248.178	3.93827	C16H24O2	13	[FA (16:4)] 4,7,10,13-hexadecatetraenoic acid	7	0	Lipidmaps	0.138758	-14.8837		FBD1'FBD2'FBD3'FBD3_2'FBD4'JS_0'La_0'Na_0'Pooled'Si_0'Sv_0	[FA (16:4)] 4,7,10,13-hexadecatetraenoic acid	0	bp				0.24	0.61	214000	neg303	1.7522	0.0191225	H	negpos	39	114293	77471.7	71759.4	91405.5	96851.1	110033	90127.8	124219	115432	42164.4	92269.3	161735	127810	124758	144734	128944	130245	193044	170793	138758	152196	118224	102728
277.176	3.66304				0.1						FBD1'FBD2'FBD3'FBD3_2'FBD4'JS_0'La_0'Na_0'Pooled'Si_0'Sv_0		0	bp	xMSnoise			0.22	0.54	213910	pos577	0.861444	0.514785		pos	39	131644	146888	107543	133061	158100	104713	152422	213910	60812.8	110916	62601.4	83220.8	165633	102445	109745	173438	141122	80163.6	68959.4	124287	139336	67388.7	133776
135.969	22.4858				0.2						FBD1'FBD2'FBD3'FBD3_2'FBD4'JS_0'La_0'Na_0'Pooled'Si_0'Sv_0		0	bp				0.37	0.57	213820	neg304	1.66813	0.225296		neg	39	75718.7	65522.5	105324	98015.3	80714.9	82031	210172	80646.4	89878.3	75216.5	79398.7	178366	76821	92966.3	52726.9	77383.7	185723	144945	166672	172074	72557.5	141744	106340
266.092	8.75541							5.8416			FBD1'FBD2'FBD3'FBD3_2'FBD4'JS_0'La_0'Na_0'Pooled'Si_0'Sv_0		0	bp				0.15	0.63	213604	pos578	0.889677	0.531881		posneg	39	98493.9	90329.8	138533	83809.7	64000.5	144846	92593.9	52878.8	125561	28956.1	147366	137003	178615	130791	113721	213604	88983.5	131594	96481.2	82402.3	112358	96384.7	78942.6
321.242	3.78522				0.1						FBD1'FBD2'FBD3'FBD3_2'FBD4'JS_0'La_0'Na_0'Pooled'Si_0'Sv_0		0	bp	xC13			0.36	0.36	213126	neg305	0.807377	0.168967		neg	39	166270	172043	138110	187746	154196	148699	123511	132560	124418	122293	168577	163494	176287	158059	155661	102235	134298	131017	146238	99596.7	138819	105758	164459
128.12	4.14257	C8H16O	4	1-Octanal	7	0	KEGG_Metacyc_Lipidmaps_HMDB	-0.166589	-15.9486	-0.127563	FBD1'FBD2'FBD3'FBD3_2'FBD4'JS_0'La_0'Na_0'Pooled'Si_0'Sv_0	1-Octanal	0	bp				0.49	0.49	212983	pos579	1.41145	0.0695281	H	pos	39	67552.2	46066.3	69608	94746.8	104841	65085.1	153961	203523	110191	92590.5	95634.8	140639	76524.2	98279.4	103831	157643	118367	107556	82863.9	90229.2	85522.3	75675.4	152140
176.133	4.27757										FBD1'FBD2'FBD3'FBD3_2		0	bp				0.96	1.73	211775	pos580	0.619927	0.605572		pos	26	69574.9	93689.1	58501	115656	98136.9	110828	55262.1	108534	110979	89137.8	129593	211775	72528.8	0	0	123404	0	0	137478	0	0	0	124663
267.886	10.9893										FBD1'FBD2'FBD3'FBD3_2'FBD4'JS_0'La_0'Na_0'Pooled'Si_0'Sv_0		0	bp				0.32	0.5	211515	pos581	1.28935	0.420381		pos	39	65612.5	70871.2	99079.1	85970.1	99781.9	83955.6	157396	74397.1	92358.9	61715.1	101162	172749	108182	99339.4	67596.8	98883.7	188797	177357	141177	96724	65820.7	178538	96756.8
358.181	3.62325										FBD1'FBD2'FBD3'FBD3_2'FBD4'JS_0'La_0'Na_0'Si_0'Sv_0		0	bp				0.4	0.64	211361	pos582	0.927513	0.822973		pos	38	108051	144528	134662	124382	125944	98190.8	121069	211361	48845.8	109943	86005.9	126312	188939	122145	130422	162048	182375	78293	53151.8	176193	129826	74198.6	159997
136.977	14.3408				0.2						FBD1'FBD2'FBD3'FBD3_2'FBD4'JS_0'La_0'Na_0'Pooled'Si_0'Sv_0		0	bp				0.34	0.6	210810	pos584	1.49246	0.282961		pospospos	39	71933.1	78412.1	112046	80715.3	92452.1	78235.5	210810	75685.3	86406.4	71272.5	85082.1	184404	100691	108249	66234.8	85266.2	182558	151702	184638	124656	82314.8	172396	99676.9
232.167	3.94849										FBD1'FBD2'FBD3'FBD3_2'FBD4'JS_0'La_0'Na_0'Pooled'Si_0'Sv_0		0	bp				0.38	0.42	210735	pos585	1.10313	0.418811		pos	39	120212	129218	96651.8	116374	104142	57100.3	124526	196805	97241.7	122264	189269	204804	111803	57067.4	89910.5	210734	169286	82913.6	116406	120361	145006	62765.4	100091
155.131	4.65442	C9H17NO	1	N-Methylpelletierine	7	0	KEGG	0.639524	-49.2138		FBD1'FBD2'FBD3'FBD3_2'FBD4'JS_0'La_0'Na_0'Pooled'Si_0'Sv_0	N-Methylpelletierine	0	bp				0.28	0.48	210235	pos586	1.16462	0.531385	H	pos	39	115123	84902	57584.6	93475.9	63779.5	86417.9	88493.8	87921.1	112027	57428	37517.4	63185.4	81337.9	70312.9	161919	85267.6	88652.7	55093.6	123903	88508.5	87606.1	141329	96921.9
158.058	4.13258	C7H10O4	5	Dimethyl citraconate	7	0	KEGG_Metacyc	0.353956	-31.6542		FBD1'FBD2'FBD3'FBD3_2'FBD4'JS_0'La_0'Na_0'Pooled'Si_0'Sv_0	Dimethyl citraconate	0	bp				0.3	0.43	210005	pos587	1.16537	0.648879	H	pos	39	56518	71877	126212	122321	99992.3	112379	168391	205276	100054	109917	140789	210005	165982	148272	79536.6	134503	87551.1	97523.6	73558.5	86658.6	136495	94834.1	112651
142.032	24.0149										FBD1'FBD2'FBD3'FBD3_2'FBD4'JS_0'La_0'Na_0'Pooled'Si_0'Sv_0		0	bp				0.15	0.23	208121	pos590	1.09265	0.585938		pos	39	161109	148039	137573	198725	152595	159512	180008	164800	145573	178631	161937	208121	106175	120668	162646	166023	188270	198732	188862	178078	121170	202571	182472
611.164	3.4989										FBD1'FBD2'FBD3_2'FBD4'JS_0'La_0'Na_0'Si_0'Sv_0		0	bp				0.41	0.96	207814	pos592	0.816103	0.283528		pos	37	99650.6	98331.8	76269.9	74705.1	81625.4	64494.1	69084.2	121508	0	75338.8	184909	207814	80693.2	53296.7	98697.5	152323	110491	167569	96210.7	60596.9	67010.4	100760	70374
205.132	9.89427	C9H19NO4	1	Pantothenol	8	Central	KEGG_Metacyc_HMDB	0.457394	24.9484		FBD1'FBD2'FBD3'FBD3_2'FBD4'JS_0'La_0'Na_0'Pooled'Si_0'Sv_0	Pantothenol	0	bp			x-NH3	0.15	0.56	207544	pos593	1.90718	0.00871815	H	pos	39	76494.3	65838.2	105319	197422	54255.1	130205	72676.4	110513	108724	38307.7	66430.6	59612.3	137217	176092	99393.4	175721	74155.5	108688	143221	156832	172263	100765	207544
313.262	3.65698	C18H35NO3	2	[FA (16:0)] N-hexadecanoyl-glycine	0.1	0	Lipidmaps_HMDB	-0.349206	-11.944		FBD1'FBD2'FBD3'FBD3_2'FBD4'JS_0'La_0'Na_0'Pooled'Si_0'Sv_0	[FA (16:0)] N-hexadecanoyl-glycine	0	bp	x-H2O			0.34	0.58	206853	pos594	2.69242	0.00866425	H	pos	39	52657	101745	46199.2	71577	71099.3	129152	54098	50404.9	130106	56562.6	153059	97192.6	91757.7	47452.2	150849	181405	134469	157446	158009	196026	186067	148202	155826
154.063	4.8291	C8H10O3	5	4-Hydroxy-3-methoxy-benzenemethanol	4.5	0	KEGG_Metacyc	0.104097	-36.0635	0.136551	FBD1'FBD2'FBD3'FBD3_2'FBD4'JS_0'La_0'Na_0'Pooled'Si_0'Sv_0	4-Hydroxy-3-methoxy-benzenemethanol	0	bp				0.29	0.55	206131	pos595	1.72526	0.230423	H	pos	39	72161.3	73881.6	87586.1	134238	69132.7	183305	105190	124232	132190	125230	162888	161754	69664.4	151236	90759.5	129033	77477.5	74971.4	199827	112431	90811.9	116826	106201
403.133	6.93143				0.1						FBD1'FBD2'FBD3'FBD4'JS_0'La_0'Na_0'Pooled'Sv_0		0	bp	xC13			0.3	0.87	206126	pos596	1.76865	0.100564		pos	35	57134.2	47234.2	64846.7	33050.7	46351.1	84397.3	73743.8	60160.5	72729.1	0	0	0	70152.6	83084	41339	206126	80652	128250	78236.6	90322.7	130722	59000.3	57507.7
119.058	11.7931	C4H9NO3	11	L-Threonine	10	Central	KEGG_Metacyc_HMDB	0.599908	-2.61646		FBD1'FBD2'FBD3'FBD3_2'FBD4'JS_0'La_0'Na_0'Pooled'Si_0'Sv_0	L-Threonine	0	bp				0.14	0.59	205960	pos597	0.940453	0.735056	H	posneg	39	62347.9	69068.1	40986.4	108753	48114	43707.8	41407.4	65725.8	45721.9	59585	122624	82275.1	188512	46540.7	205960	71142.9	37429.1	64350.2	60586.2	51425.3	50124.8	102925	80243.5
233.91	5.17067										FBD1'FBD2'FBD3'FBD3_2'FBD4'JS_0'La_0'Na_0'Pooled'Si_0'Sv_0		0	bp				0.11	0.18	205536	pos598	0.907564	0.198967		pos	39	166388	178263	149789	141632	176579	163553	172212	167464	145688	196147	198951	152395	162117	183871	158307	140623	167412	143600	148452	157059	143224	148110	167271
206.058	4.0333	C11H10O4	6	Scoparone	7	0	KEGG_Metacyc	0.451606	-39.5385	0.451606	FBD1'FBD2'FBD3_2'FBD4'JS_0'La_0'Na_0'Si_0'Sv_0	Scoparone	0	bp				1.57	1.57	205373	pos599	1.57083	0.275712	H	pospos	33	47996.9	116757	44061.7	97340.5	42587	54843.6	87879.6	205373	34472.9	85144.5	125602	181882	82514.4	54135	38846.2	85019.9	90658.1	56418.6	131283	67890.9	128841	48250.4	92538.9
126.008	11.1618	C2H7O4P	2	2-Hydroxyethylphosphonate	8	Central	KEGG_Metacyc	0.21212	8.57111		FBD1'FBD2'FBD3'FBD3_2'FBD4'JS_0'La_0'Na_0'Pooled'Si_0'Sv_0	2-Hydroxyethylphosphonate	0	bp				0.15	0.63	205295	neg308	1.26424	0.259148	H	neg	39	59727.6	51195.9	59260.9	55456.1	57224.9	87357.2	56298.8	62502	134547	39038	205295	185974	87013.9	96090.6	62667.2	164658	57866.5	70456.2	75319	53389	86446.7	65336.7	35306.4
225.929	14.5624										FBD1'FBD2'FBD3'FBD3_2'FBD4'JS_0'La_0'Na_0'Pooled'Si_0'Sv_0		0	bp				0.09	0.29	205166	pos600	1.1115	0.564035		pos	39	110435	125687	153447	200401	159302	120376	136619	107902	130931	173405	109588	115264	147960	170620	115028	125192	117920	123005	137533	180034	115439	123059	205166
288.136	4.31354	C17H20O4	1	Karwinaphthol B	0.1	0	KEGG	-0.830587	-19.625	-2.01058	La_0	Karwinaphthol B	0	bp	xMSnoise				0.07	205078	pos601	190.828	0.0014383	H	pos	3	0	0	0	0	0	0	0	0	0	0	0	0	0	0	0	0	0	0	181432	205078	185973	0	0
185.937	21.258										FBD1'FBD2'FBD3'FBD3_2'FBD4'JS_0'La_0'Na_0'Pooled'Si_0'Sv_0		0	bp				0.12	0.23	204771	pos602	0.995437	0.974281		pospos	39	129931	135758	173844	204771	141950	139642	148546	132187	150607	201326	152011	139725	177526	159471	129662	128927	137958	144701	143471	170837	123220	143045	200796
216.147	4.91662	C10H20N2O3	1	Val-Val	3	0	Peptides	0.121089	-55.0873		FBD1'FBD2'FBD3'FBD3_2'FBD4'JS_0'La_0'Na_0'Pooled'Si_0'Sv_0	Val-Val	0	bp				0.17	0.49	203778	pos603	1.38112	0.344772	H	pos	39	40446.6	28996.4	13458.4	35173.8	27213.6	13767.2	30770	39651.6	15959.5	40786.8	20651.9	33151.5	20538.4	31561.7	16363.2	34318	20708.2	21439	34534.8	30457.9	49504.5	203778	163809
200.141	4.14926	C11H20O3	9	[FA hydroxy(11:1)] 2-hydroxy-10-undecenoic acid	7	0	Lipidmaps	1.04853	-27.8394		FBD1'FBD2'FBD3'FBD3_2'FBD4'JS_0'La_0'Na_0'Pooled'Si_0'Sv_0	[FA hydroxy(11:1)] 2-hydroxy-10-undecenoic acid	0	bp			x-H2O	0.27	0.28	203765	neg309	1.51277	0.0995599	H	negpos	39	79902.4	81204.9	57901.3	83060.1	49734.3	65439.6	51733.5	65244.1	66613.9	63002	95813.6	113553	72785.7	85846.8	75142.3	126476	77432.2	122894	136672	106303	88335.1	102518	87665.6
266.188	3.84952	C16H26O3	7	[PR] Juvenile hormone III	0.1	0	KEGG_Metacyc_Lipidmaps	-0.314062	-13.2949		FBD1'FBD2'FBD3'FBD3_2'FBD4'JS_0'La_0'Na_0'Pooled'Si_0'Sv_0	[PR] Juvenile hormone III	0	bp	x-H2O			0.3	0.48	203661	pos604	1.82314	0.0178097	H	pos	39	104359	58987.7	81541	115126	53989.6	133319	84238.8	154090	203661	68858.6	119534	188727	90860.6	46814.2	86145.5	86135.5	107988	92615.5	158774	127419	160272	157202	118630
122.033	11.3986										FBD1'FBD2'FBD3'FBD3_2'FBD4'JS_0'La_0'Na_0'Pooled'Si_0'Sv_0		0	bp				0.24	0.34	203611	pos605	1.32552	0.221644		pospospos	39	91172.2	93498	139259	187731	112125	103692	169247	92253.8	124608	121669	94413.8	142532	137787	145755	94147.9	101110	151016	165647	148315	172148	108912	157937	203611
247.178	3.90154	C30H48F2O3	1	[ST dimethyl(3:0/3:0)] (5Z,7E)-(1S,3R)-24,24-difluoro-26,27-dimethyl-24a-homo-9,10-seco-5,7,10(19)-cholestatriene-1,3,25-triol	7	0	Lipidmaps	-0.80934	-2.52353		FBD1'FBD2'FBD3'FBD3_2'FBD4'JS_0'La_0'Na_0'Si_0'Sv_0	[ST dimethyl(3:0/3:0)] (5Z,7E)-(1S,3R)-24,24-difluoro-26,27-dimethyl-24a-homo-9,10-seco-5,7,10(19)-cholestatriene-1,3,25-triol	0	bp				0.46	0.52	202576	pos606	0.919742	0.754766	Double-charge	pos	38	46957.7	91551	51912.4	32837.1	77622.8	108567	73692	116043	153111	89688.9	202576	119194	54584.2	71100.6	83973.3	93981.9	72137.9	104160	63261.2	57987.7	53889.4	111662	140351
196.074	7.57217	C10H12O4	9	2,3-Dihydroxy-p-cumate	0.1	0	KEGG_Metacyc	1.19856	10.2946	-0.53548	FBD3_2'JS_0'Pooled	2,3-Dihydroxy-p-cumate	0	bp	xFA			0.21	1.73	202439	neg310	2.97807	0.502442	H	neg	35	0	78862.5	0	96407	17914.3	0	65557.6	168035	12360	92808.2	34885.1	22325.5	116155	99894.9	0	53087.7	43347.3	24560.3	202439	16495.9	15923.3	146489	34967.5
225.1	6.94091							-5.10586			FBD1'FBD2'FBD3'FBD3_2'FBD4'JS_0'La_0'Na_0'Pooled'Si_0'Sv_0		0	bp				0.36	0.71	202361	neg311	1.35403	0.229252		neg	39	109206	70731.4	62121.8	69117.8	90154.1	162717	148357	134914	136273	202361	198856	164019	52390.6	72448	86126.8	99921.2	106419	138958	116911	128766	82077.9	142573	113559
202.948	18.6733										FBD1'FBD2'FBD3'FBD3_2'FBD4'JS_0'La_0'Na_0'Pooled'Si_0'Sv_0		0	bp				0.31	0.4	201581	pos607	1.27176	0.344485		pospos	39	84090.1	91868.8	133382	87129.6	100891	94060.9	176781	90560.2	102946	77787.9	100147	164660	117706	114861	92815.1	85849.4	183584	145262	161702	140404	91301.4	173400	122202
185.937	22.5352				0.2						FBD1'FBD2'FBD3'FBD3_2'FBD4'JS_0'La_0'Na_0'Pooled'Si_0'Sv_0		0	bp				0.12	0.2	201326	pos608	1.01806	0.832083		pos	39	121500	145676	141232	193205	141950	138932	135617	132187	150607	201326	152011	139725	142988	159471	129662	125250	130553	125291	142943	149621	123220	143045	185718
195.126	4.47728				0.1						FBD1'FBD2'FBD3'FBD3_2'FBD4'JS_0'La_0'Na_0'Pooled'Si_0'Sv_0		0	bp	xACN		x-H2O	0.27	0.47	200863	pos610	1.35132	0.108111		pos	39	114988	113456	95984.1	198735	111761	127759	85857.2	141356	120400	52773.2	80069	135004	123701	188114	176003	198683	176700	200863	147433	170967	120004	114737	150910
84.0938	3.91235	C6H12	1	Cyclohexane	4.5	0	KEGG_Metacyc	-1.56535	-41.4082		FBD1'FBD2'FBD3'FBD3_2'FBD4'JS_0'La_0'Na_0'Pooled'Si_0'Sv_0	Cyclohexane	0	bp				0.36	0.56	200443	pos611	0.736606	0.390974	H	pos	39	128916	116426	154721	138773	106508	108588	23233.1	33741.9	33073.5	23166.4	58843.4	41046.3	124703	169715	200443	114711	123467	110573	68879.6	162235	63573.4	120896	134176
170.007	7.54858										FBD1'FBD2'FBD3'FBD3_2'FBD4'JS_0'La_0'Na_0'Pooled'Si_0'Sv_0		0	bp				0.33	0.47	200378	neg313	2.83466	0.132141		negpos	39	35052.5	46729.3	24239.7	18146.2	17041.5	29726.7	19016.8	25989.2	29813	41302.2	47162.5	31522.7	22136.3	25972.1	28236.3	69965.6	63214.7	67303.7	153006	63517.5	84012.3	58560.4	67182.3
286.134	4.39523	C29H40N4O6S	2	Ile-Met-Phe-Tyr	3	0	Peptides	0.55985	-127.519		FBD1'FBD2'FBD3'FBD3_2'FBD4'JS_0'La_0'Na_0'Pooled'Si_0'Sv_0	Ile-Met-Phe-Tyr	0	bp				0.25	0.33	200173	neg314	1.05962	0.6928	Double-charge	neg	39	93028.7	108451	96366.1	133309	75263.4	118727	100502	139593	179837	115224	200173	139289	115809	97295.2	84162	112993	84527.3	144391	127196	104575	83830.8	167765	120464
427.246	3.52484	C45H75O13P	1	1-18:3-2-18:3-phosphatidylinositol	7	0	Metacyc	-2.25895	-13.4804		FBD1'FBD2'FBD3_2'FBD4'JS_0'La_0'Na_0'Si_0'Sv_0	1-18:3-2-18:3-phosphatidylinositol	0	bp				0.44	0.85	200134	pos613	1.0082	0.973257	Double-charge	pos	38	93348.8	76266.7	125471	91185.2	120324	107392	76481.4	200134	31575.8	67152.5	92955.1	135905	107124	118322	100700	84176.8	120268	107470	65083.7	110379	122045	70432.1	117586
227.261	7.08915										FBD2'FBD3'FBD3_2'FBD4'JS_0'La_0'Na_0'Pooled'Si_0'Sv_0		0	bp				0.37	1.13	200096	pos614	0.73581	0.725344		pos	39	200096	28289	32579	38823.8	18756.5	40260.7	63034	38470.2	33005.1	148930	144248	70633.2	38533	87214.9	34765.4	92032.9	43748.3	57069.5	73170.2	46382.8	72466.7	60332.5	73483.8
160.121	14.1028	C7H16N2O2	6	N6-Methyl-L-lysine	8	Central	KEGG_Metacyc_HMDB	0.250845	-20.2214		FBD1'FBD2'FBD3'FBD3_2'FBD4'JS_0'La_0'Na_0'Pooled'Si_0'Sv_0	N6-Methyl-L-lysine	0	bp			xK+	0.23	0.37	200001	pos615	1.43805	0.0443015	H	pos	39	132994	113755	88785.2	157483	83919.4	103996	184832	128309	93895.9	125155	78929	164251	82567.5	100682	123311	114051	175004	200001	180204	159213	143098	165254	152049
375.204	4.75637										FBD1'FBD2'FBD3'FBD3_2'FBD4'JS_0'La_0'Na_0'Pooled'Si_0'Sv_0		0	bp		C21	xC13	0.11	0.34	199753	pos616	1.18321	0.206543		pos	39	131865	141411	133978	138396	138866	133262	140439	136627	116402	199753	110401	119720	132555	147813	121610	172440	158440	117852	187956	147078	146831	144045	167208
132.094	4.09005	C10H12	2	Tetralin	4.5	0	KEGG	-0.0517701	-29.4098		FBD1'FBD2'FBD3'FBD3_2'FBD4'JS_0'La_0'Na_0'Pooled'Si_0'Sv_0	Tetralin	0	bp	x-NH3			0.26	0.64	199728	pos617	3.64771	0.000227212	H	pospospos	39	42216.5	62451.7	47150.7	55801	61468	62895.2	39566.7	75982.8	149853	61397.4	88581	96192.3	67448	59064.5	54911	74600.6	53760.6	62418.1	199728	179415	174648	49468.5	62482
479.273	3.86783	C23H37N5O6	4	Ala-Lys-Val-Tyr	3	0	Peptides	-2.80694	-313.669		FBD3_2	Ala-Lys-Val-Tyr	0	bp				3	3	198964	pos618	0	0.42265	H	pos	12	0	0	36642.6	0	0	0	38561.3	0	0	70884.4	198964	142053	58076.2	45479.6	0	79331.6	36390.8	0	0	0	0	0	0
548.335	3.60322										La_0		0	bp				3	3	198764	pos619	152.741	0.0226974		pos	4	0	0	0	0	0	0	0	0	0	0	0	0	0	0	0	0	0	0	198764	137193	122265	0	0
285.158	4.26821										FBD1'FBD2'FBD3'FBD3_2'FBD4'JS_0'La_0'Na_0'Pooled'Si_0'Sv_0		0	bp				0.24	0.55	198691	pos620	1.19875	0.414588		pos	39	43184.7	82816.1	57776.2	86888.5	52093.2	108734	69457.6	77314.3	161895	72002.1	198691	120861	85382.6	118236	144487	127809	63232.2	151524	84077.4	66388.6	69836.7	167704	68907.1
113.059	9.00346	C4H7N3O	1	Creatinine	10	Central	KEGG_Metacyc_HMDB	0.457556	-0.0725497		FBD1'FBD2'FBD3_2'FBD4'JS_0'La_0'Na_0'Pooled'Si_0'Sv_0	Creatinine	0	bp				0.19	0.99	198129	pos621	1.557	0.0419777	H	pos	39	39472.9	33148.8	23382.6	69445.7	19378.1	25535.9	198129	37590.6	41413.9	42766.1	61150.5	43106	60729.9	19199.1	76113.3	42640.4	14398.1	35901.1	49638	45376.6	54463.7	80137.1	86381.8
81.982	12.1825	H3O3P	1	Phosphonate	7	0	KEGG_Metacyc	-0.191333	14.1398		FBD1'FBD2'FBD3'FBD3_2'FBD4'JS_0'La_0'Pooled'Sv_0	Phosphonate	0	bp				0.34	1.13	197558	neg315	0.778489	0.642536	H	neg	37	26894.2	23661.1	74171.5	18943.8	24383.1	33314.2	43806.7	22903.4	39857.6	17731.8	130406	197558	75713	73698.3	14312.2	52199.1	19418.9	24099.4	21545	30645	44908.5	0	16430.1
247.937	15.7122										FBD1'FBD2'FBD3'FBD3_2'FBD4'JS_0'La_0'Na_0'Pooled'Si_0'Sv_0		0	bp				0.08	0.27	197473	neg317	1.11867	0.488676		neg	39	97446.8	121577	136555	190397	123353	120423	128129	112657	120033	166666	114736	126581	140732	140405	108041	117102	119128	141382	130658	158463	108655	125521	197473
247.937	14.6827										FBD1'FBD2'FBD3'FBD3_2'FBD4'JS_0'La_0'Na_0'Pooled'Si_0'Sv_0		0	bp				0.08	0.27	197473	neg318	1.30062	0.20453		neg	39	97446.8	106988	127531	190397	128595	118834	130501	105545	120033	136712	100268	122458	145347	155600	108041	117102	149499	145995	152822	170287	108655	131421	197473
247.937	13.3632										FBD1'FBD2'FBD3'FBD3_2'FBD4'JS_0'La_0'Na_0'Pooled'Si_0'Sv_0		0	bp				0.1	0.26	197473	neg316	1.2055	0.390033		negneg	39	91860.3	120088	141308	170542	128595	106761	133474	103785	116847	128474	112905	120298	145347	155600	112737	102419	149499	136337	152822	170287	102742	131421	197473
265.204	3.93639	C16H27NO2	1	[SP hydroxy,methyl(10:0/2:0/2:0/2:0)] 6S-((deca-1E,3E,5E-trienyl)-2R-(hydroxymethyl)-piperidin-3R-ol	3	0	Lipidmaps	-0.102867	-68.876		FBD1'FBD2'FBD3'FBD3_2'FBD4'JS_0'La_0'Na_0'Si_0'Sv_0	[SP hydroxy,methyl(10:0/2:0/2:0/2:0)] 6S-((deca-1E,3E,5E-trienyl)-2R-(hydroxymethyl)-piperidin-3R-ol	0	bp				0.47	0.58	197304	pos622	1.28265	0.428694	H	pos	38	87622.1	85613.5	96363.1	81953.4	103048	59066.1	81314.4	197304	106797	101066	132351	177704	52598.2	63127	60868.1	63243.1	154029	58987.6	74443	108400	162957	51820.6	119527
223.085	4.67815	C11H13NO4	2	Bendiocarb	7	0	KEGG	0.245049	-23.4063		FBD1'FBD2'FBD3'FBD3_2'FBD4'JS_0'La_0'Na_0'Pooled'Si_0'Sv_0	Bendiocarb	0	bp			x-NH3	0.44	0.57	197176	pos623	1.61416	0.0445873	H	pos	39	106395	83914	64080.5	76720.6	145863	165488	135608	92278	166422	132350	47722.8	60524.2	110651	113457	120237	115879	141628	111005	156691	111894	142040	64593.3	79029.2
452.157	24.2935	C16H28N4O9S	3	Glu-Thr-Thr-Cys	7	0	Peptides	-1.36825	34.1387		FBD1'FBD2'FBD3'FBD3_2'FBD4'JS_0'La_0'Na_0'Pooled'Si_0'Sv_0	Glu-Thr-Thr-Cys	0	bp				0.4	0.43	197038	neg319	1.64675	0.251857	H	neg	39	102728	69481	67286	125100	69896.8	133439	137108	123414	101408	170323	71024.3	166326	66803.3	66888.6	87026.4	107695	121702	129190	197038	97552.2	99796.9	93711.2	142445
202.084	8.01154	C9H14O5	1	Diethyl 2-methyl-3-oxosuccinate	7	0	KEGG_Metacyc	-0.433572	39.2776		FBD1'FBD2'FBD3'FBD3_2'FBD4'JS_0'La_0'Na_0'Pooled'Si_0'Sv_0	Diethyl 2-methyl-3-oxosuccinate	0	bp			x-FA	0.5	0.72	196760	pos624	1.51658	0.00807277	H	pos	39	11355.6	12619.2	12466.4	12307	8997.35	14038.4	9090.03	15292	11941.4	33335.9	196760	112573	15449.6	14920.7	16298.9	21547.8	10510.6	13369.1	20011.3	18144.8	17110	13553.2	18826.3
252.209	3.63705	C16H28O2	16	[FA (16:2)] 9,12-hexadecadienoic acid	0.1	0	Lipidmaps	-0.451175	-16.6984		FBD1'FBD2'FBD3'FBD3_2'FBD4'JS_0'La_0'Na_0'Pooled'Si_0'Sv_0	[FA (16:2)] 9,12-hexadecadienoic acid	0	bp	x-H2O			0.26	0.44	196201	pos625	1.80713	0.0676037	H	pos	39	63600.1	143020	78356.7	104194	85464.6	77671.3	79574	80665.6	157875	72684.1	99338	89371.1	73703.7	76084.6	96890	154304	114967	104449	196201	169714	149076	170037	128210
532.192	4.57987	C23H28N6O9	1	Asp-Phe-Asp-His	3	0	Peptides	0.985743	-249.355		FBD1'FBD2'FBD3'FBD4'JS_0'La_0'Na_0'Pooled'Sv_0	Asp-Phe-Asp-His	0	bp				0.31	1.03	195253	pos626	1.14707	0.135009	H	pos	35	99836.3	91914.2	111423	90235.7	79340.3	141797	95052.9	75251.4	116778	0	0	0	142183	156038	92202.8	195253	116241	126525	125461	106131	116170	117720	83794.6
231.147	4.31835	C11H21NO4	3	N(alpha)-t-Butoxycarbonyl-L-leucine	7	0	KEGG	0.155387	-38.4418		FBD1'FBD2'FBD3'FBD3_2'FBD4'JS_0'La_0'Na_0'Pooled'Si_0'Sv_0	N(alpha)-t-Butoxycarbonyl-L-leucine	0	bp			x-NH3x-H2O	0.26	0.47	195178	pos627	1.78134	0.0833739	H	pos	39	47250.8	53668.9	101686	92361.2	35840.2	103237	89787	90520.6	166225	96474.7	195178	130654	62431.2	64082.9	98870.3	168995	75622.5	117344	141153	90947.7	128808	107873	79682.4
234.073	9.9822							-3.16054			FBD1'FBD2'FBD3'FBD3_2'FBD4'JS_0'La_0'Na_0'Pooled'Si_0'Sv_0		0	bp				0.11	0.16	194996	pos629	1.11413	0.000888838		pospos	39	141842	142344	145315	143093	148344	146835	160225	165956	140367	148661	169967	194996	145423	150191	153548	172752	150095	162178	160324	161337	156858	188700	167112
198.173	4.04783				0.1						FBD1'FBD2'FBD3'FBD3_2'FBD4'JS_0'La_0'Na_0'Pooled'Si_0'Sv_0		0	bp	xACN			0.55	0.72	194867	pos630	1.49665	0.338786		pos	39	99383.1	55453.6	53819.2	169862	88181.4	97298.6	100765	108075	90457.9	69623.6	132890	182858	42892.6	37196.6	125653	55985.6	125368	58949.1	147774	109121	55389.5	43022.2	87059.4
214.121	4.25005	C23H32N4O4	1	Nummularine F	0.1	0	KEGG	-2.51876	5.88336		FBD1'FBD2'FBD3'FBD3_2'FBD4'JS_0'La_0'Na_0'Pooled'Si_0'Sv_0	Nummularine F	0	bp	x-NH3			0.22	0.36	194759	pos631	1.483	0.178567	Double-charge	pos	39	118484	106447	88440.2	140567	84657.3	103129	110862	125296	109142	116212	172310	175751	99830.2	109292	86713.8	171170	91721.3	100404	194759	162753	107217	137023	173026
180.079	6.93835	C10H12O3	7	Coniferyl alcohol	0.1	0	KEGG_Metacyc_HMDB	0.0918955	13.5555	0.0641299	FBD1'FBD2'FBD3'FBD3_2'FBD4'JS_0'La_0'Na_0'Pooled'Si_0'Sv_0	Coniferyl alcohol	0	bp	x-NH3		x-H2O	0.3	0.61	194141	pos632	2.70757	0.000615155	H	pos	39	81710.5	52549.6	67897	42635.8	30479.2	66297.8	82166.2	33419.1	52572.8	37539.7	180277	152152	62228.7	91323.5	56800.9	85750.6	50943.1	99328.1	179735	194141	173480	94329.6	55650.4
175.1	4.12424	C11H13NO	1	4-trans-(N,N-dimethylamino)cinnamaldehyde	7	0	Metacyc	0.348492	-28.0841		FBD1'FBD2'FBD3'FBD3_2'FBD4'JS_0'La_0'Na_0'Pooled'Si_0'Sv_0	4-trans-(N,N-dimethylamino)cinnamaldehyde	0	bp	xNH3			0.24	0.75	193818	pos633	1.52565	0.0758085	H	pos	39	56950.5	83914	60110.3	77648.2	79264.7	72922.5	48755.9	71336.7	193818	39424.6	101989	64679.3	74217.8	114605	64440.7	57210.3	72496.8	91939.8	122615	101412	82589.9	70202.2	62935.1
141.973	13.8675										FBD1'FBD2'FBD3'FBD3_2'FBD4'JS_0'La_0'Na_0'Pooled'Si_0'Sv_0		0	bp				0.17	0.31	193783	neg321	1.17827	0.501855		neg	39	90857.7	111393	140097	184535	126622	102652	138155	97739.9	104374	160496	110115	145489	134246	137775	102408	97641.9	147644	134411	135248	173906	94225.3	138032	193783
165.079	4.72437	C9H11NO2	7	Benzocaine	4.5	0	KEGG_HMDB	0.587473	-21.1378		FBD1'FBD2'FBD3'FBD3_2'FBD4'JS_0'La_0'Na_0'Pooled'Si_0'Sv_0	Benzocaine	0	bp				0.11	0.49	193185	pos634	6.48697	0.024278	H	pos	39	22536.4	21036.3	28394	37184.7	19339	35079.4	68897	38251.2	46025.7	32487.4	42929.2	77160.4	27148.9	47775.8	21920.7	51561.7	17499.8	34967.1	193185	154422	119239	53528.8	47369.7
329.887	13.2325										FBD1'FBD2'FBD3'FBD3_2'FBD4'JS_0'La_0'Na_0'Pooled'Si_0'Sv_0		0	bp				0.27	0.43	193139	neg323	1.47212	0.224217		neg	39	77334.2	85284.2	110186	68666	102935	87993.8	173938	82429	93231.8	69676.4	99922.8	155286	104539	108758	85698.9	94647	173716	149259	179011	130624	91965.2	184593	94554.5
118.936	18.318				0.2						FBD1'FBD2'FBD3'FBD3_2'FBD4'JS_0'La_0'Na_0'Pooled'Si_0'Sv_0		0	bp				0.1	0.28	192646	neg324	0.935541	0.73537		neg	39	135157	118823	158222	133146	143702	113058	127820	149100	154648	138006	171663	145060	158054	148664	160628	151822	140969	131742	94483.1	124182	166967	152912	163983
225.1	4.71695							-5.85177			FBD1'FBD2'FBD3'FBD3_2'FBD4'JS_0'La_0'Na_0'Pooled'Si_0'Sv_0		0	bp				0.55	0.55	192388	pos635	1.09763	0.822131		posneg	39	35737.2	49567.7	78607.3	49784.5	89089.1	70268.2	83793.1	81294.8	86292.4	88848.9	85049.8	27359.1	66046.1	37367.4	102514	70443.9	86544.9	69010.2	51553.1	33723.5	94637.9	120557	56331
225.929	15.6641										FBD1'FBD2'FBD3'FBD3_2'FBD4'JS_0'La_0'Na_0'Pooled'Si_0'Sv_0		0	bp				0.07	0.26	191603	pos637	1.03937	0.783493		pos	39	110435	121737	153447	180921	130564	120340	118371	107902	125318	163150	115506	123646	130277	140543	110286	117357	124195	134525	130702	154660	115439	120279	191603
185.937	10.7488										FBD1'FBD2'FBD3'FBD3_2'FBD4'JS_0'La_0'Na_0'Pooled'Si_0'Sv_0		0	bp				0.18	0.37	191554	pos638	1.08495	0.681948		pospos	39	96148.6	103600	147921	188308	108536	99107.4	141358	104804	118087	120189	104758	129923	145170	138441	91242.1	109946	129187	159228	126855	151817	98533.1	144378	191554
285.303	5.60313	C18H39NO	1	[SP] 1-deoxy-sphinganine	7	0	Lipidmaps	-0.461001	19.4618		FBD1'FBD2'FBD3'FBD3_2'FBD4'JS_0'La_0'Na_0'Pooled'Si_0'Sv_0	[SP] 1-deoxy-sphinganine	0	bp				0.23	0.38	190783	pos639	1.72181	0.0445833	H	pos	39	107265	81474.8	73911.4	90954.7	74384.1	84841.3	48485.6	110288	93311.5	68306.1	84325.9	96541.1	78407.9	104387	113415	129174	121991	140564	184752	136145	131341	124206	128287
410.244	4.10974	C19H39O7P	3	[GP (16:0)] 1-hexadecanoyl-2-sn-glycero-3-phosphate	8	Central	KEGG_Lipidmaps_HMDB	0.637244	2.67015		FBD1'FBD2'FBD3'FBD4'JS_0'La_0'Na_0'Si_0'Sv_0	[GP (16:0)] 1-hexadecanoyl-2-sn-glycero-3-phosphate	0	bp				0.47	1.73	190377	neg325	0.970924	0.865824	H	neg	36	110824	74592.7	116068	107618	72628.2	97829.5	82503.6	48737.2	100429	0	0	33451.9	172631	190377	90602.8	94955	97079	82412.1	100184	79984.4	112550	43690.4	50499.4
294.203	23.6605				0.2						FBD1'FBD2'FBD3'FBD3_2'FBD4'JS_0'La_0'Na_0'Pooled'Si_0'Sv_0		0	bp				0.09	0.19	190201	neg326	1.16182	0.32626		neg	39	138261	138225	128264	148395	163946	172073	145864	154565	157273	152210	158861	158440	164974	140195	154179	185114	137891	153032	135056	144988	190201	132382	150750
141.079	4.76309	C7H11NO2	3	Ethosuximide	4.5	0	KEGG	0.55281	-37.5009		FBD1'FBD2'FBD3'FBD3_2'FBD4'JS_0'La_0'Na_0'Pooled'Si_0'Sv_0	Ethosuximide	0	bp				0.14	0.33	189847	pos640	1.06753	0.160072	H	posneg	39	105810	97607.9	102376	108448	112398	126085	100216	112165	145487	115098	112683	109263	118887	128554	105155	110289	100902	95759.5	113348	102805	110289	121199	118191
133.931	23.6834										FBD1'FBD2'FBD3'FBD3_2'FBD4'JS_0'La_0'Na_0'Pooled'Si_0'Sv_0		0	bp				0.15	0.28	188429	neg328	0.793906	0.281785		neg	39	122733	177867	153094	137128	120915	140543	119791	117195	188429	144879	149592	163684	137963	136727	143240	145968	146949	187845	134658	143506	82025.6	111928	124055
183.126	6.96172	C10H17NO2	1	Acetylpseudotropine	0.1	0	KEGG	0.635223	-12.7287		FBD1'FBD2'FBD3'FBD3_2'JS_0'La_0'Na_0'Pooled'Si_0'Sv_0	Acetylpseudotropine	0	bp	x-CO2			0.21	1	188111	pos642	2.37234	0.00070918	H	pos	39	27398.9	24730.1	22554.9	26017.2	28201	17457.1	44771.1	30760.1	34507.3	38307	46232.5	28159.1	24819.8	127290	25568.9	51360.2	44332.1	60128.9	63509.9	55583.9	58082	69006.5	42924.4
233.163	4.01462	C28H44F2O3	1	[ST (3:0/3:0/3:0)] (5Z,7E)-(1S,3R)-24,24-difluoro-24a-homo-9,10-seco-5,7,10(19)-cholestatrien-1,3,25-triol	7	0	Lipidmaps	-0.939	0.364086		FBD1'FBD2'FBD3'FBD3_2'La_0'Na_0'Si_0'Sv_0	[ST (3:0/3:0/3:0)] (5Z,7E)-(1S,3R)-24,24-difluoro-24a-homo-9,10-seco-5,7,10(19)-cholestatrien-1,3,25-triol	0	bp				1.61	1.73	188101	pos643	5.25029	0.0016144	Double-charge	pos	30	18757.5	35051.6	42521.9	28385.3	21195.9	59826.9	36038.9	48599.9	82900.3	40779.5	155896	50032.5	0	0	50847	0	44946.3	49726.8	170786	188101	146879	64004.9	50109.2
168.055	7.43193	C11H20N4O6S	4	Cys-Gln-Ser	7	0	Peptides	0.946609	-29.8002		FBD1'FBD2'FBD3'FBD3_2'FBD4'JS_0'La_0'Pooled'Si_0'Sv_0	Cys-Gln-Ser	0	bp				0.19	0.93	187508	neg329	1.3258	0.42075	Double-charge	negpos	38	43100.2	47355.6	87760.2	48050.7	51594	34185.7	62858.8	39682.4	51623.6	61251.9	187508	147543	65298.9	148605	42461.5	91833	50754.3	49598.6	55950.4	70265.3	110064	0	54244.9
226.015	4.4983										FBD1'FBD2'FBD3'FBD3_2'FBD4'JS_0'La_0'Na_0'Pooled'Si_0'Sv_0		0	bp				0.38	0.4	187120	neg330	2.68206	0.0840658		neg	39	39793.6	40371.5	17627.1	26965.8	15505.4	25363.3	17979.1	25721.2	29577.2	28849.9	49570.2	47213.2	21266.9	21594.9	29470.6	61850.3	48803.6	65583.7	124510	73364.1	64409.7	81349.6	59185.1
278.224	3.68045	C18H30O2	38	[FA (18:3)] 9Z,12Z,15Z-octadecatrienoic acid	0.1	0	KEGG_Metacyc_Lipidmaps_HMDB	-0.401981	-11.5981		FBD1'FBD2'FBD3'FBD3_2'FBD4'JS_0'La_0'Na_0'Pooled'Si_0'Sv_0	[FA (18:3)] 9Z,12Z,15Z-octadecatrienoic acid	0	bp	xMSnoise			0.26	0.7	186908	pos647	2.3035	0.0458039	H	pos	39	119265	45514	46336	74095.5	87845.4	147894	42276.1	51846.5	142827	34553	125063	72654.7	61531.6	43720.7	119996	60406.8	54386.4	81582.8	140716	164318	181268	163699	176446
141.973	15.1501										FBD1'FBD2'FBD3'FBD3_2'FBD4'JS_0'La_0'Na_0'Pooled'Si_0'Sv_0		0	bp				0.13	0.34	186737	neg331	1.24939	0.305828		neg	39	91544.4	112185	131689	185966	113536	102652	142967	94670.8	107484	162218	114886	145489	148213	137775	99369.5	120818	143697	135642	150751	167108	101207	134720	186736
192.088	3.12209	C15H24N6O6	3	Thr-Gln-His	3	0	Peptides	-1.71656	-185.7		FBD1'FBD2'FBD3'FBD3_2'FBD4'JS_0'La_0'Na_0'Pooled'Si_0'Sv_0	Thr-Gln-His	0	bp				0.04	0.11	186712	pos648	1.21977	0.0412754	Double-charge	pos	39	145542	136091	142381	141380	131505	123760	140970	146198	118724	152893	132012	145208	132752	130896	143960	134454	146126	134861	169398	161088	186712	141921	143695
299.319	4.30366										FBD1'FBD2'FBD3'FBD3_2'FBD4'JS_0'La_0'Na_0'Pooled'Si_0'Sv_0		0	bp				0.43	0.48	186113	pos649	1.26462	0.344533		pos	39	55371.4	89346.8	60374.1	41387.8	37252.5	78945.2	87822.5	122143	84554	49177.6	75378.1	56100.3	74089.2	73148.4	58872.2	186113	79231.8	115412	106644	90662.9	62057.7	108254	76868.9
118.936	16.1705				0.2						FBD1'FBD2'FBD3'FBD3_2'FBD4'JS_0'La_0'Na_0'Pooled'Si_0'Sv_0		0	bp				0.11	0.3	185638	neg333	0.689229	0.0201001		neg	39	166393	163741	137755	159588	141452	159669	162376	158746	168437	183995	179543	184468	81811.3	127634	114507	165865	146685	160314	113497	119529	89457	157729	170161
167.095	4.10007	C9H13NO2	10	Ethinamate	4.5	0	KEGG	0.772338	-44.1981		FBD1'FBD2'FBD3'FBD3_2'FBD4'JS_0'La_0'Na_0'Pooled'Sv_0	Ethinamate	0	bp				0.22	0.8	185495	neg334	1.11296	0.634976	H	negpos	39	62426.3	55012.1	98735.7	69313.2	51169.4	88540.9	45138.4	56662.7	53743.6	16949.9	106843	142180	89005.6	73152	55104	136149	68774.6	63020.3	84741.7	65189.2	90662.1	52674.3	51330.1
181.966	16.0354										FBD1'FBD2'FBD3'FBD3_2'FBD4'JS_0'La_0'Na_0'Pooled'Si_0'Sv_0		0	bp				0.12	0.3	185345	neg335	1.1772	0.491958		neg	39	88240.5	113436	128334	185345	127580	107966	121825	100487	107432	147620	112454	127677	131288	129544	100669	105678	126336	141680	131962	166495	90032.1	130763	174459
241.131	4.02189	C12H19NO4	2	N-(3-Oxooctanoyl)homoserine lactone	7	0	KEGG_Lipidmaps	-0.261779	-28.3582		FBD1'FBD2'FBD3'FBD3_2'FBD4'JS_0'La_0'Na_0'Pooled'Si_0'Sv_0	N-(3-Oxooctanoyl)homoserine lactone	0	bp				0.32	0.63	184781	pos650	1.61058	0.099941	H	pos	39	82334	43277.1	94390.5	108957	75855	88478.6	78197	108967	110533	121283	184781	182700	59106.3	83781.3	60767.2	149539	54935.8	55818.2	135069	129325	89936.3	71601.5	120215
108.094	4.10198	C16H24	1	[PR] (+)-3-longipinen-5-one	7	0	Lipidmaps	0.0835352	-24.7457		FBD1'FBD2'FBD3'FBD3_2'FBD4'JS_0'La_0'Pooled'Si_0'Sv_0	[PR] (+)-3-longipinen-5-one	0	bp				0.18	0.95	184732	pos651	1.80183	0.010151	Double-charge	pos	39	41817.3	47701.4	31325.1	32836.3	21785.3	70314.8	33018.4	55158	133714	81651.4	145123	95014.6	70607.6	63345.8	56001.1	67293.7	53849.7	91997.9	76936.5	71599.5	69203.5	184732	44876.1
176.047	6.98864	C10H8O3	4	4-Methylumbelliferone	4.5	0	KEGG_Metacyc	0.419599	13.6685	0.391198	FBD1'FBD2'FBD4'JS_0'Na_0'Pooled'Si_0	4-Methylumbelliferone	0	bp				0.4	1.09	184308	pos652	3.26351	0.349505	H	pos	39	14031.6	30034.1	12370.5	22660.7	15660.6	13547.5	33518.5	150031	16608.9	184308	37831.5	40408.6	26544.9	23308.4	14631.1	39505.4	35220.9	47705.8	130739	16326.4	37114.3	72515.2	25813.6
301.298	24.4278	C18H39NO2	3	Sphinganine	3	0	KEGG_Metacyc_Lipidmaps_HMDB	0.00554214	82.1484		FBD1'FBD2'FBD3'FBD3_2'FBD4'JS_0'La_0'Na_0'Pooled'Si_0'Sv_0	Sphinganine	0	bp				0.14	0.18	183119	pos653	1.10814	0.410085	H	pos	39	165517	155252	115587	158269	132071	146872	158852	163993	135905	162080	133854	165408	127543	124911	170252	163539	171301	159679	161398	161981	160165	159071	161021
138.974	6.64739										FBD1'FBD2'FBD3'FBD3_2'FBD4'JS_0'La_0'Na_0'Pooled'Si_0'Sv_0		0	bp				0.14	0.17	182565	neg336	1.14833	0.0987032		neg	39	99744.7	117139	99337.7	111707	102927	106472	164412	132371	122373	182565	139253	141553	93565.5	86889.5	108638	119809	150489	119251	121336	126271	115520	153492	124003
137.999	8.33858	C3H6O4S	2	3-sulfopropanal	7	0	Metacyc	0.201913	7.41277		FBD1'FBD2'FBD3'FBD3_2'FBD4'JS_0'La_0'Na_0'Pooled'Si_0'Sv_0	3-sulfopropanal	0	bp				0.16	0.28	182196	neg337	1.88632	0.0175094	H	neg	39	68743.7	65854	67256	78098.9	72631.5	65237.7	69743.9	68016.2	71776.2	68546.5	75614.2	73442.2	63950.9	68563.4	75324.7	110736	123030	182196	142255	114277	124227	85996.1	111846
132.057	3.83049	C9H8O	5	Cinnamaldehyde	7	0	KEGG_Metacyc_HMDB	-0.896393	-42.4851		FBD1'FBD2'FBD3'FBD3_2'FBD4'JS_0'La_0'Na_0'Pooled'Si_0'Sv_0	Cinnamaldehyde	0	bp				0.2	0.66	182124	pos654	1.73434	0.381783	H	pos	39	51950	46814.8	57316.2	61202.3	53696.8	57599.2	38136.1	114367	182124	46554.5	93046.7	66036.1	56977.9	132022	80295.7	40568	69032.2	95246.2	158904	57616	54177.4	93857.7	52341
141.973	21.2635										FBD1'FBD2'FBD3'FBD3_2'FBD4'JS_0'La_0'Na_0'Pooled'Si_0'Sv_0		0	bp				0.13	0.32	181692	neg338	1.18112	0.394814		neg	39	95987.4	117456	119338	181692	110861	105844	132636	104488	115003	180060	112903	132620	150568	129355	101450	100841	141078	132515	133653	161453	97949.9	131398	178896
130.027	11.1412	C5H6O4	7	2,5-Dioxopentanoate	8	Central	KEGG_Metacyc	0.560312	31.639		FBD1'FBD2'FBD3'FBD3_2'FBD4'JS_0'La_0'Na_0'Pooled'Si_0'Sv_0	2,5-Dioxopentanoate	0	bp				0.11	0.28	181690	neg339	1.42312	0.199554	H	neg	39	93771.3	101814	63136.5	97666.7	72560.3	84108.8	74308.3	66529.2	81185.5	46857.4	48525.6	48418.4	75022.8	77469.9	102722	123915	83685	83658.4	161058	97345.4	109788	181690	108762
217.103	4.30431				0.1						FBD1'FBD2'FBD3'FBD3_2'FBD4'JS_0'La_0'Na_0'Si_0'Sv_0		0	bp	xC13			0.66	0.66	181256	pos656	1.0244	0.911657		pos	37	101050	80614.9	81136.5	99150.8	85387	77821.8	72398.5	58170.4	55376.2	65732.9	58008.3	169048	111147	89975.8	129276	181256	108634	114538	79965.4	121404	67845.3	109669	87686.8
239.116	6.81274										FBD1'FBD2'FBD3'FBD3_2'FBD4'JS_0'La_0'Na_0'Pooled'Si_0'Sv_0		0	bp				0.09	0.29	180915	neg340	1.13905	0.135816		negpos	39	113297	120418	113248	102297	113892	125828	135803	116053	129269	180915	175209	153695	113601	103395	155954	118089	143990	126418	136284	118082	140844	105547	131190
102.124	10.9841				0.2						FBD1'FBD2'FBD3'FBD3_2'FBD4'JS_0'La_0'Na_0'Pooled'Si_0'Sv_0		0	bp				0.06	0.17	180881	pos657	1.02577	0.677368		pos	39	155219	146999	168709	147374	138177	151136	158230	180881	153498	140486	158543	142409	142597	111649	156661	151633	150624	144650	172010	149700	161354	145273	150633
116.063	4.17917										FBD1'FBD2'FBD3'FBD3_2'FBD4'JS_0'La_0'Na_0'Pooled'Si_0'Sv_0		0	bp				0.41	0.41	180714	pos658	1.42728	0.0129983		pos	39	85795.8	86872.3	81761.1	81214.4	79621.1	56050.6	64073.7	146659	98953.7	71547.2	99148.6	137922	79278.9	96769.3	74071.1	62157.5	119365	115112	128140	111232	123772	111975	110326
136.977	21.0378										FBD1'FBD2'FBD3'FBD3_2'FBD4'JS_0'La_0'Na_0'Pooled'Si_0'Sv_0		0	bp				0.35	0.46	180533	pos659	1.27305	0.464309		pos	39	69818	82163.3	119286	74583.7	80838	73805.2	152605	65154	83746.9	69048.3	81652.2	152822	103814	93569.9	76135.3	70412.4	161091	131080	152605	127053	65679	152440	103653
148.125	3.72088										FBD2'FBD3'FBD3_2'FBD4'JS_0'La_0'Pooled'Si_0'Sv_0		0	bp				0.32	0.92	180522	pos660	1.56568	0.404649		pos	38	0	51015.7	33153.8	43695.5	75299.2	92349.1	92538.7	51124.8	155682	78174.6	92224.5	42195.4	97492	54465.7	49230.2	86560.5	143987	114936	54859.5	40166.3	36756.8	180522	41770.4
240.22	23.3512				0.1						FBD1'FBD2'FBD3'FBD3_2'FBD4'JS_0'La_0'Na_0'Pooled'Si_0'Sv_0		0	bp	xACN	C16	xC13	0.21	0.33	180453	pos661	0.499788	0.00880302		pospos	39	117675	152985	148155	87690.9	71197	133998	110630	137035	180453	126040	143476	122675	150665	153407	143170	136607	124505	107457	58252.2	65605.1	85461.1	120220	85333.9
136.052	4.15116	C8H8O2	16	4-Hydroxyphenylacetaldehyde	8	Central	KEGG_Metacyc_HMDB	0.253538	-45.0123	0.253538	FBD1'FBD2'FBD3'FBD3_2'FBD4'JS_0'La_0'Na_0'Pooled'Si_0'Sv_0	4-Hydroxyphenylacetaldehyde	0	bp				0.19	0.4	178627	pos662	1.60639	0.157624	H	pos	39	39808.4	36134.6	59997.5	40555.7	57137.8	38551.8	46989	89385.1	70903.7	55213.1	115326	72532.8	38991.8	91982.3	67201.9	50205.2	52229.9	83716.9	94604.9	49771.2	73996.8	42790.8	72539.5
119.058	7.15103	C4H9NO3	11	(-)-erythro-(2R,3R)-dihydroxybutylamide	7	0	KEGG	0.415821	-31.3725		FBD1'FBD2'FBD3'FBD4'JS_0'La_0'Pooled'Si_0'Sv_0	(-)-erythro-(2R,3R)-dihydroxybutylamide	0	bp				0.46	1.09	178366	pos663	0.793488	0.35182	H	pos	39	34451.1	29133.2	18513.2	47083.1	18831.8	19206.8	17553.4	24596.9	20285.7	178366	33757.7	24641.6	107925	24772.3	87164.7	33700.4	26536.5	29377.2	24120.5	19050.6	21972.3	87950	24123.1
145.11	4.48924	C7H15NO2	6	4-Trimethylammoniobutanoate	4	Central	KEGG_Metacyc_HMDB	0.197477	-59.4834		FBD1'FBD2'FBD3'FBD3_2'FBD4'JS_0'La_0'Na_0'Pooled'Si_0'Sv_0	4-Trimethylammoniobutanoate	0	bp				0.2	0.45	178275	pos664	1.03122	0.862406	H	pos	39	90411	101461	132384	79130.7	96366.4	122925	98610.9	131398	130064	77953.3	97180.2	178275	114122	106428	143598	96560	101758	73082.6	136464	106561	91353.8	97967.1	96342.8
147.053	9.84205	C5H9NO4	14	D-Glutamate	8	Central	KEGG_Metacyc_HMDB	0.855472	-49.3396	0.855472	FBD1'FBD3'FBD3_2'JS_0'La_0'Na_0'Pooled'Si_0'Sv_0	D-Glutamate	0	bp				0.15	0.95	178269	neg341	1.36605	0.0845792	H	neg	39	25115.6	21138.3	19639.1	58279.1	15359.4	16236.2	19500.3	26247.4	26897.1	23707.2	34126.5	32409.2	61665.6	19096.7	178269	38762.3	17774.4	36536.7	33964	24555.4	31494	64249.4	45039.3
135.969	13.2837										FBD1'FBD2'FBD3'FBD3_2'FBD4'JS_0'La_0'Na_0'Pooled'Si_0'Sv_0		0	bp				0.4	0.58	177669	neg342	1.56101	0.291783		negneg	39	59767.5	65519.6	88598.1	69125.7	77778.1	68313.8	174824	65184	73471.3	63284.2	71813.9	150414	95539.8	91385	60783.5	60365	159568	119175	158065	115686	60125.5	150603	86345.3
243.111	4.63937	C23H30N6O6	4	Ala-Pro-Tyr-His	3	0	Peptides	-2.72005	-244.874		FBD1'FBD2'FBD3'FBD3_2'FBD4'JS_0'La_0'Na_0'Pooled'Si_0'Sv_0	Ala-Pro-Tyr-His	0	bp				0.44	0.44	177516	pos665	1.55194	0.0426697	Double-charge	pos	39	47799.2	50523.6	74023.7	75112.7	50348.9	72953.6	71735.3	51600.4	113315	81695	154277	177516	80847.9	117646	91967.9	104851	75899.6	66560.2	80445.6	92291.5	94735.1	101988	51328.5
70.0779	3.80894							-4.32831			FBD1'FBD2'FBD3'FBD3_2'FBD4'JS_0'La_0'Na_0'Pooled'Si_0'Sv_0		0	bp				0.35	0.35	177025	pos668	0.850798	0.236471		pos	39	72540.8	97874.3	79517	88176.1	65654	50680.2	72259.5	52654.6	69996.3	38856.1	74940.2	67427.3	105551	99231.7	68984.5	109209	68092.3	67297.4	75771.5	70090.2	66780.1	56764.9	55717.4
256.204	3.71085	C15H28O3	5	[FA oxo(15:0)] 4-oxo-pentadecanoic acid	7	0	Lipidmaps	-0.497672	-16.5293		FBD1'FBD2'FBD3_2'FBD4'JS_0'La_0'Na_0'Pooled'Si_0'Sv_0	[FA oxo(15:0)] 4-oxo-pentadecanoic acid	0	bp				0.24	0.89	176728	pos669	2.02322	0.0265648	H	pos	39	65453.6	55717.8	31748.3	43570.6	36391.4	63144.7	33730	40697.5	154160	40859.1	81891.7	36905.1	58854.9	46064.5	155336	55564.9	53942.7	65116.5	88091.3	125264	96033.8	176728	77816.1
313.922	9.87936										FBD1'FBD2'FBD3'FBD3_2'FBD4'JS_0'La_0'Na_0'Pooled'Si_0'Sv_0		0	bp				0.11	0.15	176117	neg343	0.997515	0.961907		neg	39	167001	158416	147838	138696	151576	171426	144845	162294	142122	162359	160522	122548	142452	153336	160052	148392	137761	140141	152690	151328	168061	132717	148616
240.04	8.82552										FBD1'FBD2'FBD3'FBD3_2'FBD4'JS_0'La_0'Na_0'Pooled'Si_0'Sv_0		0	bp				0.21	0.66	175939	neg344	0.800969	0.554298		neg	39	58297.2	43010.4	106229	45906.7	42540.7	97437.1	53094.4	28138.4	56668	29480.1	175939	170097	110974	71573.9	42270.1	95780.9	43531.9	56409.7	46451.6	50493.8	69285.2	42474.3	33620.7
136.074	9.4598	C5H12O4	2	D-Apiitol	7	0	KEGG_Metacyc	0.562102	-0.812587		FBD1'FBD2'FBD3'FBD3_2'FBD4'JS_0'La_0'Na_0'Pooled'Si_0'Sv_0	D-Apiitol	0	bp				0.2	0.55	175845	pos670	1.41264	0.210368	H	pos	39	24499.3	53068.3	57427.4	45423.4	41218.3	54242	35621.9	44912	48568.3	31386.2	73806.2	96514.3	23448.2	38600.7	52351.6	98397.2	45531.3	121597	65770.9	72213	52715.3	48997.2	118999
214.157	3.99402	C12H22O3	10	3-Oxododecanoic acid	7	0	KEGG_Metacyc_Lipidmaps_HMDB	1.0959	-19.404		FBD1'FBD2'FBD3'FBD3_2'FBD4'JS_0'La_0'Na_0'Pooled'Si_0'Sv_0	3-Oxododecanoic acid	0	bp				0.18	0.65	175699	neg345	2.43008	0.0196232	H	neg	39	51347.7	61128	46992.1	74966.5	55637.9	101758	44320.4	54452.6	131103	52974.2	156462	59022.3	71626	85055.7	104000	111902	88533.7	175699	152425	127312	107782	159032	131667
207.111	4.65402	C8H17NO5	3	N-Ethylglycocyamine	0.1	0	KEGG	0.579399	-86.1923	-2.65558	FBD1'FBD2'FBD3'FBD3_2'FBD4'JS_0'La_0'Na_0'Pooled'Si_0'Sv_0	N-Ethylglycocyamine	0	bp	xNH3			0.34	0.67	175487	pos671	1.68873	0.0025209	H	pos	39	55691.8	46088.5	59560.8	62043.1	76380.3	93623.1	120341	79260.8	104160	86834.8	157347	173212	89323.5	125504	87932.2	107584	74347.2	49793.6	96338.9	88729.8	87392.9	62244.6	80992.2
230.061	4.18502										La_0'Pooled		0	bp				0.27	0.27	175449	neg346	155.673	0.00883968		neg	12	0	0	0	0	0	0	0	0	0	0	0	0	0	0	0	0	0	0	175449	164703	126865	0	0
119.965	13.9799				0.2						FBD1'FBD2'FBD3'FBD3_2'FBD4'JS_0'La_0'Na_0'Pooled'Si_0'Sv_0		0	bp				0.12	0.3	175411	pos673	1.32737	0.263636		pospos	39	82929	88576	113527	165053	107198	95195	124716	82132	98370.3	141194	100500	122356	122261	123908	95638.3	99000.3	137944	125809	133093	157224	88024.3	115618	175411
148.052	4.15819	C9H8O2	7	4-Hydroxycinnamyl aldehyde	7	0	KEGG_Metacyc	0.439904	-38.5562	0.439904	FBD1'FBD2'FBD3'FBD3_2'FBD4'JS_0'La_0'Na_0'Pooled'Si_0'Sv_0	4-Hydroxycinnamyl aldehyde	0	bp				0.39	0.55	175313	pos674	1.5146	0.196887	H	pos	39	27699.3	31547.4	27326.7	30246.4	21617	16877.3	29880.8	36103.8	19208.2	22950.2	28407.9	34321.9	22523.4	28304.5	21142.4	127597	99932.8	99167.6	38035.7	59258	33830.2	35441.8	25614.9
110.073	4.26828	C7H10O	2	[FA (7:2)] 2,4-heptadienal	7	0	Lipidmaps	0.00115887	-26.2739	-0.0442655	FBD1'FBD2'FBD3'FBD3_2'FBD4'JS_0'La_0'Na_0'Pooled'Si_0'Sv_0	[FA (7:2)] 2,4-heptadienal	0	bp				0.17	0.48	175213	pos675	1.77596	0.0510672	H	pos	39	37617.8	27443.1	58322.5	60969.4	62880.1	42887.6	50761.6	69800.7	63164.4	59944.4	175213	128476	65697.6	50492.2	61558.8	55608.8	84497.2	79719.1	77034.4	80945.4	61144.5	55338.3	50917.9
208.11	4.16071	C12H16O3	7	Benzyl (2R,3S)-2-methyl-3-hydroxybutanoate	0.1	0	KEGG_Metacyc	0.425329	-25.4039	0.401303	FBD1'FBD2'FBD3'FBD3_2'FBD4'JS_0'La_0'Na_0'Pooled'Si_0'Sv_0	Benzyl (2R,3S)-2-methyl-3-hydroxybutanoate	0	bp	x-FA			0.36	0.41	174952	pos676	1.45556	0.0660939	H	pos	39	68819.1	106707	111921	125185	119982	111700	68273.7	165863	128033	143984	174952	164822	85003	41702.7	84959.9	117317	125473	104233	153458	120143	144795	125852	119482
188.069	4.90834	C8H12O5	1	2-oxosuberate	3	0	KEGG_Metacyc	1.31455	-53.1729	1.28797	FBD1'FBD2'FBD3'FBD3_2'FBD4'JS_0'La_0'Na_0'Pooled'Si_0'Sv_0	2-oxosuberate	0	bp				0.18	0.52	174758	neg348	4.4843	0.00328093	H	neg	39	39267	31341.9	34531	90043.9	35267.9	43526.5	41013	34197.4	48480.1	39368.3	69960.6	70308.1	51344.2	50176.1	88971.4	43365.7	39989.6	37340.7	174758	147586	149135	46411.4	39905.2
265.906	14.1808										FBD1'FBD2'FBD3'FBD3_2'FBD4'JS_0'La_0'Na_0'Pooled'Si_0'Sv_0		0	bp			x-CO2	0.11	0.22	174473	neg350	0.806806	0.203915		neg	39	138670	145608	108506	119859	122080	127809	87786.6	137154	110821	159779	174473	126329	120608	108169	113274	120226	84735.2	100489	106150	84312.5	126438	85614.1	124150
124.019	4.18554	C3H8O3S	1	propanesulfonate	3	0	Metacyc	-0.0238039	-73.6746		FBD1'FBD2'FBD3'FBD3_2'FBD4'JS_0'La_0'Na_0'Pooled'Si_0'Sv_0	propanesulfonate	0	bp				0.17	0.34	174127	neg351	1.24917	0.274878	H	neg	39	53026.9	59154.6	35005.5	33825.1	42713.9	42068.7	78928	63949	40673.9	69035.9	64665.2	47864.7	51988.1	47753.5	33957.9	103515	91534.8	123056	72948	51026.7	59887.3	101752	101233
302.265	4.27145				0.1						FBD1'FBD2'FBD3'FBD3_2'FBD4'JS_0'La_0'Na_0'Pooled'Si_0'Sv_0		0	bp	xC13			0.32	0.52	174109	pos678	0.910643	0.587071		pos	39	85620.9	117033	103840	85519.1	73129.2	123486	73236.2	122825	85380.2	99756.7	174109	130956	123899	118553	133895	156664	97897.9	142666	109548	100750	68807.8	134171	104456
275.21	4.15807	C40H54O	6	[PR] Echinenone/ (Myxoxanthin)	7	0	KEGG_Metacyc_Lipidmaps	2.98927	3.80144		La_0	[PR] Echinenone/ (Myxoxanthin)	0	bp					1.73	174015	pos679	143.544	0.0128351	Double-charge	pos	5	0	0	0	0	0	0	0	0	72986.7	0	63495.5	0	0	0	0	0	0	0	117698	174015	138919	0	0
181.966	13.1195				0.2						FBD1'FBD2'FBD3'FBD3_2'FBD4'JS_0'La_0'Na_0'Pooled'Si_0'Sv_0		0	bp				0.13	0.29	173721	neg352	1.22706	0.431704		negneg	39	73800.2	82605.9	122558	118868	101361	88590.1	133161	80290.4	91419.4	108480	101222	105602	107453	119589	82598.1	85003.8	100916	132072	110517	148288	83499.6	130549	173721
89.0477	12.23	C3H7NO2	9	L-Alanine	10	Central	KEGG_Metacyc_HMDB	0.234621	-0.0819301	0.234621	FBD1'FBD3'FBD3_2'FBD4'JS_0'La_0'Na_0'Pooled'Sv_0	L-Alanine	0	bp				0.18	0.87	173477	pos680	0.873264	0.623408	H	pos	39	55071.5	65740.9	29245.1	114599	25170.1	31568.1	25793.7	53956.2	41374.7	70232.4	82294.2	63167.7	143188	27433.9	173477	72702.4	28215.7	36265.3	47060.2	46546.3	37433.2	105979	60515.9
108.025	7.73711	C3H8O2S	1	3-mercapto-1,2-propanediol	7	0	Metacyc	0.390824	-12.0895		FBD1'FBD2'FBD3'FBD3_2'FBD4'JS_0'La_0'Na_0'Pooled'Si_0'Sv_0	3-mercapto-1,2-propanediol	0	bp				0.24	0.47	173374	pos681	1.30694	0.279641	H	pos	39	62419.6	55337	62052.5	71802.6	51849.1	75189.5	46945.8	74586.3	55138.6	62961.7	114723	173374	73771.3	49887	76260.6	147015	78518.4	73719.6	91138.3	90696.2	53165.5	63359	75057.6
154.003	10.479	C3H7O5P	3	Propanoyl phosphate	8	Central	KEGG_Metacyc	0.399318	10.0224	0.366851	FBD1'FBD2'FBD3'FBD3_2'FBD4'JS_0'La_0'Na_0'Pooled'Si_0'Sv_0	Propanoyl phosphate	0	bp				0.19	0.52	173071	neg354	1.16594	0.384744	H	negpos	39	65557.6	58478.1	91690	69107.7	47267	77092.7	48589.1	84715.9	77256.4	49739.7	85359.1	118735	78883.6	65705.2	67540.8	173071	68274.5	85149.8	89396.4	71000	91127.1	65646.3	72569.6
150.068	4.57237	C9H10O2	10	Phenylpropanoate	0.1	Central	KEGG_Metacyc_HMDB	0.394591	-41.9418	0.394591	FBD1'FBD2'FBD3'FBD3_2'FBD4'JS_0'La_0'Na_0'Pooled'Si_0'Sv_0	Phenylpropanoate	0	bp	x-H2O			0.5	0.69	172852	pos682	3.64213	0.00360258	H	pos	39	26835.5	21376.1	29078.8	66801.8	42254.3	49699.1	23587.7	40670.2	52529.4	42029.6	45625.7	62549.5	33468.2	79828.4	41783.8	36491.3	32253.8	44825.3	98678.2	101046	81777.7	90366.9	48414.2
120.094	3.9897	C9H12	6	1,2,4-Trimethylbenzene	0.1	0	KEGG_Metacyc	-0.00510826	-32.0099		FBD1'FBD3'FBD3_2'FBD4'JS_0'La_0'Na_0'Pooled'Si_0'Sv_0	1,2,4-Trimethylbenzene	0	bp	x-H2O			0.29	0.82	172833	pos683	2.4562	0.0435194	H	pos	39	27426.9	37026.1	38121.3	40857.9	35805.7	140899	68573	37552.8	172833	83580.6	117929	48383.8	44128	37416.5	65897.5	62401.1	93370.1	83132.1	105487	81922.3	64533.6	121551	57776.6
230.115	4.34172	C23H32N4O6	1	Phe-Thr-Pro-Pro	3	0	Peptides	-2.68501	-130.323		FBD1'FBD2'FBD3'FBD3_2'FBD4'JS_0'La_0'Na_0'Pooled'Si_0'Sv_0	Phe-Thr-Pro-Pro	0	bp				0.23	0.53	172404	pos684	1.40052	0.185732	Double-charge	pos	39	51631.8	88825.2	85944	80730.8	75728.9	75276.3	50556.9	91761.6	69620.4	123422	140066	168689	84754.8	81033.6	98910.3	172404	74886.3	100604	124132	115888	77059.7	86704	99812.1
233.91	22.7748										FBD1'FBD2'FBD3'FBD3_2'FBD4'JS_0'La_0'Na_0'Pooled'Si_0'Sv_0		0	bp				0.21	0.3	171455	pos685	0.792921	0.225747		pospos	39	150214	171455	119941	110397	155797	163905	80152.8	147822	134605	119500	148365	113939	123004	110746	156456	142438	91777.8	107399	106740	96876.7	146545	100825	98856.5
163.1	4.24048	C10H13NO	3	(R)-2-Methylimino-1-phenylpropan-1-ol	0.1	0	KEGG_Metacyc	0.554664	-39.7969	0.524008	FBD1'FBD2'FBD3'FBD3_2'FBD4'JS_0'La_0'Na_0'Pooled'Si_0'Sv_0	(R)-2-Methylimino-1-phenylpropan-1-ol	0	bp	xNH3			0.32	0.49	170327	pos686	1.52099	0.191449	H	pos	39	26699	25008	32846.9	35776.4	21257.6	40259.3	23009	47953	22973	16638.1	26938.7	45480.7	26618.8	21183.3	23376.4	52132	65338	46788.6	39038.6	31778.2	57788.5	74037.4	46948.2
335.904	22.8877										FBD1'FBD2'FBD3'FBD3_2'FBD4'JS_0'La_0'Na_0'Pooled'Si_0'Sv_0		0	bp				0.24	0.36	169910	neg355	0.771372	0.3168		negneg	39	169910	168011	116992	106194	141358	150448	80285.2	152853	142052	126766	161273	90567.7	126646	109289	168531	152699	96386.8	104103	102699	83800.8	164408	94296.8	88475.1
188.141	4.35566	C10H20O3	13	10-Hydroxydecanoic acid	7	0	KEGG_Metacyc_Lipidmaps	1.02577	-27.2289		FBD1'FBD2'FBD3'FBD3_2'FBD4'JS_0'La_0'Na_0'Pooled'Si_0'Sv_0	10-Hydroxydecanoic acid	0	bp				0.26	0.44	169635	neg356	2.6178	0.0112391	H	neg	39	51672.6	39526.6	35005.9	46350.2	27718.6	52198.6	53423	41965.4	62632.4	72101.6	65861.7	93312.2	52442.9	101589	48820.4	77895.6	48306.9	78166.7	131051	100194	99135.9	144151	149891
106.078	4.13969	C8H10	4	p-Xylene	0.1	0	KEGG_Metacyc	-0.285326	-31.0274		FBD1'FBD2'FBD3'FBD3_2'FBD4'JS_0'La_0'Na_0'Pooled'Si_0'Sv_0	p-Xylene	0	bp	x2+			0.28	0.56	169609	pos687	1.59258	0.0621745	H	pos	39	55103.6	80149.7	46359.6	74692.2	55378.6	69423.3	63398.8	98761.1	93737.8	53829.4	72097.2	118154	82022.1	106334	57295.9	70100.9	73868.8	80691.9	114630	92613.8	81990	169609	75527.9
273.929	10.6342				0.2			-4.38111			FBD1'FBD2'FBD3'FBD3_2'FBD4'JS_0'La_0'Na_0'Pooled'Si_0'Sv_0		0	bp				0.11	0.18	169503	pos688	1.07021	0.526556		pos	39	157762	149143	121867	152044	143380	149082	114633	146277	137244	135995	127702	94575.9	124670	130133	149787	142084	127614	113627	136240	169503	153132	125906	136482
260.199	4.20837	C14H28O4	1	[FA hydroxy(14:0)] 3,11-dihydroxy-tetradecanoic acid	7	0	Lipidmaps	-0.400089	-19.101		La_0	[FA hydroxy(14:0)] 3,11-dihydroxy-tetradecanoic acid	0	bp				3	3	168907	pos690	151.368	0.00334615	H	pos	6	0	0	0	0	0	0	11905.5	0	0	0	0	0	0	0	0	0	0	0	143267	168907	141929	0	0
135.055	8.80822	C5H5N5	1	Adenine	10	Central	KEGG_Metacyc_HMDB	0.627451	0.0934296		FBD1'FBD2'FBD3'FBD3_2'FBD4'JS_0'La_0'Na_0'Pooled'Si_0'Sv_0	Adenine	0	bp				0.21	0.32	168673	pos691	1.91734	0.00338	H	pos	39	18707.2	16496.6	23573.4	14573.2	16060.5	12997.9	13643.9	11872.5	16446	18016.3	29191.8	31282.2	24284.1	30890.5	25174	168673	106127	167771	33678.2	40126.6	38891	33670	41337.5
146.058	11.7077	C6H10O4	16	(S)-2-Aceto-2-hydroxybutanoate	8	Central	KEGG_Metacyc_HMDB	0.434541	30.9131		FBD1'FBD2'FBD3'FBD3_2'FBD4'JS_0'La_0'Na_0'Pooled'Si_0'Sv_0	(S)-2-Aceto-2-hydroxybutanoate	0	bp				0.12	0.53	168664	neg358	1.2296	0.163877	H	negpos	39	38507.1	47125.6	55745.3	57129.8	29819.4	57522.6	37509	56912	50428.3	39195.6	49384.4	66437.4	168664	107026	52434.8	67494.1	46122.4	70209.5	65497.6	53499.7	54841.2	64637	70344.1
225.929	12.3522				0.2						FBD1'FBD2'FBD3'FBD3_2'FBD4'JS_0'La_0'Na_0'Pooled'Si_0'Sv_0		0	bp				0.19	0.34	168065	pos692	1.01682	0.946588		pos	39	84421	109972	163198	162520	118724	112851	121794	90308.9	93085.4	94337.7	92196.5	112578	144773	146147	96436.4	94189.1	108958	127686	116684	149912	97009.2	119973	161758
131.07	12.138	C4H9N3O2	2	Creatine	8	Central	KEGG_Metacyc_HMDB	0.466665	-16.4821	0.504812	FBD1'FBD2'FBD3_2'FBD4'JS_0'La_0'Na_0'Pooled'Si_0'Sv_0	Creatine	0	bp				0.28	1.14	167956	pos693	1.33	0.249748	H	pos	39	26618.2	23783.2	32186.6	53684.6	15722.4	16297.8	167956	27539	22589.4	24101.8	39683.7	39162	46122.4	16310.8	72080.9	33940.4	13468.3	26771.3	47992.5	31957.4	29891.7	48031.3	61106.9
137.048	7.4761	C7H7NO2	14	Anthranilate	4.5	0	KEGG_Metacyc_HMDB	0.225816	-6.0226		FBD1'FBD2'FBD3'FBD3_2'FBD4'JS_0'La_0'Na_0'Pooled'Si_0'Sv_0	Anthranilate	0	bp				0.42	0.42	167925	pos694	3.27443	0.0496597	H	pos	39	31505.9	24638.9	34449.3	61347.3	31691.6	57923.6	37853	38593.6	57231.8	82183	118343	143974	38330.7	65751.9	37252.7	66323.7	36428.3	44651.8	124752	103839	68052.4	43440.1	64118.3
181.966	15.0011										FBD1'FBD2'FBD3'FBD3_2'FBD4'JS_0'La_0'Na_0'Pooled'Si_0'Sv_0		0	bp				0.12	0.28	167797	neg359	1.16163	0.481781		neg	39	88240.5	113436	128334	167797	109569	102184	133161	90094.5	98702.4	146424	112454	130011	119949	133658	94237.2	109031	134558	132072	138589	154281	90482.5	114993	165348
173.142	4.39609	C9H19NO2	4	[FA amino(9:0)] 9-amino-nonanoic acid	3	0	Lipidmaps	0.412985	-99.8112		FBD1'FBD2'FBD3'FBD3_2'FBD4'JS_0'La_0'Na_0'Pooled'Si_0'Sv_0	[FA amino(9:0)] 9-amino-nonanoic acid	0	bp				0.22	0.66	167725	pos695	1.51257	0.147247	H	pos	39	55097.3	68068.9	44252.6	79834.4	80998	63506.4	65457.1	89673.7	89007.2	24327.6	127170	147874	76201.7	53056	109877	55825.5	74069.2	148767	102991	91035.9	59205.1	121216	75944.4
171.109	4.8255										FBD1'FBD2'FBD3'FBD3_2'FBD4'JS_0'La_0'Na_0'Pooled'Si_0'Sv_0		0	bp				0.08	0.28	167721	pos696	1.10507	0.153904		pos	39	115260	110439	116432	112356	110934	124424	127219	129493	122800	142672	156278	167721	117406	123321	110613	127632	123349	117006	136022	116838	125218	110923	120438
198.109	4.12752										FBD1'FBD2'FBD4'JS_0'La_0'Na_0'Si_0		0	bp				0.58	1.73	166473	neg360	6.72474	0.000135986		neg	31	32067	18891.9	17788.6	19788.6	24154.1	24349.9	13721.5	0	0	0	0	0	27357.6	10141.7	37534.8	33666.6	10745.6	13031.7	150084	145752	166473	28020	40765.2
119.965	19.7866										FBD1'FBD2'FBD3'FBD3_2'FBD4'JS_0'La_0'Na_0'Pooled'Si_0'Sv_0		0	bp				0.13	0.34	165956	pos698	1.02281	0.898603		pos	39	86597	97168	124917	159759	95881.2	90169.5	107700	92050.4	108015	152700	98683.3	113613	120731	112941	91526.3	93339.6	111496	117417	104784	127903	83034.4	114908	165956
343.309	3.73341				0.1						FBD1'FBD2'FBD3'FBD3_2'FBD4'JS_0'La_0'Na_0'Pooled'Si_0'Sv_0		0	bp	x-FA			0.25	0.64	165827	pos699	0.946447	0.867845		pos	39	37393.1	102595	62660.6	88149.5	41294.6	74583.4	95928.9	98261.4	81917.9	47069.8	67514.9	59650.5	52214.2	37557.1	112365	77004.1	51359.6	80164.2	71433.6	61167.4	59195.3	68806.3	145348
173.015	8.41417	C6H7NO3S	3	2-Aminobenzenesulfonate	4.5	0	KEGG_Metacyc	0.475196	8.41546		JS_0'Pooled	2-Aminobenzenesulfonate	0	bp				0.16	0.26	165670	neg361	0	ND	H	neg	12	0	0	0	0	0	0	0	0	0	0	0	0	0	0	0	97949.3	134263	165670	0	0	0	0	0
228.136	4.42639	C12H20O4	3	Traumatic acid	7	0	KEGG_Lipidmaps_HMDB	0.810941	-29.0126		FBD1'FBD2'FBD3'FBD3_2'FBD4'JS_0'La_0'Na_0'Pooled'Si_0'Sv_0	Traumatic acid	0	bp			x2+	0.27	0.51	165573	neg362	1.49925	0.226566	H	neg	39	66547.9	22037.2	42646.5	33027.9	23850	49302.6	62026.8	38168.1	55028.1	91551	165573	154705	41869.8	65622.9	47495.3	39478.9	40574	52904.2	72772.4	63474.3	60502.4	52226.8	36635.2
135.068	4.57161	C8H9NO	4	2-Phenylacetamide	0.1	Central	KEGG_Metacyc_HMDB	0.477391	-36.3153		FBD1'FBD2'FBD3'FBD3_2'FBD4'JS_0'La_0'Na_0'Pooled'Si_0'Sv_0	2-Phenylacetamide	0	bp	xMSnoise			0.23	0.31	165503	pos700	2.93517	0.00236421	H	pos	39	25380.6	30161.4	31422.1	48728	47538.4	66148.1	50800.5	43590.6	28779.9	33839.3	32153.8	53175.9	26541.1	47721.6	49128.7	46031.8	57569.1	34258.7	76204.3	88666.3	90383.6	48750	52628.9
269.877	14.1757										FBD1'FBD2'FBD3'FBD3_2'FBD4'JS_0'La_0'Na_0'Pooled'Si_0'Sv_0		0	bp				0.2	0.31	165399	pos701	0.808452	0.372206		pos	39	131173	157296	100855	108680	112172	140933	70775.7	131619	111822	139710	165399	92212.5	115145	92704	118957	117561	76845.9	79816	100552	75168.8	139029	78631.7	109413
291.901	13.0757										FBD1'FBD2'FBD3'FBD3_2'FBD4'JS_0'La_0'Na_0'Pooled'Si_0'Sv_0		0	bp				0.12	0.23	165170	pos702	1.10913	0.531743		pospos	39	91287.1	111766	136560	144104	110795	115755	115439	95855.8	109996	122651	126809	97192.1	127901	137417	100110	97740.6	123270	120407	127330	146189	103157	111882	165170
296.126	10.7409	C15H20O6	2	[PR] Vomitoxin	7	0	KEGG_Lipidmaps	0.651754	29.2177	-1.59391	La_0'Pooled	[PR] Vomitoxin	0	bp			x2+	0.21	0.21	164721	neg364	149.154	0.00375814	H	neg	12	0	0	0	0	0	0	0	0	0	0	0	0	0	0	0	0	0	0	164721	149765	132975	0	0
250.193	7.19735	C16H26O2	9	Triton X-100	7	0	KEGG_Metacyc	-0.547614	36.4899	-0.547614	FBD1'FBD2'FBD3'FBD3_2'FBD4'JS_0'La_0'Na_0'Pooled'Si_0'Sv_0	Triton X-100	0	bp				0.3	0.32	164660	pos703	2.82899	0.0746042	H	pos	39	44128	42223.9	41874.2	42242.1	42851.4	43448.7	40529.4	43415.7	41194.6	51397.9	54134.8	47980.2	38742.3	41498.3	38266.2	38488.5	42241.1	38697.2	164660	88763.1	109327	44253.6	45399.5
199.23	11.7275										FBD1'FBD2'FBD3'FBD3_2'FBD4'JS_0'La_0'Na_0'Pooled'Si_0'Sv_0		0	bp				0.2	0.57	164277	pos704	1.4123	0.0748944		pos	39	64403	74886.6	54697.6	72566.3	54320.9	60218.4	55038.2	68617.2	44009.3	22372.4	45938.8	58685.6	59319.5	63509	70091.6	164277	57142.4	77536.7	108974	82342.7	82651.6	110074	124520
221.186	3.98052										FBD1'FBD2'FBD3'FBD3_2'FBD4'JS_0'La_0'Na_0'Pooled'Si_0'Sv_0		0	bp				0.4	0.64	164253	neg365	2.30119	0.265574		neg	39	16110.8	14614	13457.1	26543.1	14104.1	26190.9	15370.4	16515.9	16731.7	13868.4	24819.4	18317.1	15661.3	8314.66	14576.7	164253	110157	73890.9	18664	24263	58744.2	26316.6	15314.2
188.12	5.05822	C13H16O	1	[FA (13:1/2:0)] 2-tridecene-4,7-diynal	7	0	Lipidmaps	-0.0566607	13.9345	-0.0300819	FBD1'FBD2'FBD3'FBD3_2'FBD4'JS_0'La_0'Na_0'Pooled'Si_0'Sv_0	[FA (13:1/2:0)] 2-tridecene-4,7-diynal	0	bp				0.48	0.7	164125	pos706	1.87884	0.0096593	H	pos	39	18847.3	28093	25900.8	25707.7	21522.5	16335.1	6408.35	45917.5	47806.8	125955	164125	124344	11202.7	18828.6	13697.2	47252.9	36578	36859.5	41356.7	43022.8	52477.4	24024.1	35355.1
195.09	4.42927	C10H13NO3	6	L-Tyrosine methyl ester	8	Central	KEGG_Metacyc	0.584195	-33.5764		FBD1'FBD2'FBD3'FBD3_2'FBD4'JS_0'La_0'Na_0'Pooled'Si_0'Sv_0	L-Tyrosine methyl ester	0	bp				0.35	0.53	164098	pos707	1.694	0.224546	H	pos	39	46370.9	51907.3	49930	47868.8	78741.3	57561.1	32696	93366.9	50904.7	56594.8	164098	124454	62848.9	49595.3	83660.4	47041	47918.7	47079.4	123230	62894.4	64940.8	47033.8	32158.7
218.131	3.95311	C14H18O2	1	[FA (14:5)] 5,7,9,11,13-tetradecapentaenoic acid	7	0	Lipidmaps	0.0179227	-27.0997		FBD1'FBD2'FBD3'FBD3_2'FBD4'JS_0'La_0'Na_0'Pooled'Si_0'Sv_0	[FA (14:5)] 5,7,9,11,13-tetradecapentaenoic acid	0	bp				0.27	0.45	164072	pos708	1.40216	0.00567282	H	pos	39	90503.2	101759	84128.2	59555.8	107733	46226.1	101247	164072	89285.5	95297.4	144714	162730	88126.6	70533.6	58441.8	83989.3	110115	83148.3	121583	130883	135077	104191	123781
193.05	4.56291	C20H18O8	6	Glucosyloxyanthraquinone	7	0	KEGG	1.39361	-40.2762		FBD1'FBD2'FBD3'FBD3_2'FBD4'JS_0'La_0'Na_0'Pooled'Si_0'Sv_0	Glucosyloxyanthraquinone	0	bp				0.21	0.49	163925	neg366	1.04575	0.527329	Double-charge	neg	39	78078.1	69893.2	82651.1	93599.4	71067.7	79429.1	78802.6	49858.3	57420.5	103919	146021	163925	96944.7	87791.7	104375	119259	75105.7	99309.9	86387.4	80359.4	74427.1	85546.1	81783.5
155.941	11.8905										FBD2'FBD3'FBD3_2'JS_0'La_0'Na_0'Pooled'Sv_0		0	bp				0.23	1.23	163900	neg367	1.20611	0.809448		neg	37	15910.7	83436.7	7370.23	39008.9	26806.1	27898.9	42288.7	60831.6	124453	130249	163900	153372	0	14294.6	30141	40719.1	52935.2	23863.5	71771.7	29239.1	27702.2	22493.5	17011.1
143.082	4.43935				0.1						FBD1'FBD2'FBD3'FBD3_2'FBD4'JS_0'La_0'Na_0'Pooled'Si_0'Sv_0		0	bp	xC13			0.22	0.35	163766	pos709	0.959452	0.760218		pos	39	132694	105273	124620	128097	111881	163766	64326.6	95865.9	89606.2	52471.4	69444	103759	147208	137686	159585	107398	158426	124696	92400.4	134484	121001	67193.8	105968
219.111	4.7485	C9H17NO5	1	Pantothenate	4	Central	KEGG_Metacyc_HMDB	0.223591	-43.3353	-2.83422	FBD1'FBD2'FBD3'FBD3_2'FBD4'JS_0'La_0'Na_0'Pooled'Si_0'Sv_0	Pantothenate	0	bp			x-NH3x-FA	0.43	0.43	163713	pos710	3.56437	0.0480428	H	pos	39	31853	40018.1	34760.2	45084.2	38472.9	41085.5	47867.9	51983.7	60691	90379.8	71946.4	91605.8	62214.5	35148.6	44956.4	52816.5	44996.8	51870.3	163713	90612.9	125748	72678.6	38462.4
181.966	22.1383				0.2						FBD1'FBD2'FBD3'FBD3_2'FBD4'JS_0'La_0'Na_0'Pooled'Si_0'Sv_0		0	bp				0.14	0.27	163587	neg369	1.02451	0.82176		negneg	39	94184.2	117292	115928	153092	111632	95369.5	106312	96704.5	113320	163587	101351	109341	134291	124373	92115.2	93569.3	110146	107003	115168	124061	96200.1	113129	140858
152.06	4.5277	C19H16N2O2	1	Ceceline	7	0	KEGG	-1.91669	-10.2204		FBD1'FBD2'FBD3'FBD4'JS_0'La_0'Pooled'Si_0'Sv_0	Ceceline	0	bp				0.34	1.11	163268	neg370	1.4459	0.0995795	Double-charge	neg	37	53962.6	47792.2	80967.4	71694.3	49132.6	53336.5	124408	67951.1	80313.4	0	10142.6	27602.4	100118	147962	44616.3	138309	51000.4	61509.5	78902.9	100446	84848.6	0	57207.1
225.929	17.2944										FBD1'FBD2'FBD3'FBD3_2'FBD4'JS_0'La_0'Na_0'Pooled'Si_0'Sv_0		0	bp				0.08	0.28	163150	pos711	1.04116	0.786742		pos	39	96543.2	105345	135503	157568	108978	102535	99957.6	105039	123215	163150	113252	116144	129059	119759	107047	103572	101315	122534	112405	137692	101179	103268	162089
192.087	7.11537	C15H24N6O6	3	Thr-Gln-His	7	0	Peptides	-1.92385	-25.3598		FBD1'FBD2'FBD3'FBD3_2'FBD4'JS_0'La_0'Na_0'Pooled'Si_0'Sv_0	Thr-Gln-His	0	bp				0.19	0.3	163028	pos712	1.11774	0.261411	Double-charge	pos	39	111486	101833	86205.3	104149	96115.5	112162	98141.5	106803	83029.1	84197.6	90205.5	100310	109859	129055	100170	109676	123304	133749	112139	103181	119470	110462	93768.2
89.9954	14.0744	C2H2O4	1	Oxalate	10	Central	KEGG_Metacyc_Lipidmaps_HMDB	0.747434	0.0312415		FBD1'FBD2'FBD3'FBD3_2'FBD4'JS_0'La_0'Na_0'Pooled'Si_0'Sv_0	Oxalate	0	bp				0.11	0.3	162814	neg371	0.881233	0.383419	H	neg	39	96172.6	110275	105552	91508	120182	92676.9	75428.6	129434	102657	149734	162814	109440	91411.6	62348.5	90903	92746.2	84111	82613.1	83924.3	77616.3	113404	88047.5	150555
198.162	3.81116	C12H22O2	17	[PR] Citronellyl acetate	7	0	KEGG_Lipidmaps	0.643304	-19.8642		FBD1'FBD2'FBD3'FBD3_2'FBD4'JS_0'La_0'Na_0'Pooled'Si_0'Sv_0	[PR] Citronellyl acetate	0	bp	x-CO2			0.28	0.73	162208	neg372	1.70614	0.0361768	H	neg	39	71759.8	54640	45357.3	46190.2	46932.5	71516.6	30671.3	41801.3	55390.6	27629.2	138130	64210.5	33364.2	48327.9	55859.8	100699	49672.7	108234	115101	97569.2	80371.1	102322	100673
207.147	3.93801										FBD1'FBD2'FBD3'FBD3_2'La_0'Na_0'Pooled'Si_0'Sv_0		0	bp				0.31	1.02	162116	pos713	1.33848	0.549961		pos	38	100213	91052.9	31448.3	96897.9	83483.5	46922	102676	121405	61870.3	74022.7	73930.4	51122.9	18297.2	37144.4	144243	0	60883.1	55770.4	162116	65207.8	70774.7	69866.2	102886
123.068	6.13951	C7H9NO	4	2-amino-4-methylphenol	7	0	Metacyc	0.440635	-13.2979	0.400007	FBD1'FBD2'FBD3'FBD3_2'FBD4'JS_0'La_0'Na_0'Pooled'Si_0'Sv_0	2-amino-4-methylphenol	0	bp				0.16	0.52	161901	pos714	1.81206	0.0465266	H	pospos	39	46058.6	31878.9	52988.7	40234.3	39961.4	54293.5	53546.1	72218.3	54947.1	109814	155872	161901	47387.9	59728.3	59352.6	70688.5	53770.2	93191.3	98475.9	71118.3	67651.4	63854.7	55549.9
213.1	6.97974	C10H15NO4	2	[FA oxo(6:0)] N-(3-oxo-hexanoyl)-homoserine lactone	0.1	0	KEGG_Metacyc_Lipidmaps	-0.0977939	17.0998		FBD1'FBD2'FBD3'FBD3_2'FBD4'JS_0'La_0'Na_0'Pooled'Si_0'Sv_0	[FA oxo(6:0)] N-(3-oxo-hexanoyl)-homoserine lactone	0	bp	xACN		x-FAx-H2O	0.31	0.62	161883	pos715	1.93871	0.0144436	H	pos	39	59687.3	58491.4	55126.6	55966.6	46037	63420.4	48702.5	105380	78471.7	161883	60055.1	152704	48964.6	70228.5	67627.3	128290	63907.8	111571	117596	97780.2	120613	69266.5	83822.2
455.434	3.42688										JS_0'Pooled		0	bp		C28	xC13	0.44	1.73	160899	pos717	6.9546	0.330195		pos	24	0	23167.7	0	32174.1	0	18494.7	0	49658.4	160899	0	0	0	0	0	15099.8	122212	73531.8	103289	125953	17251.9	17916.9	35026.6	0
128.063	4.72151	C10H8	2	Naphthalene	4.5	0	KEGG_Metacyc	-0.0923884	-15.1306	-0.0923884	FBD1'FBD2'FBD3'FBD3_2'FBD4'JS_0'La_0'Na_0'Pooled'Si_0'Sv_0	Naphthalene	0	bp				0.28	0.41	160852	pos718	1.79854	0.120069	H	pos	39	33270.2	72560.8	51131.6	47500.4	57900.6	62293.4	57665.6	89188.6	129738	135253	160852	120199	57809.8	59329	50108.1	49441	77242	68315	101668	61698.1	118938	46048.5	72212.6
260.114	4.61916	C23H32N6O8	4	Asn-Gln-Pro-Tyr	0.1	0	Peptides	-1.13491	-116.49		FBD1'FBD2'FBD3'FBD3_2'FBD4'JS_0'La_0'Na_0'Si_0'Sv_0	Asn-Gln-Pro-Tyr	0	bp	xNa+			0.46	0.52	160261	pos719	1.08706	0.827829	Double-charge	pos	38	83198.9	123151	70692.6	106360	87447.7	97137.8	73281.8	91592.3	71086.3	119470	57155.6	95541.1	92280.3	73721.1	115978	71632.5	95911.5	118331	160261	66516.6	74384.8	78137.4	67700
251.928	12.8216	C6H8O2Cl4	1	beta-2,3,5,6-Tetrachloro-1,4-cyclohexanediol	4.5	0	KEGG	0.387384	0		FBD1'FBD2'FBD3'FBD3_2'FBD4'JS_0'La_0'Na_0'Pooled'Si_0'Sv_0	beta-2,3,5,6-Tetrachloro-1,4-cyclohexanediol	0	bp				0.11	0.24	160250	neg373	1.05131	0.785826	H	neg	39	91497	116463	149307	147368	121622	109657	97765.7	121594	105694	136625	120713	110287	110315	132628	96404.6	114680	123781	119295	122315	148224	105058	120773	160250
519.326	4.43071										FBD1'FBD2'FBD3'FBD4'JS_0'La_0'Na_0'Sv_0		0	bp				0.41	0.93	160096	pos720	1.31256	0.229626		pos	34	102440	63566.4	59095.4	81536.5	70636.4	92153.4	37881	57882	59610.3	0	0	0	142673	71836	60049.5	148332	23702.8	160096	98239.1	100988	96231.9	82963.6	69035.6
74.0366	8.45774	C3H6O2	7	Propanoate	8	Central	KEGG_Metacyc_Lipidmaps_HMDB	-2.34676	-0.884899	-2.34676	FBD1'FBD2'FBD3'FBD3_2'FBD4'JS_0'La_0'Na_0'Pooled'Si_0'Sv_0	Propanoate	0	bp				0.12	0.59	159721	neg374	1.1331	0.736978	H	neg	39	37181.4	93507.6	36473.8	37043.8	31713.3	43818.6	53659	39436.2	58861.1	26000.6	33699.1	48282.7	35748.9	31013.6	62210.8	68906.5	49107.4	48503	70374.2	65679.5	53358.1	57246.5	45615.6
202.948	22.4349										FBD1'FBD2'FBD3'FBD3_2'FBD4'JS_0'La_0'Na_0'Pooled'Si_0'Sv_0		0	bp				0.25	0.43	159627	pos721	1.36711	0.257764		pos	39	76631.4	90395.7	95982.2	77331.9	88186.6	83859.3	153527	76438.5	93993.6	74972.9	87568.2	159627	96255.9	97668.3	78881.7	75658.7	139668	117044	143219	137902	78441.1	144675	108096
247.142	4.21202	C11H21NO5	1	Hydroxybutyrylcarnitine	0.1	0	HMDB	0.0396951	-118.639	-2.67129	FBD1'FBD2'FBD3'FBD3_2'FBD4'JS_0'La_0'Na_0'Pooled'Si_0'Sv_0	Hydroxybutyrylcarnitine	0	bp	x-H2O			0.28	0.4	158953	pos722	1.81084	0.0821569	H	pos	39	41827.1	57632.5	62200.4	65897.3	56819.3	77075.7	70477.4	85596	81850.3	84610.8	158953	114677	81620.4	58044.8	61875.9	104180	51459.8	58645.7	126584	88332.3	77825.2	98136.4	64951
182.167	3.94555	C12H22O	6	Geosmin	0.1	0	KEGG_Metacyc	0.465952	-41.3356	0.493399	FBD1'FBD2'FBD3'FBD3_2'FBD4'JS_0'La_0'Na_0'Si_0'Sv_0	Geosmin	0	bp	x-NH3			0.47	0.47	158486	pos724	1.22767	0.300839	H	pos	38	39309.1	50264.6	38751.8	90580.6	57627.4	47491.6	59375	112829	158486	36981.2	59901.6	78782.8	63895.8	38593.8	58583.1	63577.1	87807.3	37918.9	66100.1	43628.2	47812.5	61502.5	37560.4
192.115	4.11439	C12H16O2	5	[FA (12:4)] 2E,4E,8Z,10E-dodecatetraenoic acid	0.1	0	Lipidmaps	0.491063	-29.8296	0.491063	FBD1'FBD2'FBD3'FBD3_2'FBD4'JS_0'La_0'Na_0'Pooled'Si_0'Sv_0	[FA (12:4)] 2E,4E,8Z,10E-dodecatetraenoic acid	0	bp	x-H2O			0.27	0.59	157431	pos725	1.68882	0.0105838	H	pos	39	50275.1	64908.1	56063.6	73410.7	70018.6	83026.5	67534.4	93910.7	137587	31942.6	129056	88598.4	78016.2	43620.8	76839.1	87646.7	60867.6	107116	109248	91774.1	88182.6	87114.1	80699.5
278.115	9.56237	C15H18O5	6	Artecanin	7	0	KEGG	0.171406	32.1419		La_0'Pooled	Artecanin	0	bp		0.9	xC13	0.27	0.27	156906	neg376	135.946	0.0067704	H	negpos	12	0	0	0	0	0	0	0	0	0	0	0	0	0	0	0	0	0	0	156906	118414	132519	0	0
190.084	10.9276	C8H14O5	2	(R)-3-((R)-3-Hydroxybutanoyloxy)butanoate	8	Central	KEGG_Metacyc	1.21978	34.2285	-2.25236	FBD1'FBD2'FBD3'FBD3_2'FBD4'JS_0'La_0'Na_0'Pooled'Si_0'Sv_0	(R)-3-((R)-3-Hydroxybutanoyloxy)butanoate	0	bp				0.23	0.57	156248	neg377	0.981248	0.889718	H	neg	39	57797	59914.6	78454.8	52413.4	47469.7	68518.3	46570.7	46007	62444.8	39362.6	156248	138663	109781	74014.1	53664.4	114432	38381.9	68179.2	72395.1	55045.1	65047.7	56198.4	47595.7
130.027	8.46768	C5H6O4	7	2,5-Dioxopentanoate	8	Central	KEGG_Metacyc	0.536732	10.0549		FBD1'FBD2'FBD3'FBD3_2'FBD4'JS_0'La_0'Na_0'Pooled'Si_0'Sv_0	2,5-Dioxopentanoate	0	bp				0.18	0.45	156069	neg378	0.977918	0.873161	H	neg	39	71893.3	54830.4	69909.2	123712	50145.9	74121.4	66782.8	67162.5	71398.8	156069	116264	128573	69708.6	107662	76485.6	121173	72335.9	73778.8	75276.6	64446.5	52567.8	81694.3	101648
291.901	11.1503										FBD1'FBD2'FBD3'FBD3_2'FBD4'JS_0'La_0'Na_0'Pooled'Si_0'Sv_0		0	bp				0.17	0.28	155850	pos727	1.08632	0.732033		pos	39	72216.8	83971.1	121041	122750	101430	85006.6	103711	79757.3	90581	92515.1	84705.6	96312.1	110924	115375	76748.3	74158.6	94315	109912	113078	119412	68668.4	114494	155850
283.324	7.41039	C19H41N	1	CTAB	0.2	0	KEGG_Metacyc	-0.500731	35.3366		FBD1'FBD2'FBD3_2'Na_0'Pooled	CTAB	0	bp				0.74	1.45	155180	pos728	10.8942	0.215679	H	pos	38	4641.53	3716.62	3400.61	3934.68	4712.01	3962.31	0	10738.8	2866.84	55674.4	152237	155180	3120.58	145872	15174.5	15421.8	103372	12324	17093.5	25176.3	85833	13091.8	34502.3
258.11	4.33906	C21H28N10O6	1	His-Ser-His-His	3	0	Peptides	2.53225	-268.743		FBD1'FBD2'FBD3'FBD3_2'FBD4'JS_0'La_0'Na_0'Si_0'Sv_0	His-Ser-His-His	0	bp				0.63	0.63	155005	pos729	1.27163	0.00268531	Double-charge	pos	37	55353.1	60967.3	58022.8	84328.1	45308.7	66773.6	40088.7	38440.3	56184.2	53430	152332	155005	82797.8	94093.6	76367.8	121108	76771.5	67564.4	76629	74379.8	70691.8	62761.4	55774.9
369.215	4.08737	C19H31NO6	1	[SP] Pramanicin	7	0	Lipidmaps	-0.204537	-14.4363		La_0	[SP] Pramanicin	0	bp					0.08	154900	pos730	146.787	0.00224	H	pos	3	0	0	0	0	0	0	0	0	0	0	0	0	0	0	0	0	0	0	154900	152523	132937	0	0
376.19	6.67748	C14H28N6O4S	2	Met-Ala-Arg	7	0	Peptides	1.44182	-40.3019		FBD1'FBD2'FBD3'FBD3_2'FBD4'JS_0'La_0'Na_0'Pooled'Si_0'Sv_0	Met-Ala-Arg	0	bp				0.09	0.26	154086	neg379	1.144	0.305774	H	neg	39	87177.7	106324	125806	128856	90477.4	118875	127990	133601	118734	154086	146209	119418	94220.1	100795	95206.4	112000	112911	105201	127880	111540	125867	125879	117115
362.174	6.68239	C13H26N6O4S	1	Met-Gly-Arg	7	0	Peptides	1.73497	-49.9089		FBD1'FBD2'FBD3'FBD3_2'FBD4'JS_0'La_0'Na_0'Pooled'Si_0'Sv_0	Met-Gly-Arg	0	bp				0.09	0.33	153890	neg380	0.957762	0.472817	H	neg	39	120987	118190	107367	121436	121309	129926	134903	128052	140477	152060	153890	134349	112396	122651	109969	123606	152946	111246	111072	102552	118283	135410	148141
182.062	3.90802	C12H20N4O9	1	Asp-Gly-Ser-Ser	3	0	Peptides	-0.0730649	-258.67		FBD1'FBD2'La_0'Na_0'Pooled'Si_0'Sv_0	Asp-Gly-Ser-Ser	0	bp				0.18	1.73	153590	neg381	0.839371	0.565116	Double-charge	neg	30	60530.6	49577.6	80657	88168.6	54959.5	31020.9	0	0	0	0	0	0	0	65413.6	17659.6	0	0	82914.5	40847.8	79983.1	39291.9	131275	100546
184.014	12.518	C4H9O6P	1	3,4-Dihydroxy-2-butanone 4-phosphate	7	0	KEGG_Metacyc	-0.262888	16.9551		FBD1'FBD2'FBD3'FBD3_2'JS_0'La_0	3,4-Dihydroxy-2-butanone 4-phosphate	0	bp				1.55	1.73	153398	neg382	0.948106	0.893534	H	neg	28	17782.2	29556.9	57728	17032.3	31841.1	41425.8	23513.5	28861.6	32935	36943.5	153398	107975	76269.9	31499.8	0	38639.9	24504.6	9880.48	32453.1	29208.2	37953.5	0	18767.8
185.129	4.14432				0.1						FBD1'FBD2'FBD3'FBD3_2'FBD4'La_0'Na_0'Si_0'Sv_0		0	bp	xC13			0.87	0.88	152916	pos731	1.3931	0.0163796		pos	35	82618.9	79373.3	75560.9	113282	111308	48781.3	64951.1	152916	59297.7	48357.3	59712.7	146779	44260.1	71321.8	121210	0	111250	93347.8	103737	106645	120554	101787	104003
119.965	21.1263										FBD1'FBD2'FBD3'FBD3_2'FBD4'JS_0'La_0'Na_0'Pooled'Si_0'Sv_0		0	bp				0.13	0.25	152701	pos732	1.07319	0.669456		pos	39	84734.2	97168	110543	138927	93831	90169.5	107700	88775.8	108015	152700	98533.9	103851	120731	112941	91526.3	89223.9	107457	108198	103938	127903	82009.3	101419	134418
169.11	5.09735				0.2						FBD1'FBD2'FBD3'La_0'Na_0'Sv_0		0	bp				0.44	1.23	152697	pos733	2.00321	0.0565822		posneg	32	29968.1	19958.6	37188.5	15778.3	56182.7	40373.6	51117.8	69710.6	100447	0	0	0	67667.5	85248.7	0	67719.8	35378.9	0	75245.2	51766.5	47498.1	39624.1	64195.5
108.941	7.44431										FBD1'FBD2'FBD3'FBD3_2'FBD4'JS_0'La_0'Na_0'Pooled'Si_0'Sv_0		0	bp				0.11	0.14	151751	neg384	1.0348	0.460141		neg	39	114783	115060	109722	110627	106498	93057.5	126754	122150	111777	151751	121764	118998	109746	109094	116375	103470	126905	113763	117604	109566	124210	115275	139154
185.105	6.93667	C9H15NO3	5	Otonecine	0.1	0	KEGG	0.157653	-10.5355		FBD1'FBD2'FBD3'FBD3_2'FBD4'JS_0'La_0'Na_0'Pooled'Si_0'Sv_0	Otonecine	0	bp	x-H2O		x-H2OxACN	0.23	0.63	151749	pos734	2.42373	0.0245077	H	pos	39	38868.1	31656.7	40308.1	45132.7	31313.6	39562.9	41668	44343	43014.9	94346.4	117520	70530.2	42939.2	31481.2	40416.8	80221.8	50166.3	69304.3	107837	75635	85156.9	119327	59966.4
217.204	25.9678										FBD1'FBD2'FBD3'FBD3_2'FBD4'JS_0'La_0'Na_0'Pooled'Si_0'Sv_0		0	bp		C15	xC13	0.1	0.18	151304	pos735	0.966479	0.612495		pos	39	119119	134765	111775	93461.5	98359.3	97012.6	120563	112928	84426.6	120618	117855	129475	117619	113611	115514	120881	130862	129697	120189	118859	114353	129642	115467
659.57	3.48188										FBD1'FBD2'FBD4'La_0'Sv_0		0	bp				0.45	1.05	150777	pos736	1.04884	0.91591		pos	33	56676.2	71578.1	68837.7	95261.1	65020.8	41998.2	65181.1	45170	0	65206	0	150777	77030.7	61659.9	24829.4	59929.2	35674	0	122175	39931.3	44611.6	0	52175.3
138.068	5.40011	C8H10O2	6	4-Hydroxyphenylethanol	8	Central	KEGG_Metacyc_HMDB	0.526761	-19.2228	0.526761	FBD1'FBD2'FBD3'FBD3_2'FBD4'JS_0'La_0'Na_0'Pooled'Sv_0	4-Hydroxyphenylethanol	0	bp				0.11	0.8	150746	neg385	1.41624	0.0268215	H	neg	39	37173.4	32992.1	36873.3	36822.1	29074.3	40233.3	25928.5	41691.2	41220	38764	58400.6	56793.5	26935.3	48658.8	50941.4	61606.3	46424	59765.5	55000.9	52045.1	44546.1	47802.3	43504.2
183.162	5.69892	C11H21NO	1	Tecostanine	3	0	KEGG	0.373007	-61.6496		FBD1'FBD2'FBD3'FBD3_2'FBD4'JS_0'La_0'Na_0'Pooled'Si_0'Sv_0	Tecostanine	0	bp				0.19	0.35	150585	pos737	1.05362	0.567096	H	pos	39	69771.2	87514.8	71551.5	79662.9	64211.5	82386.1	73868.8	73281.3	55338	76065.9	119163	112737	74133.7	79283.6	79595.1	134365	81103	81197.5	75133.7	80422.7	85551.9	132516	104163
214.086	11.1254										FBD1'FBD2'FBD3'FBD3_2'FBD4'JS_0'La_0'Na_0'Pooled'Si_0'Sv_0		0	bp				0.12	0.23	150432	neg386	3.83289	0.0289413		neg	39	35375.4	30831.7	27740.4	34268.4	32019.6	37812.6	34732.4	36938.6	30244.4	38485.2	31062.3	35172.2	32071.5	29600.9	37666.8	36239.9	36145.4	38414.3	150432	96342.9	113316	37190.8	45113.7
133.056	4.94809	C5H11NOS	1	4-methylthiobutanaldoxime	7	0	KEGG_Metacyc	0.0355564	-18.0503	-1.76819	FBD1'FBD2'FBD3'FBD4'JS_0'La_0'Na_0'Pooled'Si_0'Sv_0	4-methylthiobutanaldoxime	0	bp				0.12	0.88	149798	pos738	1.24044	0.393579	H	pos	39	55867.1	52310.4	45363.5	101557	34692.7	51175.9	116593	91781.8	32408.2	106084	31476.6	20528	20698.6	64157.9	45532.9	78688.8	40293	86845.7	83634.5	44294.2	62529.3	149798	54451.5
159.952	12.6239										FBD1'FBD2'FBD3'FBD3_2'FBD4'JS_0'La_0'Na_0'Pooled'Si_0'Sv_0		0	bp				0.19	0.65	149558	neg388	0.885487	0.704038		neg	39	6832.23	7321.39	11770.1	9127.29	6568.04	11931	10686.7	7210.28	12268.2	4982.94	16031.5	6655.95	11747.6	13332.7	6629.28	7853.91	6302.75	10416.4	5451.23	6195.77	11308.1	126953	113036
147.973	14.2511										FBD1'FBD2'FBD3'FBD3_2'FBD4'JS_0'La_0'Na_0'Pooled'Si_0'Sv_0		0	bp				0.15	0.28	148794	neg389	0.993978	0.973551		neg	39	118722	107802	114097	102871	98526.2	90713	126267	115117	125491	117221	93136.4	133158	88657.8	76536.4	98573.9	104653	115424	125534	148794	90848.7	98927.8	128119	102693
202.132	7.99739	C9H18N2O3	3	Leu-Ala	7	0	Peptides	0.898822	0.421768		FBD1'FBD2'FBD3'FBD3_2'FBD4'JS_0'La_0'Na_0'Pooled'Si_0'Sv_0	Leu-Ala	0	bp				0.17	0.7	147987	pos740	0.935436	0.839881	H	pos	39	46596.7	51053.1	19740.5	54920.4	29071.9	23699.1	16618.2	34294.4	25272	95365.9	39672.5	54546.6	40604.7	72520.1	44162.7	56335.3	17840.5	19031.6	48873.6	28761.5	32175.9	147987	145353
124.909	10.5549										FBD1'FBD2'FBD3'FBD3_2'FBD4'JS_0'La_0'Na_0'Pooled'Si_0'Sv_0		0	bp				0.04	0.11	147687	neg390	1.10826	0.0974325		neg	39	123396	129865	123099	137085	127182	132885	128939	136643	126974	139649	145296	133292	139585	130386	124940	126104	131002	136386	139121	130295	147687	129279	121725
314.093	4.47678							3.11372			La_0		0	bp				1.3	1.3	146055	neg392	129.259	0.00457086		neg	7	0	0	0	0	0	0	0	0	0	0	0	0	0	0	0	0	0	0	146055	116490	125231	0	0
167.058	7.12589	C8H9NO3	9	Isopyridoxal	8	Central	KEGG_Metacyc_HMDB	0.453197	1.5771		FBD1'FBD2'FBD3'FBD3_2'FBD4'JS_0'La_0'Na_0'Pooled'Si_0'Sv_0	Isopyridoxal	0	bp				0.64	0.64	146000	pos741	1.12714	0.759727	H	pos	39	11383.2	43544.9	47057	14128.2	20803.7	29481.6	25420.8	37135.8	32025.2	43817.2	111302	47201.7	39774.5	84793.6	25903.8	53093.9	33473.9	54958.6	50639.9	30728	33583.6	52210.4	63464.6
239.116	4.22806										FBD1'FBD2'FBD3'FBD3_2'FBD4'JS_0'La_0'Na_0'Pooled'Si_0'Sv_0		0	bp				0.15	0.17	145663	neg393	0.914889	0.157968		neg	39	116826	108630	117597	117123	106504	106477	111607	104747	112787	145663	119449	105054	126528	142897	142364	106923	113694	117556	105860	96186.8	111809	121546	117501
323.173	3.82032										La_0		0	bp				2	2	145605	pos742	110.041	0.0251498		pos	7	0	0	0	0	0	0	0	44846.5	0	0	0	49985.5	0	0	0	0	0	0	145605	91433.1	93084.6	0	0
275.137	4.31602	C12H21NO6	1	Glutarylcarnitine	3	0	HMDB	-0.319129	-133.521	-2.69976	FBD1'FBD2'FBD3'FBD3_2'FBD4'JS_0'La_0'Na_0'Pooled'Si_0'Sv_0	Glutarylcarnitine	0	bp				0.24	0.42	145427	pos743	1.30758	0.410118	H	pos	39	64361.7	48329.1	88175.2	51899.3	45869	86707.9	54312.5	63146.5	59600.5	99787.1	142462	145427	83945.1	80752.6	59318	75272.4	52702.5	71942.6	124497	65204.3	72946.1	93502.9	69090.9
370.308	3.46714	C22H42O4	3	2-monooleoylglycerol	7	0	Metacyc_HMDB	0.312806	-4.56082		FBD1'FBD2'FBD4'JS_0'La_0'Na_0'Pooled'Sv_0	2-monooleoylglycerol	0	bp				0.63	1.57	145363	pos744	5.68865	0.0491122	H	pos	38	22565.5	18251.3	20524	21429.8	14643.6	13922.9	18541.2	29488.6	2066.45	0	32721.8	2228.84	23883.7	28148.2	16303.8	42670.7	48493.2	54586.9	72788.5	130795	145363	19983.7	12914.6
185.937	9.43792				0.2						FBD1'FBD2'FBD3'FBD3_2'FBD4'JS_0'La_0'Na_0'Pooled'Si_0'Sv_0		0	bp				0.2	0.36	145298	pos745	1.16194	0.622366		pospos	39	59697.3	62779.9	102653	124937	76066.2	68100.9	108115	59533.3	80629	88382.1	70740.1	88830.6	62847.8	95102.1	50917.4	66591.8	88236	99100.4	89054.7	117374	55160.1	93400.5	145298
262.142	4.61862	C21H36N10O6	1	Arg-Val-Asn-His	3	0	Peptides	2.73054	-246.424		FBD1'FBD2'FBD3'FBD3_2'FBD4'JS_0'La_0'Na_0'Pooled'Si_0'Sv_0	Arg-Val-Asn-His	0	bp				0.23	0.38	144657	neg394	2.83247	0.0547897	Double-charge	neg	39	38990	37411.9	33419.6	62225	33718.3	61820.8	64958.2	64507	55786.3	79967.7	98473.1	144657	49371.6	59906.2	51619.7	66882.8	33093.2	41669.9	136597	91000.4	83469.3	89882.2	62798.8
201.061	12.0549	C23H18N2O5	1	Saphenamycin	3	0	KEGG	2.44178	66.8185		FBD1'FBD2'FBD3'FBD3_2'FBD4'JS_0'La_0'Na_0'Pooled'Si_0'Sv_0	Saphenamycin	0	bp				0.36	0.58	144584	pos747	1.63283	0.0950568	Double-charge	pos	39	99999.2	63265.4	46055.2	117093	42099.4	68712.1	125475	116493	39110.8	114396	50530.8	130177	34095.8	69613.9	94934.2	81083.9	129179	122705	121693	129195	90895.7	121708	138583
141.019	9.83337	C2H8NO4P	2	1-Hydroxy-2-aminoethylphosphonate	8	Central	KEGG	0.47109	-25.0225		FBD1'FBD2'FBD3'FBD3_2'FBD4'JS_0'La_0'Na_0'Pooled'Si_0'Sv_0	1-Hydroxy-2-aminoethylphosphonate	0	bp				0.24	0.56	144552	pos748	1.30584	0.279404	H	pos	39	58062.9	54069.5	71783.7	62545.8	42677.2	83788.7	46434.3	71682.5	86125.2	38448	79077.7	126072	80726.5	70667.3	63819.8	144552	53042.2	66718.1	74268.6	61350.2	104545	56982.5	65083.9
177.115	4.44758	C11H15NO	2	Phenmetrazine	0.1	0	KEGG	0.292772	-40.0317	0.264542	FBD1'FBD2'FBD3'FBD3_2'FBD4'JS_0'La_0'Na_0'Pooled'Si_0'Sv_0	Phenmetrazine	0	bp	x-H2O			0.41	0.41	143646	pos749	0.867569	0.208299	H	pos	39	109938	114223	93178	106591	87275.9	95385.5	57600.2	110886	69055.2	40461	61360.9	76063.9	89910.3	111922	105432	99822	65779.6	87431.7	78466.3	96116.6	100730	68142.9	114526
189.115	4.64775	C12H15NO	1	1-Methyl-4-phenyl-1,2,3,6-tetrahydropyridine N-oxide	3	0	KEGG	0.116994	-58.0768		FBD1'FBD2'FBD3'FBD3_2'FBD4'JS_0'La_0'Na_0'Pooled'Si_0'Sv_0	1-Methyl-4-phenyl-1,2,3,6-tetrahydropyridine N-oxide	0	bp				0.34	0.57	142721	pos751	1.30868	0.0585248	H	pos	39	72236.3	73153.8	70022.6	81058.3	84929.1	66303.2	71873.7	82561.3	105311	51073	63398.4	64743.7	101331	92594.9	100676	43320.7	63987.7	52429.5	94900.3	83513.1	103493	85499.2	71311.7
229.095	4.71064										FBD1'FBD2'FBD3'FBD4'JS_0'La_0'Na_0'Si_0'Sv_0		0	bp				0.82	1.73	142301	pos752	1.64418	0.176521		pos	34	60448.9	51282.7	38192.9	34078.1	72870.9	58145.2	142301	42786	43042.8	0	0	13494.1	70712.8	48421.4	102720	54427.5	55633.7	77306.1	104375	91655.4	50472.6	98846.5	56486.8
120.999	14.8532										FBD1'FBD2'FBD3'FBD3_2'FBD4'JS_0'La_0'Na_0'Pooled'Si_0'Sv_0		0	bp				0.13	0.33	142191	pos753	1.19995	0.410237		pos	39	61704.8	79071.5	99703.8	128201	78029	72195.7	109173	66985.9	74566.2	111535	79183.6	113918	94480	99940.4	67527.4	76329.6	104128	97481.5	105016	113785	69762.4	102226	142191
173.105	4.80545	C8H15NO3	5	Hexanoylglycine	0.1	0	HMDB	0.477556	-41.7873		FBD1'FBD2'FBD3'FBD3_2'FBD4'JS_0'La_0'Na_0'Pooled'Si_0'Sv_0	Hexanoylglycine	0	bp	x-FA			0.16	0.35	142008	pos754	1.41986	0.283523	H	pos	39	45990	55964.3	50991.5	54624.9	49767.7	59345.4	74775.4	59815.9	65589.2	56545	101637	117599	43158.7	61268.4	61188.2	84334.7	86050.1	67137.4	101348	63282.6	52530.9	98936.4	75500.7
124.064	8.46272	C6H8N2O	2	Methylimidazole acetaldehyde	8	Central	KEGG_HMDB	0.442581	26.4775	0.442581	FBD1'FBD2'FBD3'FBD3_2'FBD4'JS_0'La_0'Na_0'Pooled'Si_0'Sv_0	Methylimidazole acetaldehyde	0	bp				0.2	0.58	141972	pos755	1.01152	0.904217	H	pos	39	46393.4	45354.9	50237.4	44379.7	33547.8	64486.1	46767.7	51089	35939.4	108813	105860	141972	72405.9	38569.6	44294.8	110851	45323.5	43310	51807.4	51615.6	40198.4	40751	31636
612.497	3.92488										FBD1'FBD2'FBD4'JS_0'La_0'Na_0'Si_0'Sv_0		0	bp				0.47	1.17	141591	neg395	0.94307	0.878298		neg	37	82442.1	38807.4	35050.6	42777.6	23312	55155.1	44729.1	0	141591	5391.16	69750.8	98141.1	63863.7	54989.7	43695.2	48168.5	44911.3	50114.3	56297.6	60910.9	30193.4	47726.7	25772.1
184.947	5.85961										FBD1'FBD2'FBD3'FBD3_2'FBD4'La_0'Na_0'Pooled'Si_0'Sv_0		0	bp				0.2	1.16	141549	pos756	0.808012	0.687358		pos	39	24079.4	8863.24	34940.9	36051.7	15653.9	52423	41836.2	24601.1	73365.4	21868.9	18424.3	41803.6	37901.5	38765.2	121847	141549	19246.1	20709.4	10603.8	12885.8	31361.1	22897	17982.4
174.112	19.7309	C6H14N4O2	2	L-Arginine	10	Central	KEGG_Metacyc_HMDB	0.405729	0.309618		FBD1'FBD3'FBD3_2'FBD4'JS_0'La_0'Na_0'Pooled'Si_0'Sv_0	L-Arginine	0	bp				0.37	0.87	141525	pos757	1.62874	0.0760479	H	pos	39	61362.7	41782.5	29449.7	141525	30017.7	40706.4	81911.9	66981.2	21258.3	71656.7	29814.8	77785.3	18235.7	26259	61037.4	45050	77206.7	86845.6	72899.6	80439.4	62623.1	84405.3	76835.2
122.05	8.1027										FBD1'FBD2'FBD3_2'FBD4'JS_0'La_0'Na_0'Pooled'Si_0'Sv_0		0	bp				0.19	0.88	141393	pos758	0.859672	0.734142		pos	39	141393	52983.5	56446.5	21141.4	31571.4	28650.2	12736.3	77058.3	25971.6	8039.19	32881.5	26932.1	75886.9	69421.2	31724.9	25254.8	7778.9	10701.7	85247.8	49450.5	80926.9	70483.4	56480.3
79.9406	12.2759										Na_0'Pooled		0	bp			xCl37xACN	0.21	0.21	141147	pos759	0	0.42265		pos	14	2338.7	0	0	0	0	0	0	2641.83	0	0	0	0	0	0	0	0	0	0	0	0	0	118286	112297
530.47	3.99223	C35H62O3	2	[PR] 30-(-2-(O-2-hydroxy-ethane)-3-hydroxy-propane)-hopane	7	0	Lipidmaps	0.745403	-0.194706		FBD1'FBD2'FBD4'JS_0'Na_0'Si_0'Sv_0	[PR] 30-(-2-(O-2-hydroxy-ethane)-3-hydroxy-propane)-hopane	0	bp				0.49	0.95	140464	neg396	0.542438	0.262525	H	neg	31	52315.8	54094	43185.9	22399.4	44700.9	40689.3	0	0	0	0	0	0	62312.9	82919.6	61558.7	50152.9	98568.8	64509.4	0	29773.4	51373	22295.4	47396.1
640.529	3.9614										FBD1'FBD2'FBD3'FBD3_2'FBD4'JS_0'La_0'Na_0'Pooled'Si_0'Sv_0		0	bp				0.4	0.66	140375	neg397	0.837729	0.638635		neg	39	78622.4	46059.2	89648.3	64670.6	80733.7	41201.7	19042.5	22012.3	57819.2	21648.4	50339	93548.4	82385.2	88352.4	67005.1	47701.2	80215.5	55948	27154	91184.1	61212.3	63908	48784.3
123.032	7.65694	C6H5NO2	4	Nicotinate	10	Central	KEGG_Metacyc_HMDB	0.312059	-0.0398954		FBD1'FBD2'FBD3'FBD3_2'FBD4'JS_0'La_0'Na_0'Pooled'Si_0'Sv_0	Nicotinate	0	bp				0.14	0.44	140351	pos760	1.46169	0.0454102	H	pos	39	61972.8	52756.8	53637.3	63626.8	43678.7	59130.8	40796.7	58747	46623.6	84930.2	42038.5	42202.2	69043.5	73261.2	66761.8	72068.2	62296.6	63056.3	91241.5	86017.5	68841.4	76021.9	84112
382.211	6.79311							-3.60277			FBD1'FBD2'FBD3'FBD3_2'FBD4'JS_0'La_0'Na_0'Pooled'Si_0'Sv_0		0	bp				0.07	0.25	140300	neg398	1.01433	0.81031		neg	39	93092.3	97461	83105.4	111680	84941.9	108695	106062	92180	105002	122987	140300	113229	86227.3	73328.4	90022.3	114441	113507	112614	96400	93871.9	87307.4	94044.9	99012
88.1	21.9285	C4H12N2	1	Putrescine	8	Central	KEGG_Metacyc_HMDB	-0.0844337	-9.78913		FBD1'FBD2'FBD3'FBD3_2'FBD4'JS_0'La_0'Na_0'Pooled'Si_0'Sv_0	Putrescine	0	bp				0.26	0.43	140296	pos761	1.40201	0.133902	H	pos	39	101367	86065.7	53799.8	116087	62582.8	92127	123678	104556	60755.6	107169	74109.1	117861	48206	59509.9	106008	103589	112170	111050	120697	116498	101015	122654	103525
208.108	5.01611										La_0'Pooled		0	bp				0.29	1.73	140114	pos762	124.241	0.00502166		pos	22	0	0	0	13425.1	0	10908.5	0	11517.3	0	0	0	0	0	0	0	11359.2	5923.22	0	140114	123038	109571	0	0
191.116	4.15522				0.1						FBD1'FBD2'FBD3'FBD3_2'FBD4'JS_0'La_0'Na_0'Pooled'Si_0'Sv_0		0	bp	xNH3			0.34	0.67	139885	pos763	2.23865	0.110099		pos	39	49256.5	44256.4	41469.4	82199.7	86303	58307	98405.8	127697	56668.1	73268.2	52437.7	99871	72567.9	57962.9	97775.1	139885	61356.8	37809.5	100782	65377	136019	74562.5	126440
267.886	21.4516										FBD1'FBD2'FBD3'FBD3_2'FBD4'JS_0'La_0'Na_0'Pooled'Si_0'Sv_0		0	bp				0.17	0.37	139869	pos764	1.14031	0.503951		pos	39	77908.1	88542.5	93542	67150.3	64391.5	82712.5	139869	82765.2	96163.9	62695.9	91071	132248	100492	93274.2	81988.5	76702.9	120920	114292	121209	104487	70777.4	120362	89710.1
146.069	12.3122	C5H10N2O3	6	L-Glutamine	10	Central	KEGG_Metacyc_HMDB	0.168149	-0.225		FBD1'FBD3'FBD3_2'FBD4'JS_0'La_0'Na_0'Pooled'Si_0'Sv_0	L-Glutamine	0	bp				0.1	0.86	139704	pos765	0.56489	0.289019	H	pos	39	41108.9	41960.5	96147.5	139704	34613.2	35778.3	44174.5	43044.8	32327.8	45117.6	42985.5	95250.8	62191.9	29828.2	86067.5	50084.5	30066.2	37337.6	37173.5	31011.6	33052.8	42459.8	73701
173.084	4.47354	C11H11NO	2	1,3-Dimethyl-8-isoquinolinol	7	0	KEGG	0.533655	-45.111	2.38247	FBD1'FBD2'FBD3'FBD3_2'FBD4'JS_0'La_0'Na_0'Pooled'Si_0'Sv_0	1,3-Dimethyl-8-isoquinolinol	0	bp				0.29	0.57	139623	pos766	1.30529	0.551622	H	pos	39	70712.2	63427.9	82673.8	85977.7	62538.3	101922	42456.9	56521.1	75776.8	20069	49800.3	45529.2	64023.2	127842	82180.8	107319	101179	98744.4	35169.1	108214	139623	86959.3	74920.5
258.162	3.67518	C17H22O2	3	[FA (17:3)] 5,8,11-heptadecatriynoic acid	0.1	0	Lipidmaps	-0.279804	-16.2435		FBD1'FBD2'FBD3'FBD3_2'FBD4'JS_0'La_0'Na_0'Pooled'Si_0'Sv_0	[FA (17:3)] 5,8,11-heptadecatriynoic acid	0	bp	x-H2O			0.26	0.42	138352	pos768	1.18401	0.525959	H	pos	39	55632.4	106326	70864.9	112200	62213.9	61034	71965.5	138352	68515.1	80464.1	104621	114894	67708.1	100867	80674.1	81060.2	125353	82385.3	84498.2	72084.4	119082	70671.8	61527.5
122.033	9.60291				0.2						FBD1'FBD2'FBD3'FBD3_2'FBD4'JS_0'La_0'Na_0'Pooled'Si_0'Sv_0		0	bp				0.22	0.39	138186	pos769	1.26193	0.470388		pos	39	64147.6	70400.6	96046.7	130559	83951.6	68236.1	115155	74215.5	99029.2	95258.6	70720.9	116051	94398.6	104972	71703.4	62459.5	111288	113440	103644	131476	55873.3	92913.4	138186
202.948	9.8277										FBD1'FBD2'FBD3'FBD3_2'FBD4'JS_0'La_0'Na_0'Pooled'Si_0'Sv_0		0	bp				0.38	0.58	137860	pos770	1.38017	0.344479		pospos	39	46317.7	49501.6	65983	52323	59088.3	51503.5	127620	43998.2	59075.3	45146.3	49449.7	97981	69219.5	79028.8	55895.9	44323.8	129230	107776	98143.8	82773.4	42396.7	112473	64854.7
225.929	20.6611										FBD1'FBD2'FBD3'FBD3_2'FBD4'JS_0'La_0'Na_0'Pooled'Si_0'Sv_0		0	bp				0.14	0.25	137779	pos771	0.909894	0.418028		pos	39	86476.4	99057.3	116321	134139	102531	99614.3	93621.6	92925.5	101539	131493	96380.4	85432.9	110225	110053	95881.4	88627.5	90608.8	95709.9	86389.3	99952	88314.6	92652.2	137779
225.929	22.0781										FBD1'FBD2'FBD3'FBD3_2'FBD4'JS_0'La_0'Na_0'Pooled'Si_0'Sv_0		0	bp				0.14	0.27	137779	pos772	0.938193	0.45213		pos	39	86476.4	99057.3	108777	128804	98299.4	99614.3	77825.3	92925.5	98049.8	129605	95044.2	90825.5	106310	107694	95768.3	80168.1	90608.8	85691.2	89534.7	96381	90204.8	86776.4	137779
251.928	10.5637	C6H8O2Cl4	1	beta-2,3,5,6-Tetrachloro-1,4-cyclohexanediol	4.5	0	KEGG	0.298314	0		FBD1'FBD2'FBD3'FBD3_2'FBD4'JS_0'La_0'Na_0'Pooled'Si_0'Sv_0	beta-2,3,5,6-Tetrachloro-1,4-cyclohexanediol	0	bp				0.19	0.32	137446	neg399	1.16227	0.482882	H	neg	39	71783.6	60733.4	107585	131072	80025	75259.3	92264.6	69567.3	75401.5	87000.6	56267.5	55666.8	89454	99028.7	80572.1	75371.4	97322.6	100473	97182.9	104964	76916	81556.5	128893
145.053	6.8953	C9H7NO	7	3-Methyleneoxindole	7	0	KEGG_Metacyc	0.357921	9.27072		FBD2'FBD3'JS_0'La_0	3-Methyleneoxindole	0	bp				1.34	1.34	136069	pos773	9.44319	0.0996229	H	pos	28	0	2459.84	4483.52	5426.41	3087.6	7219.38	1253.14	10559.2	10964.9	0	0	2556.75	13222.4	0	5126.68	101489	102581	136069	35540.6	14081	15945.8	26027.2	25850.8
174.089	10.588	C8H14O4	3	Suberic acid	7	0	KEGG_Metacyc_Lipidmaps_HMDB	0.187019	30.3428		FBD1'FBD2'FBD3'FBD3_2'FBD4'JS_0'La_0'Na_0'Pooled'Si_0'Sv_0	Suberic acid	0	bp				0.2	0.37	135423	neg400	1.5237	0.223355	H	negneg	39	54535.2	49706.9	54874	77507.9	35070.8	66894.2	54745.8	57664	63173.3	29127.6	39107.9	45824.1	135423	115368	70474.5	100170	68839.4	76883.2	110936	75018.3	56490.5	83101.9	113485
300.305	6.92757				0.1						FBD1'FBD2'FBD3'FBD4'JS_0'La_0'Na_0'Sv_0		0	bp	xMSnoise			0.58	1.73	135216	pos774	1.9409	0.099555		pos	35	35037.2	17942.2	34479.2	24533.6	15530.3	13483.4	13472.7	46722.2	38379.6	0	0	94993.6	5875.01	4338.79	6317.71	57971.8	32737.8	55312.5	76988.3	49255.3	43504.6	52560.5	83464.5
187.085	4.46846	C8H13NO4	6	6-Acetamido-2-oxohexanoate	4	Central	KEGG_Metacyc_HMDB	0.320156	-60.5889		FBD1'FBD2'FBD3'FBD3_2'FBD4'JS_0'La_0'Na_0'Pooled'Si_0'Sv_0	6-Acetamido-2-oxohexanoate	0	bp				0.21	0.58	135166	pos775	0.936945	0.820443	H	pos	39	66251.2	78035.7	60134.3	130906	51447.2	67918.3	24594.6	71335.6	48307	41472.1	77186.7	90977.9	64026	90415.5	92621.3	81343.4	75915.7	72038.9	35324.3	91324.4	64882.8	40400.5	100459
358.103	10.0609										FBD1'FBD2'FBD3'FBD3_2'FBD4'JS_0'La_0'Na_0'Sv_0		0	bp				0.52	1.04	135070	pos776	0.810552	0.416693		pos	37	45957.4	50059.5	77934.9	39673.4	35731	80032.5	48051.4	38447.1	54039.9	30667	110684	135070	109362	66333.5	28171.6	91472.6	39108	30139.4	39118.1	42280.7	59598.2	30255.1	47803.2
214.099	3.92227	C14H14O2	7	(+)-(1R,2R)-1,2-Diphenylethane-1,2-diol	7	0	KEGG_Metacyc_HMDB	0.469796	-41.7129		FBD1'FBD2'FBD3'FBD3_2'FBD4'La_0'Na_0'Si_0'Sv_0	(+)-(1R,2R)-1,2-Diphenylethane-1,2-diol	0	bp				0.76	0.87	134792	pos777	2.00079	0.201397	H	pos	35	44774.8	45546.1	41617	43050.4	34711.1	40078.3	71570.9	133065	53813.2	56260.2	67981.5	123842	38145.2	55725.1	64840.5	0	63204.6	58753	67920	134792	61267.8	63142.2	59747.7
198.971	7.64382										FBD1'FBD2'FBD3'FBD3_2'JS_0'La_0'Na_0'Pooled'Si_0'Sv_0		0	bp			xCl37	0.19	0.93	134165	neg401	1.76433	0.062029		neg	39	61712.1	67835.3	55052.2	80488.4	49582.2	61185.8	85990.7	75659.6	104948	25649	65865.5	84168.5	19280.8	22630.8	93918.1	77175.6	112680	88389.4	134165	89728.8	101800	85988.4	74053.5
114.032	6.95001	C5H6O3	6	2-Hydroxy-2,4-pentadienoate	8	Central	KEGG_Metacyc	0.298514	-23.3447	0.254667	FBD1'FBD2'FBD3'FBD4'JS_0'La_0'Na_0'Pooled'Si_0'Sv_0	2-Hydroxy-2,4-pentadienoate	0	bp			xACN	0.4	1.22	133190	pos779	1.90583	0.0407731	H	pos	38	24584.7	27211.9	32870.1	21313.4	32044.9	25260.9	32872.9	65796.4	42205.8	0	36602.4	133190	29396.1	26321.1	23880.2	51036.9	72934.4	98776.9	64412.1	54179	42769.3	46091	58271.7
177.1	6.94014	C7H15NO4	1	validamine	0.1	0	Metacyc	0.436666	-107.078		FBD1'FBD2'FBD3'FBD3_2'FBD4'JS_0'La_0'Na_0'Si_0'Sv_0	validamine	0	bp	xNH3		x-FA	0.63	0.63	132757	pos780	2.67207	0.0128898	H	pos	37	23474.6	27361.4	21614.6	38069.1	22968.1	32310.5	25969.1	56780.1	51265.2	98033.6	61068.7	132757	21572.5	55001.8	20787.9	75281.4	33388.9	85544.8	70393.5	53334.6	69865	34787.8	42072.1
144.079	6.92741	C7H12O3	8	trans-4-Hydroxycyclohexanecarboxylate	7	0	KEGG_Metacyc_HMDB	0.456604	-23.2259		FBD1'FBD2'FBD3'FBD4'JS_0'La_0'Na_0'Pooled'Si_0'Sv_0	trans-4-Hydroxycyclohexanecarboxylate	0	bp				0.35	1.44	132355	pos782	1.75099	0.132809	H	pos	39	50288.3	36343.1	33600.3	49086.5	35617.8	36671.2	26012	29135.9	36806.4	3637.12	6362	79167.2	37493	40135	52488.1	62074	39648.3	83720.2	83885.7	44274.2	82364	77406.3	51484.6
247.937	10.417										FBD1'FBD2'FBD3'FBD3_2'FBD4'JS_0'La_0'Na_0'Pooled'Si_0'Sv_0		0	bp				0.2	0.33	131443	neg402	1.11742	0.627566		neg	39	57972.9	64804.4	93031	119971	80933.5	63788.6	91760.1	67141.3	84465.5	75601.7	65479.9	86281	88636.7	92728.2	67341	61325.5	89276.2	96688.5	80537.9	101059	59551.6	91158.1	131443
151.1	4.47076	C9H13NO	8	Mearsine	0.1	0	KEGG	0.268571	-34.5464		FBD1'FBD2'FBD3'FBD3_2'FBD4'JS_0'La_0'Na_0'Pooled'Si_0'Sv_0	Mearsine	0	bp	x-FA			0.3	0.46	130596	pos783	1.60959	0.000383586	H	pos	39	63977.8	60132.1	56841.6	74056.2	59069.5	59655.3	43134.5	64357.2	70650.8	44907.9	79231.2	118618	75755.4	64507.6	73867.9	57740	112181	75724.6	99075.9	99965.6	92215.7	69237.5	76211.6
118.063	9.06543	C5H10O3	12	5-Hydroxypentanoate	7	0	KEGG_Metacyc_Lipidmaps	0.412452	9.33133		FBD1'FBD2'FBD3'FBD3_2'FBD4'JS_0'La_0'Na_0'Pooled'Si_0'Sv_0	5-Hydroxypentanoate	0	bp				0.17	0.37	130581	neg403	1.45292	0.139949	H	neg	39	64472.9	78027.1	62662.6	94432.7	69668.9	66797.1	87704.3	78732.1	108740	44601.7	58908.1	63274.6	66100.5	55910.9	109849	90246.4	88916.5	82796.5	124789	95226.5	78069.5	91185	99620.5
120.999	13.6514										FBD1'FBD2'FBD3'FBD3_2'FBD4'JS_0'La_0'Na_0'Pooled'Si_0'Sv_0		0	bp				0.18	0.3	130284	pos784	1.28621	0.344655		pospos	39	59545.7	72765.7	92689.7	117506	86124.9	71925	101259	62658.3	74566.2	89815.3	79183.6	113918	90647	99599.5	65042.2	74064	104128	93445.3	105972	119658	63768.5	94483.4	130284
287.137	4.3934	C27H38N6O8	2	Glu-Leu-Trp-Gln	0.1	0	Peptides	-2.54722	-127.614		FBD1'FBD2'FBD3'FBD3_2'FBD4'JS_0'La_0'Na_0'Si_0'Sv_0	Glu-Leu-Trp-Gln	0	bp	xMSnoise			0.51	0.51	129754	pos785	1.02353	0.912896	Double-charge	pos	38	49336.7	65545.8	93347.5	61723	56133.1	67684.4	46867.4	53028.9	70408.6	67809.4	129754	98267.9	84264.5	99604.2	62815.9	101536	54588.1	66382.9	74842	75253	63034.9	96632.6	63256.7
273.903	8.49039										FBD1'FBD2'FBD3'FBD3_2'FBD4'JS_0'La_0'Na_0'Pooled'Si_0'Sv_0		0	bp				0.05	0.16	129731	pos786	0.890243	0.0969333		pos	39	101714	115891	112454	101317	99919.4	102393	83638.4	116359	98346.6	129731	98989.9	114966	95464.2	103119	117771	101164	106609	105909	92564.7	96708.4	104559	74294.6	95052.8
137.105	5.25579										FBD1'FBD2'FBD3'FBD3_2'FBD4'JS_0'La_0'Na_0'Pooled'Si_0'Sv_0		0	bp				0.61	0.63	129153	pos787	1.39472	0.164707		pos	39	6981.62	13333.8	9396.6	14202	11334.4	10540.4	10158.1	18832.9	7493.12	4723.54	13771.2	21273.8	10616.3	10654.8	10382	24079.5	14282.5	11316	14510.3	13252.2	13677.6	8950.96	8926.9
76.001	22.0436				0.2						FBD1'FBD2'FBD3'FBD3_2'FBD4'JS_0'La_0'Na_0'Pooled'Si_0'Sv_0		0	bp				0.18	0.32	128991	neg405	1.25542	0.396363		negnegneg	39	64589.2	66693.2	87191.4	128991	80278.9	76432.7	99321.6	62488.1	56901.7	118568	70476.1	105029	87895.5	96686.6	64976.6	62632.5	107580	100805	99591.9	115999	58685.4	97212.8	118362
419.312	3.51731				0.1						FBD1'FBD2'FBD3'FBD4'JS_0'La_0'Na_0'Pooled'Si_0'Sv_0		0	bp	xC13			0.34	1.65	127692	pos788	1.92648	0.156705		pos	38	45962.4	43596.8	55149.7	61216.2	29435	35005.7	37361.3	39987.5	3279.39	0	1544.44	48522.5	42030.9	51563.1	52802.2	68394.9	97063.5	90661.6	56949	94137.9	127692	50669	48591.3
132.115	4.70073										FBD1'FBD2'FBD3'FBD3_2'FBD4'JS_0'La_0'Na_0'Pooled'Si_0'Sv_0		0	bp				0.4	0.68	126656	neg406	1.60642	0.0623395		neg	39	46156	28434.2	26545.5	37216.7	32117.9	56879	67293.8	56168.4	46474.3	13582.7	20802.6	32219.6	62575.5	56440	55716.4	64314.7	67429.6	27673.5	60479.4	50288	51698.9	44344.1	25397.6
149.084	4.34662	C9H11NO	1	D-Cathinone	0.1	0	KEGG_Metacyc	0.454727	-41.464	0.421189	FBD1'FBD2'FBD3'FBD3_2'FBD4'JS_0'La_0'Na_0'Pooled'Si_0'Sv_0	D-Cathinone	0	bp	xMSnoise			0.32	0.7	126481	pos790	1.52139	0.0549422	H	pos	39	47800.1	44947.6	48561.2	32371.4	48930.4	50626	34573.1	62482	44661.1	20917.8	40525.7	88891.4	64714.1	55308	54226.5	86750	82208.8	50405.7	61123.6	71144.4	82718.2	68870.1	79398.3
110.037	4.71485	C6H6O2	5	p-Benzenediol	0.1	Central	KEGG_Metacyc_HMDB	0.0492002	-49.1559	0.0492002	FBD1'FBD2'FBD3'FBD4'JS_0'La_0'Na_0'Pooled'Si_0'Sv_0	p-Benzenediol	0	bp	x-H2O			0.62	0.87	125168	pos791	1.19088	0.620499	H	pos	38	37415.3	45830.3	88207.5	25948.8	47691	39496.2	72343.6	32276.3	109707	0	13749.3	13576.5	61735.2	45954.4	85076.7	52466.5	62184.1	97607	87515.5	72853.5	43811.9	62339.7	56814.4
251.928	15.3624	C6H8O2Cl4	1	beta-2,3,5,6-Tetrachloro-1,4-cyclohexanediol	4.5	0	KEGG	0.34765	0		FBD1'FBD2'FBD3'FBD3_2'FBD4'JS_0'La_0'Na_0'Pooled'Si_0'Sv_0	beta-2,3,5,6-Tetrachloro-1,4-cyclohexanediol	0	bp				0.1	0.32	124446	neg407	0.951932	0.466874	H	neg	39	85362.6	90372	89136.1	117365	81411	77960.3	73257.1	81524.5	88407.7	115260	78741.7	78052.7	83346.8	88073.5	81367.2	92879	82659.2	78467.5	80276.3	93387.1	78475.6	72960.7	124446
173.965	11.1328										FBD1'FBD2'FBD3'FBD3_2'FBD4'JS_0'La_0'Na_0'Pooled'Si_0'Sv_0		0	bp				0.21	0.29	124035	neg408	1.06737	0.686033		neg	39	92994.2	80705.3	59107.3	72135.1	84138.6	79192	87115.6	95073.9	71479.4	108684	124035	106253	58881	56084.9	91760.2	86476.5	86358.1	93279.2	87947.9	69780.2	90763.5	61459.1	56866.3
234.198	23.6944	C16H26O	1	[FA (16:3)] 4,6,11-hexadecatrienal	3	0	Lipidmaps	-0.454866	83.0669	-0.433516	FBD1'FBD2'FBD3'FBD3_2'FBD4'JS_0'La_0'Na_0'Pooled'Si_0'Sv_0	[FA (16:3)] 4,6,11-hexadecatrienal	0	bp				0.06	0.31	123963	pos793	0.954643	0.495319	H	pos	39	110720	103798	123963	114050	98418.1	113219	108135	106552	108451	59585.3	34386.3	37440.9	105679	98285.6	94387.8	99181.2	101143	108570	105339	113453	104336	111068	113360
326.192	6.70192										FBD1'FBD2'FBD3'FBD3_2'FBD4'JS_0'La_0'Na_0'Pooled'Si_0'Sv_0		0	bp				0.13	0.32	123824	neg409	0.93066	0.537497		neg	39	78153.9	105116	105459	83265.1	78296.7	97030.1	94075.2	95042.1	107089	120457	115143	119301	99517.7	99551	76288.7	91539	84525.5	95359.8	89540.6	89135.9	90031.8	90120.1	83763.5
110.999	10.8408	CH5NO3S	1	aminomethanesulfonate	7	0	Metacyc	0.146181	9.11094		FBD1'FBD2'FBD3'FBD3_2'FBD4'JS_0'La_0'Na_0'Pooled'Si_0'Sv_0	aminomethanesulfonate	0	bp				0.29	0.33	123701	neg410	1.38934	0.0682187	H	negneg	39	83093.6	67332.5	58509.7	88973.1	72796.6	70941.8	100654	83275.7	60881.8	78432.7	58283.7	104315	51605.3	56551.9	73479.6	68623.2	90163	123701	110704	97128.2	82450.1	105047	98828.8
76.001	14.3421										FBD1'FBD2'FBD3'FBD3_2'FBD4'JS_0'La_0'Na_0'Pooled'Si_0'Sv_0		0	bp				0.22	0.35	123668	neg412	1.20024	0.48919		negneg	39	55716.3	62643.6	88254.5	105811	64402.5	56793.6	91816.9	52255.6	62187.2	83532.2	59652.4	83463.4	78965.8	86029.6	60249.2	60359.9	102303	89820.3	86830.9	106085	55069.9	98318.1	123148
213.246	9.37211										FBD1'FBD2'FBD3'FBD3_2'FBD4'JS_0'La_0'Na_0'Pooled'Si_0'Sv_0		0	bp				0.15	0.38	122731	pos794	1.53548	0.0636012		pos	39	54843.1	68448.7	56532.8	68106.5	45410.5	57016.3	57991	56247	61753.4	48742.2	87365.3	63165.4	60753.9	69901.3	51469.4	122731	61963.1	72197.3	103390	72670.6	100057	99067.1	101193
209.942	12.4762										FBD1'FBD2'FBD3'FBD3_2'FBD4'JS_0'La_0'Na_0'Pooled'Si_0'Sv_0		0	bp				0.17	0.56	122380	neg413	1.25996	0.433017		neg	39	6134.29	8954.48	11393	16813.7	6694.89	7169.2	13181.8	15527	16885.8	12061.5	15580.1	7810.75	13666.2	6584.88	14476.5	11587.7	7291.65	21728.8	14873.8	7545.44	10946.9	122380	116927
228.119	4.72228	C24H32N4O5	2	Lys-Phe-Tyr	0.1	0	Peptides	2.67543	-238.82		FBD1'FBD2'FBD3'FBD4'JS_0'Na_0'Si_0'Sv_0	Lys-Phe-Tyr	0	bp	xC13			0.81	1.06	122049	pos795	1.1814	0.824961	Double-charge	pos	32	51712.1	43674.8	51877.5	35399.2	60044.4	40755.7	53376.9	42863.8	65950.9	0	0	0	58638.1	56694	54022	63857.2	28356.5	71130.9	0	122049	51928.8	30173	53898.1
251.921	11.2686				0.2						FBD1'FBD2'FBD3'FBD3_2'FBD4'JS_0'La_0'Na_0'Pooled'Si_0'Sv_0		0	bp				0.13	0.22	121951	pos796	1.07043	0.271971		pos	39	105280	100011	89517.5	82389.1	121951	88966	88367.9	100627	89047.2	92249.7	88772.4	68453.3	85285.6	98309.1	98556.6	103735	99197.1	106567	103500	105744	106328	85369	97764.1
207.126	4.28108	C12H17NO2	2	3-(Dimethylamino)propyl benzoate	0.1	0	KEGG	0.313345	-43.7456		La_0'Na_0'Sv_0	3-(Dimethylamino)propyl benzoate	0	bp	xACN			0.46	1.73	121829	pos797	7.74231	0.090817	H	pos	26	0	0	18069.3	0	0	0	11341.8	27656.6	0	0	40989	47951.9	0	0	20160.1	0	29649.6	0	37233.9	74996.8	27667.1	26014.2	32372.1
299.302	5.80347				0.2						FBD1'FBD2'FBD3'FBD4'JS_0'La_0'Na_0'Pooled'Si_0'Sv_0		0	bp				0.32	1.73	121804	pos798	1.15076	0.446707		pos	37	48186	30196.4	33533.7	42895.8	38115.6	28268.6	13570.5	25606.4	18883.9	0	0	7056.45	52243.9	32708	33171.9	91077	34429.2	37776.1	49539.3	41669.6	37580.1	98448.6	86392.2
530.325	3.49428							5.83981			La_0		0	bp				1.25	1.25	121752	pos799	105.547	0.00589		pos	7	0	0	0	0	0	0	0	0	0	0	0	0	0	0	0	0	0	0	121752	98736.4	96154.1	0	0
327.333	6.04982				0.2						FBD1'FBD2'FBD3'FBD4'JS_0'La_0'Na_0'Pooled'Si_0'Sv_0		0	bp				0.32	0.88	121734	pos800	0.953251	0.875387		pos	38	76834.8	36451.8	39179.5	42483.8	32738.5	45156.7	56885.8	26506.7	22140.7	0	6262.84	7823.92	26739.4	27378.7	30208.3	121734	48347.9	32117.8	56094.6	42595.4	46648.4	107726	84796.2
228.173	3.91228	C13H24O3	4	[FA oxo(13:0)] 2-oxo-tridecanoic acid	7	0	Lipidmaps	0.429578	-14.1226		FBD1'FBD2'FBD3'FBD3_2'JS_0'La_0'Na_0'Si_0'Sv_0	[FA oxo(13:0)] 2-oxo-tridecanoic acid	0	bp				0.49	0.9	120746	pos801	1.39388	0.0814115	H	pos	37	39854.3	50983.3	32441.7	60330.5	30280.6	64077.4	61422.3	94171	74181.2	35741.5	66141.4	50302.6	42644.9	0	59476.1	62915.2	60542.1	61482.4	65582.6	54766.9	51487.6	52836.2	49535.6
213.246	7.71947										FBD1'FBD2'FBD3'FBD3_2'FBD4'JS_0'La_0'Na_0'Pooled'Si_0'Sv_0		0	bp				0.46	0.53	120590	pos802	1.46783	0.343882		pos	39	67562.7	32746.3	29981.8	40767.7	25684.2	32535.8	20689.1	41883.4	24771	120590	70102.1	48534.3	35847.2	53209.2	31528.3	36434.6	36183.6	33878.6	67127.7	86966.3	37150.2	37566.7	59804.4
231.147	8.01229	C11H21NO4	3	O-Butanoylcarnitine	7	0	KEGG_Lipidmaps_HMDB	0.45925	11.1376		FBD1'FBD2'FBD3'FBD4'JS_0'La_0'Na_0'Pooled'Si_0'Sv_0	O-Butanoylcarnitine	0	bp				0.21	1.01	120251	pos803	0.971515	0.766407	H	pos	39	15784.9	15073.1	13270.3	20247.9	10252.4	16799.7	22016.1	23657.2	8249.87	38472.4	120251	10787.1	28582.5	39824.2	13438.9	25369.5	18463.4	12318.8	15639.4	15058.8	12173.2	40050.8	11405.8
273.891	24.4294										FBD1'FBD2'FBD3'FBD3_2'FBD4'JS_0'La_0'Na_0'Pooled'Si_0'Sv_0		0	bp				0.31	0.4	120075	neg415	1.70795	0.130206		neg	39	61437.5	47257.5	45362.2	77451.1	51449	59615	92774.7	69387.7	62599.7	68939.7	59176.3	89147	57945.9	31977.9	62036.3	55266.8	73917	93212.6	113886	88421.3	60815.9	85317.5	90040.6
124.02	7.56114	C3H8O3S	1	propanesulfonate	7	0	Metacyc	0.758636	3.86079		FBD1'FBD2'FBD3'FBD4'JS_0'La_0'Na_0'Pooled'Si_0'Sv_0	propanesulfonate	0	bp				0.12	0.87	119950	neg416	3.80176	2.81168e-05	H	neg	39	29785.9	28372.3	23236.1	22440.9	24728.7	22706	29270.6	26566.5	26477.9	119950	27260.2	32111	25206.9	22412.2	25416.6	23869.7	22792.3	27859.3	104199	104533	100709	28532.6	31175.3
225.929	9.73498				0.2						FBD1'FBD2'FBD3'FBD3_2'FBD4'JS_0'La_0'Na_0'Pooled'Si_0'Sv_0		0	bp				0.23	0.41	119777	pos804	1.08295	0.792905		pos	39	61675.8	62183.8	92064.1	97667.4	72589	59177.7	89705.2	50834.8	67856.7	74224	61815.6	77955.3	77735.5	88218.1	57080.1	57104.8	81082.2	91176.4	73525.9	111616	48692.1	82550.3	119777
181.11	4.52644	C20H30N2O4	1	Calpeptin	0.1	0	KEGG_Metacyc	0.456753	6.22718		FBD1'FBD2'FBD3'FBD3_2'FBD4'JS_0'La_0'Na_0'Pooled'Si_0'Sv_0	Calpeptin	0	bp	xNH3			0.45	0.51	118747	pos806	1.54559	0.17787	Double-charge	pos	39	38277.7	46061.6	41917.2	47205	39016.8	46279.5	41625.5	44677.6	56826	31074.6	55701.1	91320.1	49564.7	53091.8	55999.1	79102.2	51667.6	62043.9	43977.6	67973.5	83189.5	86124.8	46176.8
211.928	11.2714										FBD1'FBD2'FBD3'FBD3_2'FBD4'JS_0'La_0'Na_0'Pooled'Si_0'Sv_0		0	bp				0.07	0.22	118550	pos807	1.06579	0.330914		pos	39	110746	98301.4	94622.1	85118.9	103158	93519.4	77599.4	92741.3	95101.8	88049.8	100154	85658.9	95597.1	107298	114433	104413	97826.5	86437.7	105388	103740	114520	93538.7	98389.1
313.172	6.93507										FBD1'FBD2'FBD3'FBD3_2'FBD4'JS_0'La_0'Na_0'Pooled'Si_0'Sv_0		0	bp				0.36	0.44	118289	pos808	1.11331	0.661783		pos	39	24572.3	34284.5	41122.2	27875.8	17381.4	21270.1	24954.2	23792.6	31207.8	40776.3	50215.4	75181.6	25003.6	31242.6	32949.7	52119.2	26067.8	39952	31628.5	49766.7	29912.1	36801.1	29108.6
256.925	17.0047										FBD1'FBD2'FBD3'FBD3_2'FBD4'JS_0'La_0'Na_0'Pooled'Si_0'Sv_0		0	bp			xNa+xNH3	0.09	0.21	117934	pos810	0.94572	0.487834		pos	39	108841	92009.5	109158	94764.2	98032.5	98280.8	89703.5	97547.8	96498.8	89342.1	99792.1	89662.7	100826	102387	97280.8	95839.6	93170.8	93551.3	98027.2	89547.7	105606	84180.3	94630.2
219.111	7.01218	C9H17NO5	1	Pantothenate	4	Central	KEGG_Metacyc_HMDB	0.133993	-16.3224	-2.92381	FBD1'FBD2'FBD3'FBD3_2'FBD4'JS_0'La_0'Na_0'Pooled'Si_0'Sv_0	Pantothenate	0	bp				0.48	0.57	117897	pos811	3.30878	0.00468443	H	pos	39	17686	24352.1	29699.5	40510.4	21046.1	41963.4	40251.4	46467.1	60234.2	91275	29162.5	117897	28471.7	26136.6	36571.9	70389.9	45724.4	68727.9	73688.4	92106.6	71569.2	45261.2	50500.7
121.074	12.9266	C4H11NO3	1	Tromethamine	4.5	0	KEGG_Metacyc	0.0869266	-6.66183		FBD1'FBD2'FBD3'FBD3_2'FBD4'JS_0'La_0'Na_0'Pooled'Sv_0	Tromethamine	0	bp				0.41	1.35	117883	pos812	1.06651	0.280082	H	pos	39	7797.69	9053.76	8860.83	16021.2	8239.36	7927.23	9856.73	9839.18	7860.69	8512.59	9515.83	10765.7	9642.45	8739.47	10162.1	8182.71	8735.95	10045.8	9161.45	9002.72	9258.18	8982.88	11809.8
279.148	4.24942	C15H21NO4	1	Metalaxyl	7	0	KEGG	1.93078	-15.3698		FBD1'FBD2'FBD3'FBD3_2'FBD4'La_0'Si_0'Sv_0	Metalaxyl	0	bp				1.29	1.29	117301	pos813	2.53895	0.0642938	H	pos	32	34252.5	33262.5	37433.1	40501.9	19312.8	44431.1	22771.9	47530.6	34469.8	31930.2	39451.7	48749.3	48314.9	25024.1	15243.1	0	32953.3	10268	70026.9	117301	79130.4	37750.2	42636.6
165.046	11.1111	C5H11NO3S	4	L-Methionine S-oxide	8	Central	KEGG_Metacyc_HMDB	-0.755523	0.913075		FBD1'FBD3'FBD3_2'JS_0'La_0'Na_0'Pooled'Si_0'Sv_0	L-Methionine S-oxide	0	bp				0.14	0.96	117061	pos814	1.06378	0.499729	H	pos	39	20071.9	16011.1	16886.5	35148.8	9541.5	9375.76	18353	16570.6	21908.3	25999.4	31910.2	21090.5	40808.4	11558.4	117061	15090.6	7566.83	12643	20441.6	17588.4	18318.1	38883.4	31272.3
102.988	10.4834										FBD1'FBD2'FBD3'FBD3_2'FBD4'JS_0'La_0'Na_0'Pooled'Si_0'Sv_0		0	bp				0.13	0.27	115434	neg419	1.01051	0.921355		neg	39	106461	107389	84036.3	108421	95937.5	78105.9	93348.4	56483.8	94926	114543	91419.5	95667.5	86237.9	89706.5	111922	89796	102444	78550.1	108242	104932	87844.8	91851.3	90089.3
181.074	11.3034	C9H11NO3	11	L-Tyrosine	10	Central	KEGG_Metacyc_HMDB	0.932975	-0.322589		FBD1'FBD2'FBD3'FBD3_2'JS_0'La_0'Na_0'Pooled'Sv_0	L-Tyrosine	0	bp				0.16	0.98	113749	pos815	1.33567	0.314006	H	pos	38	28212.9	24381.1	13287.7	56213	16327.6	16331.6	10822.9	18947	25699.2	30493.7	65413.2	34376.3	63857.6	7692.88	113749	33018.5	8031.3	25511.9	35481.9	20369	32145.2	53662	50092.5
145.074	4.75533	C6H11NO3	9	[FA oxo,amino(6:0)] 3-oxo-5S-amino-hexanoic acid	0.1	Central	KEGG_Metacyc_Lipidmaps_HMDB	0.319037	-125.826		FBD1'FBD2'FBD3'FBD3_2'FBD4'JS_0'La_0'Na_0'Pooled'Si_0'Sv_0	[FA oxo,amino(6:0)] 3-oxo-5S-amino-hexanoic acid	0	bp	xNH3			0.24	0.47	113702	pos816	1.24968	0.538531	H	pos	39	54661.7	75604.9	52760.1	48543.3	51203.3	84793	73149.4	87817.4	83501.8	35638.5	51326.2	70528.2	62881.7	53858.6	79306.9	52505.6	45252.1	56400.7	113702	70672.2	44351	56479.1	48655.1
259.215	4.40988				0.2						FBD2'FBD3'La_0'Na_0'Sv_0		0	bp	x-H2O			1.55	1.55	113394	pos818	2.80025	0.181928		pos	30	0	31721.8	26313.9	23391.1	13994.8	33889.1	48448.9	28433.5	59137.7	27596.7	0	46639.3	113394	28614.1	29083.4	0	20471.4	64278.4	89639.8	39243.7	33630.8	28541.7	43978.9
175.136	4.09712	C12H17N	1	Nigrifactin	7	0	KEGG	0.368285	-24.072		FBD1'FBD2'FBD3'FBD3_2'FBD4'JS_0'La_0'Na_0'Si_0'Sv_0	Nigrifactin	0	bp				0.58	0.68	112945	pos819	1.21605	0.0595741	H	pos	37	42811.4	35606.1	44157.1	50716.7	54026.1	91759.1	36855	58986.3	68661	17796.4	49852.5	89367.5	35237.8	64933.6	38172.7	96647.5	50230.6	100427	46100.5	52362.3	50594.3	46847.1	39205.3
133.875	10.9882										FBD1'FBD2'FBD3'FBD3_2'FBD4'JS_0'La_0'Na_0'Pooled'Si_0'Sv_0		0	bp				0.12	0.14	112808	neg422	1.10205	0.307226		neg	39	92863.1	81588.7	72261.2	88304.7	80039.6	84426.4	81322.3	80014.4	87035.9	81742.5	92438.7	83815.4	91932.6	81004.5	97070.3	83124.8	84392.1	88984.9	96771.5	84334.4	90784.2	101363	92818.5
282.087	9.91189										FBD1'FBD2'FBD3'FBD3_2'FBD4'JS_0'La_0'Na_0'Pooled'Si_0'Sv_0		0	bp				0.21	0.55	112521	neg423	1.09676	0.456035		neg	39	55454.6	45026.8	65187.4	47276	37250.5	63236.4	43894.9	48845.6	52625.9	24415.6	80595.9	90551.1	93972	58973.4	52931.1	112521	55060.8	71458.4	62047	59839.7	59811.7	49731.1	39618.3
158.069	12.3017	C6H10N2O3	2	4-Methylene-L-glutamine	8	Central	KEGG_Metacyc	0.274737	7.86877	0.274737	FBD1'FBD2'FBD3'FBD3_2'JS_0'La_0'Na_0'Pooled'Si_0	4-Methylene-L-glutamine	0	bp				0.2	1.08	112514	pos820	0.625539	0.285076	H	pospos	39	24429.7	24246.6	9257.94	18717.2	4623.36	6370.32	6402.14	9393.98	7112.92	18388.3	18601.3	17508.3	52154.4	10021.7	7524.87	63452.6	76179.1	112514	14150.5	11284.2	10805.4	37719.5	39756.7
548.297	3.49724	C30H44O9	1	Cymarin	0.1	0	KEGG	-2.6684	-14.3759		FBD1'FBD2'FBD4'JS_0'La_0'Na_0'Si_0'Sv_0	Cymarin	0	bp	xC13			0.48	1.73	112207	pos821	1.26102	0.362988	H	pos	35	79906.2	47871.3	58559	61986.5	46582.7	45665.4	33843.2	0	0	0	84642.4	104320	52131.7	79694.6	61281.4	52893.8	46404.4	112207	103033	69320.8	62619.2	80210.4	24791.6
312.169	4.63161										FBD1'FBD2'FBD3'FBD3_2'FBD4'JS_0'La_0'Na_0'Pooled'Si_0'Sv_0		0	bp				0.29	0.44	110559	pos822	0.832514	0.416568		pos	39	110536	87718.7	76309.8	78164.6	87329.2	76961.2	93462.3	77006.5	85183.2	97127	38269.3	65215.8	104455	82042.7	100948	37863	79139.6	72711.6	102586	67356.3	58636.1	70557.5	75978.9
244.988	24.7661										FBD1'FBD2'FBD3'FBD3_2'FBD4'JS_0'La_0'Na_0'Pooled'Si_0'Sv_0		0	bp				0.09	0.12	110120	neg425	1.00725	0.925596		neg	39	103648	99758.4	82505.1	108133	94977.3	105893	100066	104810	87034.2	98149.8	95336.7	95279.2	87757.4	98765.4	104933	92830.3	105336	83184.8	94063	97896.8	96024.8	94645.6	110120
225.897	12.4089										FBD1'FBD2'FBD3'FBD3_2'FBD4'JS_0'La_0'Na_0'Pooled'Si_0'Sv_0		0	bp				0.13	0.37	110019	pos823	1.09122	0.739605		pos	39	8602.48	9502.31	11416.4	8154.99	8303.21	10945.1	6394.09	11372	8583.45	9007.98	14562.2	8420.38	10419.1	12929.1	11135.6	12492.5	8637.42	10325.9	11928.5	6342.42	13943.1	96412.2	99878.5
124.052	4.34968	C7H8O2	8	o-Methoxyphenol	0.1	0	KEGG_Metacyc_HMDB	0.370735	-41.4484	0.370735	FBD1'FBD2'FBD3'FBD3_2'FBD4'JS_0'La_0'Na_0'Pooled'Sv_0	o-Methoxyphenol	0	bp	x2+			0.26	0.85	109586	neg427	0.892987	0.247099	H	neg	39	36099	34412	42137.9	47889.5	25684.6	48990.9	29654.5	29170.2	29585.9	14237.1	72762.5	85041.2	74245	45869.1	32991.5	75101.7	32089.8	42417.1	36511.4	30447.1	33635.5	39578.1	25506.9
144.079	4.63251	C7H12O3	8	7-oxoheptanoate	0.1	0	KEGG_Metacyc	0.555069	-39.3004		FBD1'FBD2'FBD3'FBD3_2'FBD4'JS_0'La_0'Na_0'Pooled'Si_0'Sv_0	7-oxoheptanoate	0	bp	x-FA			0.5	0.62	108849	pos825	1.78857	0.111481	H	pos	39	16056.3	18199.8	39742.2	47288.7	28276.8	32570.5	42607.8	32856.2	67665.8	19332	44116.8	77861.4	40866.5	61418.4	52423.8	35872.6	35910.5	60235.9	53458.8	44012	34880.5	48131.9	37651.4
192.079	4.39929	C11H12O3	6	Carpacin	7	0	KEGG	0.414425	-19.9515	0.440456	FBD1'FBD2'FBD3'FBD3_2'FBD4'JS_0'La_0'Na_0'Pooled'Si_0'Sv_0	Carpacin	0	bp				0.31	0.4	108768	pos826	1.73667	0.0814705	H	posneg	39	44867.3	49186.8	45337.3	68443	45928.7	51964.8	36964.8	85062.8	59946.2	48763.4	83250	108768	52135.4	58805.9	77996.3	56244.5	68879.9	54344.7	99703.5	79261.1	63111.8	63995.4	59497.3
187.157	4.4191	C10H21NO2	5	[FA amino(10:0)] 2-amino-decanoic acid	7	0	Lipidmaps	0.0323167	-46.4401		FBD1'FBD2'FBD3'FBD3_2'FBD4'JS_0'La_0'Na_0'Pooled'Si_0'Sv_0	[FA amino(10:0)] 2-amino-decanoic acid	0	bp				0.45	0.65	108640	pos827	1.79919	0.0178579	H	pos	39	28860.8	19961.9	22710.4	24098.2	16352	17852.2	18678	23223.6	31903	17715.2	28624.4	62905.4	17298.2	37889.8	53381.6	36990.4	41262.5	72229.3	37771.8	40703.8	50226.2	36964	24609.8
162.08	4.34569										JS_0'La_0'Na_0		0	bp				0.44	0.96	108091	neg428	4.5888	0.0113163		neg	28	18250.3	0	31805.4	31396	0	21791.4	0	0	0	0	0	0	51710.9	108091	14938.7	54444.6	17736.9	21194.9	58812.5	78271.9	92610.9	21296.9	39322.8
148.092	4.38458										FBD1'FBD2'FBD3'FBD4'JS_0'La_0'Na_0'Pooled'Si_0'Sv_0		0	bp				0.22	0.97	107975	neg429	0.959377	0.776924		neg	39	55817.3	45830.2	66294.4	53487.3	41542.5	66906.4	33389.7	36156.8	25878.6	8239.19	17179.7	59528.6	79512.9	72290.6	65181.4	107975	53426.8	49545	49505.5	62843.9	48770	39492	40848.8
119.058	8.34324	C4H9NO3	11	(-)-erythro-(2R,3R)-dihydroxybutylamide	7	0	KEGG	0.489293	-12.6		FBD1'FBD2'FBD3'FBD3_2'FBD4'JS_0'La_0'Na_0'Pooled'Si_0'Sv_0	(-)-erythro-(2R,3R)-dihydroxybutylamide	0	bp				0.15	0.38	107925	pos828	1.01615	0.837744	H	pos	39	38522.5	37963.3	45016.3	47083.1	40935	34185.6	36667.9	49646.5	41600.2	45934.9	55097	61477.6	107925	47265.7	87164.7	49935.9	36354.1	54955.5	41359.2	37674.1	44431.2	39524.8	39917.7
131.095	6.93669	C6H13NO2	12	6-Aminohexanoate	0.1	0	KEGG_Metacyc_Lipidmaps_HMDB	0.132378	-49.4624		FBD1'FBD2'FBD3'FBD3_2'FBD4'JS_0'La_0'Na_0'Pooled'Si_0'Sv_0	6-Aminohexanoate	0	bp	x-FA		x-NH3	0.35	0.57	107385	pos830	1.66417	0.015378	H	pos	39	36571.9	39506.5	28617.2	45748.5	36755.2	38005.8	44701.7	59482.4	52370.6	48673.2	36049.3	103639	26649.1	38002.2	48120.7	60042.4	43292.6	73443.1	65225.1	58822.5	50183.4	46242.4	39298.5
147.068	4.90013	C9H9NO	3	3-Methyloxindole	7	0	KEGG_Metacyc	0.136134	-28.1234	0.102137	FBD1'FBD2'FBD3'FBD3_2'FBD4'JS_0'La_0'Na_0'Pooled'Si_0'Sv_0	3-Methyloxindole	0	bp				0.35	0.56	106856	pos831	2.02868	0.0353237	H	pos	39	27595.6	23243.5	23941.3	30471.3	24025.8	51139.4	58016.7	36036.3	31825.8	15501.4	41491.3	39479.5	26581	48718.1	25596.3	53163.3	38806.7	40190.1	44276.3	46080.6	61348.9	48007.7	35015.9
232.183	23.6552				0.2						FBD1'FBD2'FBD3'FBD3_2'FBD4'JS_0'La_0'Na_0'Pooled'Si_0'Sv_0		0	bp				0.08	0.36	106825	pos832	1.66171	0.0844687		pos	39	50807.8	34361.3	72245.4	96397	86441.1	94933.3	90259.8	80405.4	86217.5	88683.4	96412.5	95806.6	84002.1	85897.1	83264.5	79915.4	92366.5	93290.2	89465.1	84468.1	87644.7	72488	100527
263.137	6.9393										FBD1'FBD2'FBD3'FBD3_2'FBD4'JS_0'La_0'Na_0'Pooled'Si_0'Sv_0		0	bp				0.33	0.59	106323	pos833	1.10229	0.796656		pos	39	76672.3	35221.2	43553.8	43234.2	30859.6	52519.6	37210.7	37707.9	40948	39894.6	106323	80029.6	27592.1	59123.2	58027.4	54803.8	63083.3	68036.5	85899.7	40154.6	45294.1	54829.9	42013.3
226.157	3.94415										FBD1'FBD2'FBD3'FBD4'JS_0'La_0'Na_0'Pooled'Si_0'Sv_0		0	bp				0.4	0.93	106125	neg430	3.00553	0.00231979		neg	38	22725.6	23349.5	40102.4	12538.2	17966.9	51270.8	16712.6	17033.3	52656.1	0	57656.4	35716.6	24189.5	20891	32278.9	34929.6	37293.5	66389.5	92934.7	91864.3	74210.3	61357.9	45863.4
337.334	23.7049				0.2						FBD1'FBD2'FBD3'FBD3_2'FBD4'JS_0'La_0'Na_0'Pooled'Si_0'Sv_0		0	bp				0.1	0.44	106080	pos834	1.02082	0.857332		pospos	39	99497.5	74635.4	82494.2	75821	28612.8	66219.1	96189.4	73801.4	79475.2	70369.8	77414.8	80514.5	81950.5	91661.4	93255.2	76160.7	87883.6	86276.4	98590.9	81998.5	81380.3	91785	93665.2
123.113	4.33947				0.1						FBD1'FBD2'FBD3'FBD3_2'FBD4'JS_0'La_0'Na_0'Si_0'Sv_0		0	bp	xC13			0.48	0.53	105828	pos835	0.950906	0.902484		pos	38	27836.8	66284.3	39735.7	90905.9	52350.2	43793.5	42212.4	76798.2	69596.7	63468.5	105828	87338.4	59271.4	28720.9	72052.7	42096.8	76263.5	71081	31349.8	67080.6	28854.8	88512	59790.2
210.017	15.3079							-4.22345			FBD1'FBD3'FBD3_2'FBD4'JS_0'La_0'Pooled'Si_0'Sv_0		0	bp				0.17	1.14	105666	neg431	1.02471	0.835692		neg	39	16738	19507.6	13589.6	14448.2	14659.7	54032.3	14365.6	12305.2	30962.8	17246.6	36459	18729.5	13712.2	14128.6	26785	21494	15996.6	23096.1	17389.5	17563.1	16114.3	105666	15512.8
210.102	4.20794	C17H32N4O6S	8	Ala-Leu-Met-Ser	0.1	0	Peptides	0.865793	-137.646		FBD1'FBD2'FBD3'FBD4'JS_0'La_0'Na_0'Pooled'Si_0'Sv_0	Ala-Leu-Met-Ser	0	bp	xCl			0.25	0.91	105456	neg432	2.11152	0.0331205	Double-charge	neg	38	16819.6	35252.9	20608.5	63186.9	19338.4	24040.3	27491.8	19456.1	40542.5	0	69282.9	102771	41556.1	61866.3	33239.9	55961.8	38365.3	30900.3	63277.6	42581.6	47607.9	69037	86036.3
162.104	4.33107	C11H14O	1	[FA (11:2)] 4,10-undecadiynal	7	0	Lipidmaps	-0.0420555	-8.41312	-0.0112112	FBD1'FBD2'FBD3'FBD3_2'JS_0'La_0'Na_0'Si_0'Sv_0	[FA (11:2)] 4,10-undecadiynal	0	bp				0.96	0.96	104917	pos837	3.46011	0.0321612	H	pos	34	15435.7	30512.9	30809.7	14760.7	18385.8	23426.2	16534.6	26745.2	31170.8	44363.8	40426.4	34850.8	23820.9	0	28645.1	37788.6	33074.9	44494.9	61279.7	99395.1	104917	33564.5	27515.9
200.069	11.7083										FBD1'FBD2'FBD3'FBD3_2'FBD4'JS_0'La_0'Na_0'Pooled'Si_0'Sv_0		0	bp				0.18	0.57	104873	neg433	16.0111	0.00407777		neg	39	7047.97	5540.56	5409.76	6495.3	5558.82	5986.7	5987.5	6111.19	6175.6	13793.2	6685.19	5835.04	5627.33	5036.49	5911.23	13548.8	5768.89	6466.77	104873	84762.5	98536.8	3925.94	10863.9
217.168	4.17768				0.1						FBD1'FBD2'FBD3'JS_0'La_0'Na_0'Si_0'Sv_0		0	bp	xACN			0.62	1.73	104594	pos838	2.06971	0.051524		pos	34	25515.5	38361.1	71631.4	35567.4	49642.7	48472.8	24894.8	63773.3	47249.4	0	0	64994.4	27224.4	0	34953.1	91775.6	70979.7	55655.2	104594	78907.8	96960.4	80634.4	63253.4
183.913	14.1715										FBD1'FBD2'FBD3'FBD3_2'FBD4'JS_0'La_0'Na_0'Pooled'Si_0'Sv_0		0	bp				0.12	0.25	103445	pos839	0.988741	0.936218		pospos	39	84934.3	84914.3	74905.9	76517.9	90497.8	89986.4	68849.1	97925	87506.2	88085	84007.1	62115.5	87845.8	79078.9	96445.9	102362	69554.9	66439.7	70647	71020.3	100331	65219.2	78177.8
154.047	10.447										FBD1'FBD2'FBD3'FBD3_2'JS_0'La_0'Na_0'Pooled'Si_0'Sv_0		0	bp				0.38	0.99	101072	pos841	3.78159	0.0289149		pos	38	17004.1	10592.2	14937.6	38325	17497.3	7630.57	19163	31343.1	22429.5	47968.4	29892.9	81108	0	38991.1	19851.7	9966.5	9783.95	23499.5	67742.4	41830	51273.4	24519.9	52927.4
165.991	6.99418										FBD1'FBD3'FBD4'JS_0'La_0'Na_0'Si_0'Sv_0		0	bp				0.45	0.91	101046	neg435	0.833577	0.543828		neg	34	44824.9	47493.9	50096.1	48178.8	0	70011.5	67292.4	46187.6	69621.9	0	0	0	76067.8	101046	47758.8	53879.8	34068.8	64220.8	37785.2	21706.4	59222.1	61679.1	57595.9
96.984	22.1395										FBD1'FBD2'FBD3'FBD3_2'FBD4'JS_0'La_0'Na_0'Pooled'Si_0'Sv_0		0	bp				0.38	0.57	100792	pos842	1.56335	0.219748		pos	39	36817.5	39707.2	53814.4	42035	42550.7	38284.5	97979.7	34683.6	47389.3	36828.5	38400.9	93517.8	51652.9	58896.6	35381.2	37403.2	95815.2	82660.9	86249.4	77467.8	40048.2	87404.3	60701.2
267.292	6.94536										FBD1'FBD2'FBD3'FBD4'JS_0'La_0'Na_0'Pooled'Si_0'Sv_0		0	bp				0.52	1.16	100585	pos843	1.54771	0.306084		pos	38	15643.6	14294.5	11430.7	15753.9	10356.2	18241.3	12717.2	20481.4	18152.6	0	100585	32612.7	11752.4	14239.1	14990.1	22536.9	24788.3	20639.8	32450.2	15221.5	16355.2	19110.5	18806.1
124.909	23.6646										FBD1'FBD2'FBD3'FBD3_2'FBD4'JS_0'La_0'Na_0'Pooled'Si_0'Sv_0		0	bp				0.09	0.14	100286	neg436	1.04889	0.630761		neg	39	79760.9	78805.5	86010.4	84774.1	67014.7	78636.3	82539.4	87476.5	73715.1	88330.4	76476.6	90840.1	69303.4	86491.9	81256.2	79936.8	88863.8	97457.6	92077.6	92799.9	71657.8	91841.6	83193.9
213.137	4.34115	C11H19NO3	1	N-Heptanoylhomoserine lactone	0.1	0	KEGG_Lipidmaps	0.241757	-21.3416		FBD1'FBD3'FBD3_2'FBD4'JS_0'La_0'Na_0'Pooled'Si_0'Sv_0	N-Heptanoylhomoserine lactone	0	bp	x-H2O			0.35	0.98	99745	pos844	1.77427	0.109515	H	pos	39	20901.9	34816.2	23618.2	21870.8	18734.6	99745.1	25823	35658.1	33289.1	19629.3	95540.7	51137.7	28535.8	34132.1	39409.2	47678.6	30977.3	71299.3	48085.4	60277.5	32400.8	31835.2	40595.6
145.074	9.37309	C6H11NO3	9	[FA oxo,amino(6:0)] 3-oxo-5S-amino-hexanoic acid	8	Central	KEGG_Metacyc_Lipidmaps_HMDB	0.13574	-14.5703		FBD1'FBD2'FBD3'FBD3_2'FBD4'JS_0'La_0'Na_0'Pooled'Si_0'Sv_0	[FA oxo,amino(6:0)] 3-oxo-5S-amino-hexanoic acid	0	bp				0.14	0.32	99628	pos845	1.17115	0.186395	H	pos	39	50680.4	61582.6	46014.2	52727.7	48788.1	44361.4	59492	44855.5	51130	28081.5	47371.3	55071.6	51681.1	66624.8	46623.4	70376.3	56573.1	57499.3	62255.6	62854	60256.9	79100.2	73822.3
168.09	6.99814	C8H12N2O2	3	Cyclo(deltaAla-L-Val)	0.1	0	KEGG	0.368322	-4.42809		FBD1'FBD2'FBD3'FBD3_2'FBD4'JS_0'La_0'Na_0'Pooled'Si_0'Sv_0	Cyclo(deltaAla-L-Val)	0	bp	x-H2O			0.51	0.68	99618	pos846	1.57903	0.308953	H	pos	39	23402.8	20599.3	18616.4	14267.3	18198.5	22398.6	26374.3	37437.4	19602.4	39646.4	99618.3	28841.4	18736.4	18368.8	16709.3	42737.8	50644.2	82645.1	48749.6	17725.4	32401.5	44145.6	29871
292.167	3.72729	C17H24O4	2	Trichodermin	7	0	KEGG	-0.519251	-47.0383	-0.519251	FBD1'FBD2'FBD3'FBD3_2'JS_0'La_0'Na_0'Pooled'Si_0'Sv_0	Trichodermin	0	bp				0.24	0.82	99465	pos847	1.45113	0.150023	H	pos	39	84198.7	44661.1	50832.4	65737.5	52403.5	29213.4	40371.9	60629.7	66873.5	43178.6	58881.4	51299.5	33088.4	17326.4	90485.6	56563	66445.2	63275.7	98234.9	71749	90773.1	63005.8	73683.5
202.121	6.86921	C10H18O4	2	[FA (10:0/2:0)] Decanedioic acid	0.1	0	KEGG_Metacyc_Lipidmaps_HMDB	0.72624	8.30796		FBD1'FBD2'FBD3'FBD3_2'FBD4'JS_0'La_0'Si_0'Sv_0	[FA (10:0/2:0)] Decanedioic acid	0	bp	x-NH3			0.44	0.91	99217	pos848	7.82231	0.00326651	H	pos	38	10325.8	16707.3	6773.21	14108.7	14120.9	20841.7	8473.98	11526.9	22739.2	2251.61	4444.9	4127.25	14239.4	9011.65	17508.5	33302.4	15124.7	42609.6	99216.9	89967.6	75258.9	24880.6	12086.4
185.069	7.76288										FBD1'FBD2'FBD3'FBD3_2'FBD4'JS_0'La_0'Na_0'Pooled'Si_0'Sv_0		0	bp				0.18	0.47	99027	pos849	1.47889	0.086043		pos	39	7636.58	10252	5705.64	8684.08	9193.49	9477.75	5715.49	12324	9915.93	38012.3	12918.9	30895.3	11003.4	11649.5	13452.3	90438.4	50904.6	99026.8	13413.7	10631.3	10848.2	14835.4	9411.25
228.1	6.94517	C11H16O5	1	[FA hydroxy(11:2/11:2)] 2R,9R-dihydroxy-3S,4S,7S,8S-diepoxy-5E,10-undecadien-1-ol	0.1	0	Lipidmaps	-0.0249372	7.35842	-2.96224	FBD1'FBD2'FBD3'FBD3_2'FBD4'JS_0'La_0'Na_0'Pooled'Si_0'Sv_0	[FA hydroxy(11:2/11:2)] 2R,9R-dihydroxy-3S,4S,7S,8S-diepoxy-5E,10-undecadien-1-ol	0	bp	x-NH3			0.29	0.63	98978	pos850	1.38779	0.0916105	H	pos	39	46566.2	28963.4	37026.7	35166.5	24914	39984.7	27227.6	41499	35520.6	98977.5	61235.2	34613.8	23025.9	41608.1	31398.6	60533.4	32376.4	57561.8	60075.3	48156.3	47972.5	43967.5	39412.9
120.042	9.71831	C4H8O4	9	L-Erythrulose	8	Central	KEGG_Metacyc_HMDB	0.0559681	6.52961		FBD1'FBD2'FBD3'FBD3_2'FBD4'JS_0'La_0'Na_0'Pooled'Si_0'Sv_0	L-Erythrulose	0	bp				0.19	0.3	98784	neg438	1.04874	0.823393	H	negpos	39	72341	57611.3	74113.8	69539.7	58708.7	68397.1	60873.3	61571.3	60377.9	59326.8	95846.1	89619.3	72447.8	56265	71977.5	98784	63244.4	70975.9	95995.8	56244.5	61771.8	71989.6	61620.6
258.147	4.35326	C26H44O10	1	L-Olivosyl-oleandolide	7	0	KEGG_Lipidmaps	0.407815	8.11491		FBD1'FBD2'FBD3'FBD3_2'FBD4'JS_0'La_0'Na_0'Pooled'Si_0'Sv_0	L-Olivosyl-oleandolide	0	bp				0.25	0.45	98382	neg439	1.87717	0.191348	Double-charge	neg	39	28809.2	29627.9	28220.9	50018.1	37453.4	35598.5	35552.7	48204.3	51571	37628.6	98381.7	67147.2	24414	34581.4	50384	33238.5	43103.8	54064	80287.2	40407.6	41977.3	54662	68329.3
280.131	10.2643	C15H20O5	6	Phaseic acid	7	0	KEGG_Metacyc	0.0542442	31.0968	-2.33749	La_0	Phaseic acid	0	bp			x2+	0.65	0.65	98291	neg440	85.0192	0.00616522	H	neg	11	0	0	0	0	0	0	0	0	0	0	0	0	0	0	0	0	0	0	98290.8	80067.9	76699	0	0
209.105	6.94538	C11H15NO3	3	Tyr-OEt	0.1	0	KEGG	0.79124	19.113		FBD1'FBD2'FBD3'FBD3_2'FBD4'JS_0'La_0'Na_0'Pooled'Si_0'Sv_0	Tyr-OEt	0	bp	x-H2O			0.23	0.6	98048	pos851	1.63036	0.0212058	H	pos	39	32678.2	29738.8	44733.1	25709.3	32242.9	30522.9	66917.3	45899.8	49237.6	25328.7	59161.2	98048.2	29567.1	55906.7	37590.9	38910.8	38889.2	80847.1	51184	58741.9	64767.4	52960.2	43289.3
147.053	12.0498	C5H9NO4	14	L-Glutamate	10	Central	KEGG_Metacyc_HMDB	-0.0355919	-0.0848354	-0.0355919	FBD1'FBD3'FBD3_2'FBD4'JS_0'La_0'Na_0'Pooled'Si_0'Sv_0	L-Glutamate	0	bp				0.08	0.81	95997	pos852	0.569309	0.185695	H	pos	39	35729.5	40534.2	70415.5	95996.5	26908.4	26240.1	61915.4	31356.2	27721	45517	46392.9	33483.5	73775.5	21303	54196.4	44109.3	21169.6	26133.9	31177.5	22131.2	30197.1	36658	37292.8
128.059	7.00033	C5H8N2O2	3	5,6-Dihydrothymine	8	Central	KEGG_Metacyc_HMDB	-0.0400838	-15.4262	-0.0400838	FBD1'FBD2'FBD3'FBD3_2'FBD4'JS_0'La_0'Na_0'Pooled'Si_0'Sv_0	5,6-Dihydrothymine	0	bp				0.29	0.5	95893	pos853	0.847193	0.476919	H	pos	39	39211.9	22941.1	31973.8	25187.6	31947.7	32323.7	51091.9	44313	53470.4	88762.1	95892.8	41610.5	25024.6	22332.7	36442.5	32761.4	33026.2	67483.8	20715.1	25141	33887.4	42599	20841.2
201.209	11.3634										FBD1'FBD2'FBD3'FBD3_2'FBD4'JS_0'La_0'Na_0'Pooled'Si_0'Sv_0		0	bp				0.17	0.39	94737	pos854	1.66131	0.20006		pos	39	39293.6	45381.1	33584.3	53791.3	36206	32915.8	35121	51939.1	67186.1	37775.3	43438.4	44352.5	35152.1	36974.9	35696.3	58102.7	27656.4	50029.3	93570.5	50017.6	52877.1	83567.1	94067.3
137.048	10.2629	C7H7NO2	14	Anthranilate	4.5	0	KEGG_Metacyc_HMDB	0.218165	22.7671		FBD1'FBD2'FBD3'FBD3_2'FBD4'JS_0'La_0'Na_0'Pooled'Sv_0	Anthranilate	0	bp				0.22	1.18	94712	pos855	1.56153	0.348298	H	pos	39	13139.8	21827.8	15610	22164.1	8218.66	17358.9	22947.9	23776.9	17630	10186.9	12555.2	12454	17729.1	19194.3	15397.5	16410.2	7364.13	8253.82	19378.8	41836.8	17762.8	20171.9	29078.6
135.969	10.1464										FBD1'FBD2'FBD3'FBD3_2'FBD4'JS_0'La_0'Na_0'Pooled'Si_0'Sv_0		0	bp				0.43	0.58	94404	neg443	1.36122	0.317304		neg	39	32667.6	35289.6	46948.6	34536.6	37340.9	36978.2	89728.8	32658.4	38681	31136.6	36686	80964.5	42362.1	50019.4	28651.1	34166.7	83652.2	77746.5	69383.9	53635.2	33393.6	84389.4	47235.5
322.218	3.36526										FBD1'FBD2'FBD3'FBD3_2'FBD4'JS_0'La_0'Na_0'Pooled'Si_0'Sv_0		0	bp				0.29	0.7	94006	neg444	1.17602	0.334877		neg	39	44128	28720.9	44987	29866.7	6146.95	38287.8	19769.2	24157.6	10630.2	43171.3	48734.4	44382.3	50197.3	21626	28796.4	53282.1	17082	94005.6	52010.8	41695.4	44871.7	33228.6	57631.2
83.9534	4.45711	CH2Cl2	1	Dichloromethane	4.5	0	KEGG_Metacyc	-0.094006	-35.4988		FBD1'FBD2'FBD3'FBD4'JS_0'La_0'Na_0'Pooled'Si_0'Sv_0	Dichloromethane	0	bp				0.3	0.89	93745	neg445	0.917568	0.379689	H	negneg	38	79785.1	66165.3	64842.5	80800.2	71425.5	76111.6	93744.9	83625.2	70651.9	0	15775.9	20913.4	85355.7	77624.2	78528.8	57353.2	73630	61145.8	70954.8	61554.4	60907.6	76658.3	80810.7
203.08	7.57637	C8H13NO5	2	N2-Acetyl-L-aminoadipate	0.1	Central	KEGG_Metacyc	0.996365	-27.8851		FBD1'FBD2'FBD3'FBD3_2'FBD4'JS_0'La_0'Na_0'Pooled'Si_0'Sv_0	N2-Acetyl-L-aminoadipate	0	bp	xMSnoise			0.39	0.39	93553	pos857	1.05821	0.69675	H	pos	39	13605.2	18132	13538.7	16766.5	11715.4	11347	10915	14651.8	13804.7	36324.8	25030.8	27755.6	29655.1	16809	32392.3	68372	45909.8	93553	17100.1	13104.6	17706.8	23020.6	29908.3
350.33	7.08366										FBD1'FBD2'FBD3_2'FBD4'La_0'Na_0'Pooled'Sv_0		0	bp				0.22	1.04	93054	pos858	2.47853	0.21055		pos	38	29855.4	28055.3	18752.7	31966.6	13787.1	38032.2	13634	12769.1	73297.7	18029.2	80766.9	42327.4	24073.8	32753.1	10771.6	32391.5	20818.5	0	22909.4	93053.7	74049.7	11024.1	21986.5
342.116	12.4715	C12H22O11	42	Sucrose	10	Central	KEGG_Metacyc_HMDB	0.747845	1.06566		JS_0'La_0'Na_0'Pooled'Si_0'Sv_0	Sucrose	0	bp				0.18	1.39	92985	neg447	0.539516	0.542465	H	neg	35	84743.9	32852.1	0	14639.3	0	16093.3	90997.3	15379.8	0	92985	15190.8	22596.8	43147.5	0	6940.2	50936	14080	14437.7	13690.3	29805.6	19949	56871.8	47137
591.492	3.60587										FBD1'FBD2'FBD3_2'FBD4'Na_0'Sv_0		0	bp					1.73	92850	pos859	0	0.0130949		pos	22	49889.2	33526.3	46760.5	60929.3	92850	57730.6	79263.6	46787.4	0	66336.5	68814.6	78123.6	60532.4	52566.7	42104.5	0	18403.1	0	0	0	0	32540.4	36735.3
202.157	4.29852	C11H22O3	6	[FA hydroxy(11:0)] 2-hydroxy-undecanoic acid	7	0	Lipidmaps	0.663866	-21.3484		FBD1'FBD2'FBD3'FBD3_2'FBD4'JS_0'La_0'Na_0'Pooled'Si_0'Sv_0	[FA hydroxy(11:0)] 2-hydroxy-undecanoic acid	0	bp				0.18	0.39	92848	neg448	2.25177	0.129787	H	neg	39	27269.3	33093.9	24796.2	29276.1	16719	28083.8	18018.4	29920.7	34807.3	15196.7	32621.7	34116.9	23380.3	37041.8	24237.3	54356.2	40340.4	59889.5	92847.9	48416.2	50495.5	43596.8	38864.1
140.047	4.62453	C7H8O3	8	3,5-dihydroxyanisole	7	0	Metacyc	-0.0100519	-41.0155		FBD1'FBD2'FBD3'FBD4'JS_0'La_0'Na_0'Pooled'Si_0'Sv_0	3,5-dihydroxyanisole	0	bp				0.38	1.73	91672	pos861	1.72856	0.0306763	H	pos	37	14060.6	11224.3	16175.8	17244	11931.2	21265	8877.26	9897.66	24776.9	25338.1	0	0	18287	16282.1	13522.4	91672.2	77607.9	63372.4	24662.8	19455.1	27549.4	13150.5	20440.8
230.152	4.09501	C12H22O4	2	Dodecanedioic acid	7	0	KEGG_Metacyc_Lipidmaps_HMDB	0.232134	-35.8383		FBD1'FBD2'FBD3'FBD3_2'FBD4'JS_0'La_0'Na_0'Pooled'Si_0'Sv_0	Dodecanedioic acid	0	bp				0.39	0.73	90980	neg452	2.10123	0.00235387	H	neg	39	26249.4	20055.8	30116.4	21757.1	18371.4	40559.5	17183.5	22417.8	62896.8	28328.8	62961.8	28877.5	31692.5	33915.3	40023.4	26267.1	30810.9	47848.4	51552.4	59125.7	49900.6	55047.6	38065.6
111.032	4.66221	C5H5NO2	7	N-methylmaleimide	7	0	Metacyc	-0.0516037	-46.2724		FBD1'FBD2'FBD3'FBD3_2'FBD4'JS_0'La_0'Na_0'Pooled'Si_0'Sv_0	N-methylmaleimide	0	bp				0.23	0.33	90916	neg453	1.2266	0.113781	H	neg	39	51463.6	45757.2	44563.6	43017.2	57229.7	65385.7	90915.5	64196.3	89788.1	37317.1	63456.8	61477.7	51854.6	53014.4	59947.7	58611.3	51881.6	45367	65987.3	51291.5	56633.4	53957.9	42862.3
312.077	4.13378										La_0		0	bp				1.56	1.56	90764	neg454	81.1369	0.00829983		neg	6	0	0	0	0	0	0	0	0	0	0	0	0	0	0	0	0	0	0	86145	90764.4	66501.5	0	0
230.244	4.4533				0.1						FBD1'FBD2'FBD3'FBD4'JS_0'La_0'Na_0'Pooled'Si_0'Sv_0		0	bp	xC13			0.36	0.94	90127	pos863	0.996708	0.989946		pos	38	56424.6	59758.1	44964.4	82155.9	86260	54890.3	55048.4	58487.5	44357.6	49624.7	0	30041.7	55038.4	68725.8	61791.2	38730.8	59763.2	34821.1	39276.4	77249.2	44091	38655.4	66213.8
251.921	13.0769										FBD1'FBD2'FBD3'FBD3_2'FBD4'JS_0'La_0'Na_0'Pooled'Si_0'Sv_0		0	bp				0.21	0.33	90109	pos864	1.01244	0.91842		pos	39	64716.2	83982.3	63868	48794.9	69751.6	68145.9	58930.1	73482.1	73400.5	51289.8	90109.4	55079.5	66964.7	57667	76852.5	67941.4	57301	73657.3	66527	67745.7	80938.1	51491.9	63737.1
188.105	6.94142	C9H16O4	2	Azelaic acid	4.5	0	KEGG_Metacyc_Lipidmaps_HMDB	1.18209	1.1642	1.18209	FBD1'FBD2'FBD3'FBD3_2'FBD4'JS_0'La_0'Na_0'Pooled'Si_0'Sv_0	Azelaic acid	0	bp	x-NH3			0.36	0.5	89707	pos865	3.51765	0.020866	H	pos	39	27156	16108	19445.4	20483.7	20419.8	25471.1	15066.5	15381.3	24128.5	32419.9	57968.3	34018.4	19280.5	25883.8	21473.4	51648.4	40069.1	52056.1	73652.6	57230.1	89707.2	44645.7	39350.7
174.053	11.63	C7H10O5	6	Shikimate	7	Central	KEGG_Metacyc_HMDB	-0.00179853	-1.17886		FBD1'FBD2'FBD3'FBD3_2'FBD4'JS_0'La_0'Na_0'Pooled'Si_0'Sv_0	Shikimate	0	bp				0.16	0.32	89670	neg455	2.41902	0.00348443	H	neg	39	30298.8	27593.5	39782.3	44247.7	28738.2	29831.9	29377.2	32311.5	30425.9	27781.2	33808.8	50543	40198	34934.7	31664.8	41842.2	30060.8	32407.9	89670.3	73010.8	73595.6	35350.4	40978.3
192.088	24.0888	C15H24N6O6	3	Thr-Gln-His	3	0	Peptides	-1.89868	62.9711		FBD1'FBD2'FBD3'FBD3_2'FBD4'JS_0'La_0'Na_0'Pooled'Si_0'Sv_0	Thr-Gln-His	0	bp				0.1	0.23	89520	pos866	1.12167	0.0677738	Double-charge	pos	39	69772.2	61686.4	62927	70842.1	59648.1	62643.7	69749.2	70167.1	65532.3	68416.3	58410.9	72438.5	66065.1	70866.8	68456.2	68304.6	67324.4	74588	74487.4	73865.2	69683.8	77352.9	66422.8
127.96	7.82361										FBD4'JS_0'La_0'Na_0'Pooled'Si_0'Sv_0		0	bp				0.18	1.42	89504	neg456	1.06268	0.946399		neg	35	5893.15	42011.3	0	12935.6	7515.4	0	0	8555.67	7802.72	0	12615.5	18562.2	10924.2	12267.8	6779.41	17889.9	6064.13	13027.6	15484.4	20111.4	15311.1	6197.66	7560.31
102.996	11.7855										FBD1'FBD2'FBD3'FBD3_2'FBD4'JS_0'La_0'Na_0'Pooled'Si_0'Sv_0		0	bp				0.21	0.22	89120	neg457	1.17081	0.370089		neg	39	70333.6	61455.3	58521.6	56804.5	55806.8	55838.7	57239.1	51180.6	54011.4	58197.1	50733.5	56009.3	51172.8	60651.9	65528	55830.2	62200.7	58890.2	84588.1	82635.1	55594.6	60593.8	51465.7
[truncated: 351 more rows]
[truncated: 27 more columns]

## Sheet: Comparison
Mass	RT	FORMULA	Isomers	Putative metabolite	confidence	Map	Pathway	max intensity	FBD1	FBD2	FBD3	FBD3_2	FBD4	JS_0	La_0	Na_0	Si_0	Sv_0	ttest: FBD1	ttest: FBD2	ttest: FBD3	ttest: FBD3_2	ttest: FBD4	ttest: JS_0	ttest: La_0	ttest: Na_0	ttest: Si_0	ttest: Sv_0	Mean: FBD1	Mean: FBD2	Mean: FBD3	Mean: FBD3_2	Mean: FBD4	Mean: JS_0	Mean: La_0	Mean: Na_0	Mean: Si_0	Mean: Sv_0	SD: FBD1	SD: FBD2	SD: FBD3	SD: FBD3_2	SD: FBD4	SD: JS_0	SD: La_0	SD: Na_0	SD: Si_0	SD: Sv_0	RSD: FBD1
[truncated: 1,364 more rows]
[truncated: 20 more columns]

[truncated: 22 more sheets: Identification, Rejected, alldata, pMZmatch, nMZmatch, settings, DB, GCstds, RTcalculator, HILIC_Scotmet, pHILIC_Scotmet, Fragments, Targeted, Method, Samples, TOOLS, Example, Targetlists, RPperms, KEGGcodes …]
